# Supplementary material for: Tetra­kis(4-benzoyl­pyridine-κN)bis­(iso­thio­cyanato-κN)manganese(II)
Source: Acta Crystallogr E Crystallogr Commun. 2018 Nov 30;74(Pt 12):1899–902. doi: 10.1107/S2056989018016432 (PMC6281104; doi:10.1107/S2056989018016432)
Supplement: Supplementary file 1 [file e-74-01899-sup1.cif]

##############################################################################
#                                                                            #
# This CIF contains the data in a paper accepted for publication in          #
# Acta Crystallographica Section E. It conforms to the requirements of       #
# Notes for Authors for Acta Crystallographica Section E, and has been       #
# peer reviewed under the auspices of the IUCr Commission on Journals.       #
#                                                                            #
# Full details of the Crystallographic Information File format               #
# are given in the paper "The Crystallographic Information File (CIF):       #
# a New Standard Archive File for Crystallography" by S. R. Hall, F. H.      #
# Allen and I. D. Brown [Acta Cryst. (1991), A47, 655-685].                  #
#                                                                            #
# The current version of the core CIF dictionary is obtainable from          #
# ftp://ftp.iucr.org/pub/cif_core.dic.                                       #
#                                                                            #
# Software is freely available for graphical display of the structure(s)     #
# in this CIF. For information consult the CIF software page                 #
# http://www.iucr.org/resources/cif/software.                                #
#                                                                            #
# This file may be used for bona fide research purposes within the           #
# scientific community so long as proper attribution is given to the journal # 
# article from which it was obtained.                                        #
#                                                                            #
##############################################################################
data_I
_audit_creation_method     SHELXL-2014
_journal_date_recd_electronic     2018-11-14
_journal_date_accepted     2018-11-19
_journal_name_full     'Acta Crystallographica, Section E'
_journal_year     2018
_journal_volume     74
_journal_issue     12
_journal_page_first     1899
_journal_page_last     1902
_journal_paper_category     GM
_journal_paper_doi     10.1107/S2056989018016432
_journal_coeditor_code     WM5475
_publ_contact_author_name     'Carsten Wellm'
_publ_contact_author_address
;
Institut f\"ur Anorganische Chemie
Christian-Albrechts-Universit\"at Kiel
Max-Eyth Str. 2
D-24118 Kiel
Germany
;
_publ_contact_author_email     cwellm@ac.uni-kiel.de
_publ_contact_author_fax     +431-880-1520
_publ_contact_author_phone     +431-880-2183
_publ_section_title
;\
Tetrakis(4-benzoylpyridine-\k<i>N</i>)bis(isothiocyanato-\k<i>N</i>)\
manganese(II)
;
loop_
    _publ_author_name
    _publ_author_footnote
    _publ_author_address
    'Wellm, Carsten' .
;
Institut f\"ur Anorganische Chemie
Universit\"at Kiel
Max-Eyth. Str. 2
241128 Kiel
;
    'N\"ather, Christian' .
;
Institut f\"ur Anorganische Chemie
Universit\"at Kiel
Max-Eyth. Str. 2
241128 Kiel
;
_publ_section_synopsis
;
In the crystal structure of the title compound, the Mn^II^ cations are
octahedrally coordinated by two terminally N-bonded thiocyanate anions and
four 4-benzoylpyridine coligands into discrete complexes, which are further
linked into chains by intermolecular C---H...O hydrogen bonding.
;
_chemical_name_systematic
;\
Tetrakis(4-benzoylpyridine-\k<i>N</i>)bis(isothiocyanato-\k<i>N</i>)\
manganese(II)
;
_chemical_name_common     ?
_chemical_formula_moiety     'C50 H36 Mn N6 O4 S2'
_chemical_formula_sum     'C50 H36 Mn N6 O4 S2'
_chemical_formula_iupac     '[Mn (N C S)2 (C12 H9 N O)4]'
_chemical_formula_weight     903.91
_chemical_melting_point     ?
_space_group_crystal_system     monoclinic
_space_group_name_H-M_alt     'P 21/c'
_space_group_name_Hall     '-P 2ybc'
loop_
    _space_group_symop_operation_xyz
    'x, y, z'
    '-x, y+1/2, -z+1/2'
    '-x, -y, -z'
    'x, -y-1/2, z-1/2'
_cell_length_a     9.1463(6)
_cell_length_b     20.9990(11)
_cell_length_c     11.2177(7)
_cell_angle_alpha     90
_cell_angle_beta     90.493(7)
_cell_angle_gamma     90
_cell_volume     2154.4(2)
_cell_formula_units_Z     2
_cell_measurement_reflns_used     22833
_cell_measurement_theta_min     2.43
_cell_measurement_theta_max     27.01
_cell_measurement_temperature     200(2)
_exptl_crystal_description     needle
_exptl_crystal_colour     colorless
_exptl_crystal_size_max     0.12
_exptl_crystal_size_mid     0.03
_exptl_crystal_size_min     0.03
_exptl_crystal_density_diffrn     1.393
_exptl_crystal_density_meas     ?
_exptl_crystal_density_method     ?
_exptl_crystal_F_000     934
_exptl_absorpt_coefficient_mu     0.458
_exptl_absorpt_correction_type     numerical
_exptl_absorpt_process_details
;
(<i>X-Shape</i> and <i>X-RED32</i>; Stoe, 2008)
;
_exptl_absorpt_correction_T_min     0.8359
_exptl_absorpt_correction_T_max     0.9885
_exptl_special_details     ?
_diffrn_ambient_temperature     200(2)
_diffrn_source     ?
_diffrn_radiation_type     MoK\a
_diffrn_radiation_wavelength     0.71073
_diffrn_measurement_device_type     'Stoe IPDS-1'
_diffrn_measurement_method     'Phi scans'
_diffrn_detector_area_resol_mean     ?
_diffrn_reflns_number     22833
_diffrn_reflns_av_R_equivalents     0.0373
_diffrn_reflns_av_unetI/netI     0.0240
_diffrn_reflns_theta_min     2.429
_diffrn_reflns_theta_max     27.010
_diffrn_reflns_theta_full     25.242
_diffrn_measured_fraction_theta_max     0.999
_diffrn_measured_fraction_theta_full     0.999
_diffrn_reflns_limit_h_min     -11
_diffrn_reflns_limit_h_max     11
_diffrn_reflns_limit_k_min     -26
_diffrn_reflns_limit_k_max     26
_diffrn_reflns_limit_l_min     -14
_diffrn_reflns_limit_l_max     14
_refine_special_details     ?
_reflns_number_total     4717
_reflns_number_gt     3912
_reflns_threshold_expression     'I > 2\s(I)'
_refine_ls_structure_factor_coef     Fsqd
_refine_ls_matrix_type     full
_refine_ls_R_factor_all     0.0504
_refine_ls_R_factor_gt     0.0404
_refine_ls_wR_factor_gt     0.1026
_refine_ls_wR_factor_ref     0.1089
_refine_ls_goodness_of_fit_ref     1.035
_refine_ls_restrained_S_all     1.035
_refine_ls_number_reflns     4717
_refine_ls_number_parameters     287
_refine_ls_number_restraints     0
_refine_ls_hydrogen_treatment     constr
_refine_ls_weighting_scheme     calc
_refine_ls_weighting_details
              'w=1/[\s^2^(Fo^2^)+(0.0684P)^2^+0.6450P] where P=(Fo^2^+2Fc^2^)/3'
_atom_sites_solution_hydrogens     geom
_atom_sites_solution_primary     ?
_atom_sites_solution_secondary     ?
_refine_ls_shift/su_max     0.000
_refine_ls_shift/su_mean     0.000
_refine_diff_density_max     0.478
_refine_diff_density_min     -0.422
_refine_ls_extinction_method     SHELXL
_refine_ls_extinction_coef     0.0166(16)
_refine_ls_extinction_expression
                                  'Fc^*^=kFc[1+0.001xFc^2^\l^3^/sin(2\q)]^-1/4^'
loop_
    _atom_type_symbol
    _atom_type_description
    _atom_type_scat_dispersion_real
    _atom_type_scat_dispersion_imag
    _atom_type_scat_source
    'C' 'C' 0.0033 0.0016
                         'International Tables Vol C Tables 4.2.6.8 and 6.1.1.4'
    'H' 'H' 0.0000 0.0000
                         'International Tables Vol C Tables 4.2.6.8 and 6.1.1.4'
    'N' 'N' 0.0061 0.0033
                         'International Tables Vol C Tables 4.2.6.8 and 6.1.1.4'
    'O' 'O' 0.0106 0.0060
                         'International Tables Vol C Tables 4.2.6.8 and 6.1.1.4'
    'S' 'S' 0.1246 0.1234
                         'International Tables Vol C Tables 4.2.6.8 and 6.1.1.4'
    'Mn' 'Mn' 0.3368 0.7283
                         'International Tables Vol C Tables 4.2.6.8 and 6.1.1.4'
_computing_data_collection
;
X-Area (Stoe, 2008)
;
_computing_cell_refinement
;
X-Area (Stoe, 2008)
;
_computing_data_reduction
;
X-Area (Stoe, 2008)
;
_computing_structure_solution
;
SHELXS97 (Sheldrick, 2008)
;
_computing_structure_refinement
;
<i>SHELXL2014/7</i> (Sheldrick, 2015)
;
_computing_molecular_graphics
;
XP in SHELXTL (Sheldrick, 2008) and DIAMOND (Brandenburg, 1999)
;
_computing_publication_material
;
publCIF (Westrip, 2010)
;
loop_
    _atom_site_type_symbol
    _atom_site_label
    _atom_site_fract_x
    _atom_site_fract_y
    _atom_site_fract_z
    _atom_site_U_iso_or_equiv
    _atom_site_adp_type
    _atom_site_calc_flag
    _atom_site_occupancy
    _atom_site_disorder_assembly
    _atom_site_disorder_group
    Mn Mn1 0.0000 0.5000 0.5000 0.01849(12) Uani d 1 . .
    N N1 0.21622(16) 0.51148(7) 0.42577(14) 0.0257(3) Uani d 1 . .
    C C1 0.33230(18) 0.52654(8) 0.39340(14) 0.0212(3) Uani d 1 . .
    S S1 0.49322(5) 0.54834(3) 0.34865(5) 0.03905(16) Uani d 1 . .
    N N11 0.06243(16) 0.40128(7) 0.57884(13) 0.0222(3) Uani d 1 . .
    C C11 0.18424(19) 0.37239(8) 0.54236(16) 0.0245(4) Uani d 1 . .
    H H11 0.2472 0.3948 0.4901 0.029 Uiso calc 1 . .
    C C12 0.2235(2) 0.31115(9) 0.57705(17) 0.0276(4) Uani d 1 . .
    H H12 0.3101 0.2920 0.5475 0.033 Uiso calc 1 . .
    C C13 0.1348(2) 0.27844(8) 0.65524(15) 0.0240(4) Uani d 1 . .
    C C14 0.0115(2) 0.30940(9) 0.69848(16) 0.0267(4) Uani d 1 . .
    H H14 -0.0492 0.2892 0.7554 0.032 Uiso calc 1 . .
    C C15 -0.0217(2) 0.36995(9) 0.65760(16) 0.0262(4) Uani d 1 . .
    H H15 -0.1073 0.3903 0.6862 0.031 Uiso calc 1 . .
    C C16 0.1712(2) 0.21249(9) 0.69836(17) 0.0301(4) Uani d 1 . .
    C C17 0.2360(2) 0.16528(8) 0.61533(17) 0.0262(4) Uani d 1 . .
    C C18 0.3095(2) 0.11280(9) 0.66421(19) 0.0323(4) Uani d 1 . .
    H H18 0.3239 0.1100 0.7480 0.039 Uiso calc 1 . .
    C C19 0.3611(2) 0.06508(10) 0.5909(2) 0.0396(5) Uani d 1 . .
    H H19 0.4118 0.0298 0.6243 0.047 Uiso calc 1 . .
    C C20 0.3392(2) 0.06865(10) 0.4687(2) 0.0397(5) Uani d 1 . .
    H H20 0.3742 0.0356 0.4186 0.048 Uiso calc 1 . .
    C C21 0.2664(2) 0.12032(10) 0.41936(19) 0.0368(5) Uani d 1 . .
    H H21 0.2517 0.1226 0.3355 0.044 Uiso calc 1 . .
    C C22 0.2148(2) 0.16883(9) 0.49211(17) 0.0298(4) Uani d 1 . .
    H H22 0.1652 0.2043 0.4581 0.036 Uiso calc 1 . .
    O O11 0.1455(2) 0.19888(8) 0.80158(13) 0.0540(5) Uani d 1 . .
    N N31 0.08153(16) 0.54430(7) 0.67799(12) 0.0225(3) Uani d 1 . .
    C C31 0.2075(2) 0.57669(9) 0.68841(16) 0.0291(4) Uani d 1 . .
    H H31 0.2660 0.5819 0.6195 0.035 Uiso calc 1 . .
    C C32 0.2566(2) 0.60297(10) 0.79556(16) 0.0292(4) Uani d 1 . .
    H H32 0.3455 0.6264 0.7989 0.035 Uiso calc 1 . .
    C C33 0.17349(19) 0.59438(8) 0.89755(15) 0.0230(3) Uani d 1 . .
    C C34 0.0450(2) 0.55967(9) 0.88747(15) 0.0254(4) Uani d 1 . .
    H H34 -0.0136 0.5522 0.9556 0.030 Uiso calc 1 . .
    C C35 0.00293(19) 0.53596(9) 0.77729(16) 0.0256(4) Uani d 1 . .
    H H35 -0.0859 0.5127 0.7717 0.031 Uiso calc 1 . .
    C C36 0.2209(2) 0.61668(9) 1.01957(15) 0.0266(4) Uani d 1 . .
    C C37 0.2974(2) 0.67860(9) 1.03561(15) 0.0258(4) Uani d 1 . .
    C C38 0.2813(2) 0.72874(10) 0.95543(18) 0.0349(4) Uani d 1 . .
    H H38 0.2243 0.7231 0.8850 0.042 Uiso calc 1 . .
    C C39 0.3481(3) 0.78705(10) 0.9779(2) 0.0403(5) Uani d 1 . .
    H H39 0.3353 0.8214 0.9236 0.048 Uiso calc 1 . .
    C C40 0.4330(2) 0.79497(11) 1.0789(2) 0.0376(5) Uani d 1 . .
    H H40 0.4799 0.8346 1.0937 0.045 Uiso calc 1 . .
    C C41 0.4501(2) 0.74516(11) 1.15904(19) 0.0387(5) Uani d 1 . .
    H H41 0.5086 0.7508 1.2286 0.046 Uiso calc 1 . .
    C C42 0.3826(2) 0.68749(10) 1.13822(17) 0.0325(4) Uani d 1 . .
    H H42 0.3941 0.6537 1.1938 0.039 Uiso calc 1 . .
    O O21 0.19390(18) 0.58258(8) 1.10490(12) 0.0414(4) Uani d 1 . .
loop_
    _atom_site_aniso_label
    _atom_site_aniso_U_11
    _atom_site_aniso_U_22
    _atom_site_aniso_U_33
    _atom_site_aniso_U_12
    _atom_site_aniso_U_13
    _atom_site_aniso_U_23
    Mn1 0.01830(19) 0.01812(19) 0.01906(19) -0.00066(12) 0.00066(13)
                                                                    -0.00002(13)
    N1 0.0184(7) 0.0311(8) 0.0276(8) -0.0008(6) 0.0024(6) 0.0024(6)
    C1 0.0247(8) 0.0201(8) 0.0188(7) 0.0036(6) -0.0038(6) 0.0001(6)
    S1 0.0221(2) 0.0553(3) 0.0398(3) -0.0059(2) 0.00310(19) 0.0146(2)
    N11 0.0260(7) 0.0180(7) 0.0226(7) 0.0007(5) 0.0002(5) -0.0015(5)
    C11 0.0269(9) 0.0198(8) 0.0269(8) -0.0004(6) 0.0044(7) 0.0003(7)
    C12 0.0277(9) 0.0218(9) 0.0333(9) 0.0029(7) 0.0045(7) -0.0003(7)
    C13 0.0308(9) 0.0197(8) 0.0214(8) -0.0013(6) -0.0036(7) -0.0007(6)
    C14 0.0318(9) 0.0251(9) 0.0231(8) -0.0024(7) 0.0032(7) 0.0030(7)
    C15 0.0277(9) 0.0246(9) 0.0263(8) 0.0022(7) 0.0033(7) 0.0013(7)
    C16 0.0411(11) 0.0234(9) 0.0259(9) 0.0002(7) -0.0043(8) 0.0024(7)
    C17 0.0284(9) 0.0191(8) 0.0312(9) -0.0009(6) -0.0020(7) 0.0025(7)
    C18 0.0320(10) 0.0262(9) 0.0385(10) 0.0010(7) -0.0067(8) 0.0070(8)
    C19 0.0320(10) 0.0263(10) 0.0604(14) 0.0095(8) 0.0012(9) 0.0071(9)
    C20 0.0407(11) 0.0270(10) 0.0516(13) 0.0072(8) 0.0128(10) -0.0026(9)
    C21 0.0480(12) 0.0283(10) 0.0343(10) 0.0037(8) 0.0079(9) -0.0010(8)
    C22 0.0377(10) 0.0216(9) 0.0302(9) 0.0044(7) 0.0008(8) 0.0032(7)
    O11 0.1033(15) 0.0334(8) 0.0253(7) 0.0149(9) 0.0048(8) 0.0063(6)
    N31 0.0257(7) 0.0212(7) 0.0206(7) -0.0026(5) 0.0019(5) -0.0021(5)
    C31 0.0318(9) 0.0354(10) 0.0201(8) -0.0108(8) 0.0050(7) -0.0030(7)
    C32 0.0293(9) 0.0354(10) 0.0231(8) -0.0102(7) 0.0025(7) -0.0048(7)
    C33 0.0276(8) 0.0209(8) 0.0205(8) 0.0010(6) -0.0002(6) 0.0002(6)
    C34 0.0284(9) 0.0270(9) 0.0209(8) -0.0007(7) 0.0051(7) 0.0004(7)
    C35 0.0245(8) 0.0278(9) 0.0244(8) -0.0047(7) 0.0017(7) -0.0020(7)
    C36 0.0285(9) 0.0315(9) 0.0197(8) 0.0028(7) 0.0012(7) 0.0003(7)
    C37 0.0261(9) 0.0310(9) 0.0204(8) 0.0022(7) 0.0009(7) -0.0035(7)
    C38 0.0445(12) 0.0312(10) 0.0287(10) 0.0012(8) -0.0082(8) -0.0006(8)
    C39 0.0524(13) 0.0292(10) 0.0393(11) -0.0004(9) 0.0001(10) -0.0017(9)
    C40 0.0341(10) 0.0375(11) 0.0415(11) -0.0050(8) 0.0075(9) -0.0157(9)
    C41 0.0327(10) 0.0515(13) 0.0317(10) -0.0031(9) -0.0046(8) -0.0113(9)
    C42 0.0340(10) 0.0410(11) 0.0224(9) 0.0018(8) -0.0041(7) -0.0028(8)
    O21 0.0565(10) 0.0459(9) 0.0218(7) -0.0123(7) -0.0017(6) 0.0055(6)
_geom_special_details
;
 All esds (except the esd in the dihedral angle between two l.s. planes)
 are estimated using the full covariance matrix.  The cell esds are taken
 into account individually in the estimation of esds in distances, angles
 and torsion angles; correlations between esds in cell parameters are only
 used when they are defined by crystal symmetry.  An approximate (isotropic)
 treatment of cell esds is used for estimating esds involving l.s. planes.
;
loop_
    _geom_bond_atom_site_label_1
    _geom_bond_atom_site_label_2
    _geom_bond_site_symmetry_2
    _geom_bond_distance
    _geom_bond_publ_flag
    Mn1 N1 . 2.1658(15) y
    Mn1 N1 3_566 2.1658(15) ?
    Mn1 N31 3_566 2.3200(14) ?
    Mn1 N31 . 2.3200(14) y
    Mn1 N11 . 2.3232(14) y
    Mn1 N11 3_566 2.3232(14) ?
    N1 C1 . 1.169(2) ?
    C1 S1 . 1.6249(18) ?
    N11 C11 . 1.336(2) ?
    N11 C15 . 1.348(2) ?
    C11 C12 . 1.390(3) ?
    C11 H11 . 0.9500 ?
    C12 C13 . 1.383(3) ?
    C12 H12 . 0.9500 ?
    C13 C14 . 1.392(3) ?
    C13 C16 . 1.503(2) ?
    C14 C15 . 1.385(3) ?
    C14 H14 . 0.9500 ?
    C15 H15 . 0.9500 ?
    C16 O11 . 1.218(2) ?
    C16 C17 . 1.487(3) ?
    C17 C22 . 1.396(3) ?
    C17 C18 . 1.400(3) ?
    C18 C19 . 1.382(3) ?
    C18 H18 . 0.9500 ?
    C19 C20 . 1.386(3) ?
    C19 H19 . 0.9500 ?
    C20 C21 . 1.386(3) ?
    C20 H20 . 0.9500 ?
    C21 C22 . 1.390(3) ?
    C21 H21 . 0.9500 ?
    C22 H22 . 0.9500 ?
    N31 C35 . 1.342(2) ?
    N31 C31 . 1.343(2) ?
    C31 C32 . 1.393(2) ?
    C31 H31 . 0.9500 ?
    C32 C33 . 1.391(3) ?
    C32 H32 . 0.9500 ?
    C33 C34 . 1.386(3) ?
    C33 C36 . 1.507(2) ?
    C34 C35 . 1.384(2) ?
    C34 H34 . 0.9500 ?
    C35 H35 . 0.9500 ?
    C36 O21 . 1.222(2) ?
    C36 C37 . 1.487(3) ?
    C37 C38 . 1.392(3) ?
    C37 C42 . 1.397(2) ?
    C38 C39 . 1.391(3) ?
    C38 H38 . 0.9500 ?
    C39 C40 . 1.379(3) ?
    C39 H39 . 0.9500 ?
    C40 C41 . 1.387(3) ?
    C40 H40 . 0.9500 ?
    C41 C42 . 1.378(3) ?
    C41 H41 . 0.9500 ?
    C42 H42 . 0.9500 ?
loop_
    _geom_angle_atom_site_label_1
    _geom_angle_atom_site_label_2
    _geom_angle_atom_site_label_3
    _geom_angle_site_symmetry_1
    _geom_angle_site_symmetry_3
    _geom_angle
    _geom_angle_publ_flag
    N1 Mn1 N1 . 3_566 180.0 ?
    N1 Mn1 N31 . 3_566 90.09(5) y
    N1 Mn1 N31 3_566 3_566 89.91(5) ?
    N1 Mn1 N31 . . 89.91(5) y
    N1 Mn1 N31 3_566 . 90.09(5) ?
    N31 Mn1 N31 3_566 . 180.0 ?
    N1 Mn1 N11 . . 91.35(5) y
    N1 Mn1 N11 3_566 . 88.65(5) y
    N31 Mn1 N11 3_566 . 92.63(5) y
    N31 Mn1 N11 . . 87.37(5) y
    N1 Mn1 N11 . 3_566 88.65(5) ?
    N1 Mn1 N11 3_566 3_566 91.35(5) ?
    N31 Mn1 N11 3_566 3_566 87.37(5) ?
    N31 Mn1 N11 . 3_566 92.63(5) ?
    N11 Mn1 N11 . 3_566 180.0 ?
    C1 N1 Mn1 . . 169.93(14) ?
    N1 C1 S1 . . 179.33(17) ?
    C11 N11 C15 . . 117.48(15) ?
    C11 N11 Mn1 . . 119.44(11) ?
    C15 N11 Mn1 . . 123.04(12) ?
    N11 C11 C12 . . 123.26(17) ?
    N11 C11 H11 . . 118.4 ?
    C12 C11 H11 . . 118.4 ?
    C13 C12 C11 . . 119.06(17) ?
    C13 C12 H12 . . 120.5 ?
    C11 C12 H12 . . 120.5 ?
    C12 C13 C14 . . 118.06(16) ?
    C12 C13 C16 . . 122.15(17) ?
    C14 C13 C16 . . 119.73(17) ?
    C15 C14 C13 . . 119.30(17) ?
    C15 C14 H14 . . 120.4 ?
    C13 C14 H14 . . 120.4 ?
    N11 C15 C14 . . 122.72(17) ?
    N11 C15 H15 . . 118.6 ?
    C14 C15 H15 . . 118.6 ?
    O11 C16 C17 . . 121.37(17) ?
    O11 C16 C13 . . 118.55(18) ?
    C17 C16 C13 . . 120.07(16) ?
    C22 C17 C18 . . 119.47(18) ?
    C22 C17 C16 . . 122.12(16) ?
    C18 C17 C16 . . 118.16(17) ?
    C19 C18 C17 . . 120.18(19) ?
    C19 C18 H18 . . 119.9 ?
    C17 C18 H18 . . 119.9 ?
    C18 C19 C20 . . 120.15(19) ?
    C18 C19 H19 . . 119.9 ?
    C20 C19 H19 . . 119.9 ?
    C19 C20 C21 . . 120.1(2) ?
    C19 C20 H20 . . 119.9 ?
    C21 C20 H20 . . 119.9 ?
    C20 C21 C22 . . 120.3(2) ?
    C20 C21 H21 . . 119.9 ?
    C22 C21 H21 . . 119.9 ?
    C21 C22 C17 . . 119.80(18) ?
    C21 C22 H22 . . 120.1 ?
    C17 C22 H22 . . 120.1 ?
    C35 N31 C31 . . 117.34(15) ?
    C35 N31 Mn1 . . 119.43(11) ?
    C31 N31 Mn1 . . 123.19(12) ?
    N31 C31 C32 . . 123.08(17) ?
    N31 C31 H31 . . 118.5 ?
    C32 C31 H31 . . 118.5 ?
    C33 C32 C31 . . 118.93(17) ?
    C33 C32 H32 . . 120.5 ?
    C31 C32 H32 . . 120.5 ?
    C34 C33 C32 . . 118.03(16) ?
    C34 C33 C36 . . 118.34(16) ?
    C32 C33 C36 . . 123.48(16) ?
    C35 C34 C33 . . 119.41(16) ?
    C35 C34 H34 . . 120.3 ?
    C33 C34 H34 . . 120.3 ?
    N31 C35 C34 . . 123.17(16) ?
    N31 C35 H35 . . 118.4 ?
    C34 C35 H35 . . 118.4 ?
    O21 C36 C37 . . 121.05(17) ?
    O21 C36 C33 . . 118.07(17) ?
    C37 C36 C33 . . 120.88(15) ?
    C38 C37 C42 . . 119.12(18) ?
    C38 C37 C36 . . 122.43(16) ?
    C42 C37 C36 . . 118.37(17) ?
    C39 C38 C37 . . 120.35(18) ?
    C39 C38 H38 . . 119.8 ?
    C37 C38 H38 . . 119.8 ?
    C40 C39 C38 . . 119.9(2) ?
    C40 C39 H39 . . 120.0 ?
    C38 C39 H39 . . 120.0 ?
    C39 C40 C41 . . 120.1(2) ?
    C39 C40 H40 . . 119.9 ?
    C41 C40 H40 . . 119.9 ?
    C42 C41 C40 . . 120.34(19) ?
    C42 C41 H41 . . 119.8 ?
    C40 C41 H41 . . 119.8 ?
    C41 C42 C37 . . 120.18(19) ?
    C41 C42 H42 . . 119.9 ?
    C37 C42 H42 . . 119.9 ?
loop_
    _geom_hbond_atom_site_label_D
    _geom_hbond_atom_site_label_H
    _geom_hbond_atom_site_label_A
    _geom_hbond_site_symmetry_A
    _geom_hbond_distance_DH
    _geom_hbond_distance_HA
    _geom_hbond_distance_DA
    _geom_hbond_angle_DHA
    C11 H11 N1 . 0.95 2.57 3.215(2) 125.5
    C15 H15 N1 3_566 0.95 2.61 3.195(2) 120.3
    C15 H15 O21 3_567 0.95 2.54 3.263(2) 132.5
    C31 H31 N1 . 0.95 2.66 3.251(2) 120.4
    C35 H35 N1 3_566 0.95 2.56 3.181(2) 123.5
    C35 H35 O21 3_567 0.95 2.63 3.350(2) 133.0
_shelx_space_group_comment
;
The symmetry employed for this shelxl refinement is uniquely defined
by the following loop, which should always be used as a source of
symmetry information in preference to the above space-group names.
They are only intended as comments.
;
_shelx_estimated_absorpt_T_min     ?
_shelx_estimated_absorpt_T_max     ?
_shelx_hkl_file
;
   2   0   0 1014.37   16.28   0
  -2   0   0 1008.50   16.33   0
  -3   0   0   18.82    7.44   0
   3   0   0   21.74    5.18   0
  -4   0   0 4672.63   24.80   0
   4   0   0 4698.15   23.78   0
   5   0   0 1107.34   12.02   0
  -5   0   0 1080.17   11.18   0
  -6   0   0 1785.53   13.14   0
   6   0   0 1798.60   13.02   0
   7   0   0  191.27    5.35   0
  -7   0   0  203.75    6.73   0
   8   0   0  244.51    6.66   0
  -8   0   0  222.96    5.60   0
   9   0   0   98.05    5.26   0
  -9   0   0  100.78    5.42   0
 -10   0   0  322.63    8.26   0
  10   0   0  309.93    6.63   0
  11   0   0   -2.09    6.36   0
 -11   0   0    3.12    4.61   0
  -1  -1   0   60.73   10.02   0
   1   1   0   65.03    8.17   0
  -1   1   0   61.99    7.92   0
   1  -1   0   62.53    7.09   0
   2  -1   0 3557.29   29.14   0
   2   1   0 3489.30   28.47   0
  -2  -1   0 3492.16   29.14   0
  -2   1   0 3503.63   28.95   0
  -3  -1   0  329.17    8.67   0
   3  -1   0  330.39    8.49   0
   3   1   0  311.89    8.59   0
  -3   1   0  324.54    9.99   0
  -4  -1   0   14.73    6.82   0
   4   1   0   15.31    6.52   0
  -4   1   0   18.02    4.78   0
   4  -1   0   12.74    4.74   0
  -5  -1   0  319.94    7.07   0
   5  -1   0  334.48    8.21   0
  -5   1   0  322.71    7.18   0
   5   1   0  321.77    8.24   0
   6  -1   0   25.95    5.77   0
   6   1   0   11.20    4.21   0
  -6  -1   0   13.20    4.25   0
  -6   1   0   15.89    6.11   0
  -7  -1   0   19.44    4.12   0
   7  -1   0   16.08    5.60   0
  -7   1   0   19.24    5.71   0
   7   1   0   13.71    4.11   0
   8  -1   0    6.51    5.21   0
   8   1   0    6.96    5.28   0
  -8  -1   0    1.47    3.75   0
  -8   1   0   -2.84    3.68   0
   9  -1   0   -5.40    6.44   0
  -9  -1   0   -3.30    4.67   0
  -9   1   0    8.22    6.48   0
   9   1   0    8.22    4.40   0
  10   1   0   17.47    4.66   0
  10  -1   0   31.92    4.75   0
 -10  -1   0   18.95    4.92   0
 -10   1   0   14.74    4.88   0
  11  -1   0   12.62    4.66   0
 -11   1   0    9.94    6.52   0
  11   1   0   10.78    4.62   0
 -11  -1   0    6.93    6.47   0
  -1  -2   0  911.94   20.80   0
   1   2   0  913.36   20.37   0
   1   2   0  904.51   21.00   0
  -1   2   0  908.87   20.58   0
   1  -2   0  956.06   20.35   0
  -2  -2   0 2646.28   24.81   0
   2  -2   0 2762.87   25.49   0
  -2   2   0 2728.31   24.70   0
   2   2   0 2710.74   25.09   0
  -3  -2   0  798.26   12.23   0
  -3   2   0  807.96   12.89   0
   3  -2   0  821.36   12.87   0
   3   2   0  744.13   12.58   0
   4  -2   0 1729.83   14.81   0
  -4  -2   0 1686.61   14.98   0
   4   2   0 1721.07   14.88   0
  -4   2   0 1770.91   15.91   0
  -5   2   0   23.35    4.54   0
   5  -2   0   27.35    4.50   0
   5   2   0   27.95    6.03   0
  -5  -2   0   22.19    6.29   0
  -6   2   0  819.87    9.37   0
   6  -2   0  818.79    9.24   0
   6   2   0  816.85    9.31   0
  -6  -2   0  820.59    9.26   0
   7   2   0  461.41    7.14   0
  -7   2   0  453.29    7.13   0
   7  -2   0  457.44    8.11   0
  -7  -2   0  463.42    7.15   0
   8   2   0  252.80    5.78   0
   8  -2   0  244.66    6.76   0
  -8   2   0  242.49    5.79   0
  -8  -2   0  241.13    5.71   0
  -9  -2   0    7.30    4.64   0
  -9   2   0   15.37    4.66   0
   9  -2   0    5.01    6.42   0
   9   2   0   12.49    6.34   0
 -10   2   0  326.07    8.17   0
 -10  -2   0  295.40    6.66   0
  10   2   0  313.51    8.22   0
  10  -2   0  309.27    8.09   0
  11  -2   0   10.30    6.26   0
 -11  -2   0    0.45    4.62   0
  11   2   0   -6.92    4.48   0
 -11   2   0   11.04    6.45   0
   0  -3   0    0.24    5.39   0
   0   3   0    2.30    8.45   0
  -1   3   0  422.22   14.38   0
   1  -3   0  426.80   12.92   0
  -1  -3   0  415.35   13.22   0
   1   3   0  410.57   13.00   0
  -1  -3   0  400.65   13.23   0
   1   3   0  416.07   13.50   0
   3   3   0  243.59    7.72   0
   3  -3   0  249.34    7.73   0
  -3  -3   0  253.67    7.70   0
  -3   3   0  253.92    9.03   0
   4   3   0 1406.08   14.35   0
  -4   3   0 1338.04   13.23   0
   4  -3   0 1411.73   14.15   0
  -4  -3   0 1363.18   13.68   0
   5  -3   0    4.64    4.17   0
   5   3   0    4.87    4.21   0
  -5  -3   0    4.64    4.31   0
  -5   3   0    2.67    4.31   0
   6  -3   0  176.14    5.48   0
   6   3   0  169.74    6.89   0
  -6   3   0  174.49    5.63   0
  -6  -3   0  185.52    7.10   0
  -7  -3   0   13.50    4.13   0
  -7   3   0   21.77    4.16   0
   7   3   0   23.48    3.95   0
   7  -3   0   22.68    4.17   0
  -8   3   0   -0.61    5.39   0
  -8  -3   0   -5.69    3.89   0
   8  -3   0   10.29    5.32   0
   8   3   0    4.43    3.79   0
   9   3   0   14.66    4.64   0
   9  -3   0   12.67    4.68   0
  -9   3   0   21.39    6.53   0
  -9  -3   0   16.89    4.70   0
  10  -3   0    8.11    4.56   0
  10   3   0    5.02    4.51   0
 -10  -3   0   17.48    4.67   0
 -10   3   0   12.53    4.65   0
  11  -3   0   41.78    4.84   0
  11   3   0   42.98    4.98   0
 -11  -3   0   39.46    5.01   0
 -11   3   0   31.80    5.14   0
  11   3   0   31.01    4.89   0
   0   4   0  126.30    8.95   0
   0   4   0  123.06   10.08   0
   0  -4   0  125.06   10.19   0
   1   4   0   66.71    8.76   0
   1   4   0   67.33    7.17   0
  -1   4   0   66.16    7.14   0
  -1  -4   0   60.16    6.96   0
   1  -4   0   63.00    6.84   0
  -1  -4   0   66.70    8.73   0
  -2   4   0 5492.12   32.94   0
   2   4   0 5221.36   33.04   0
   2   4   0 5228.09   32.42   0
  -2  -4   0 5059.36   32.59   0
   2  -4   0 5287.39   31.93   0
  -3  -4   0  115.27    7.77   0
   3   4   0  125.03    7.66   0
  -3   4   0  118.45    7.71   0
   3  -4   0  119.81    6.06   0
   4   4   0    1.63    6.14   0
   4  -4   0    4.70    5.96   0
  -4  -4   0    3.45    6.19   0
  -4   4   0    2.80    4.32   0
   5  -4   0    0.24    5.82   0
  -5  -4   0   -0.60    5.97   0
   5   4   0    4.16    5.93   0
  -5   4   0    0.16    4.23   0
  -6   4   0  600.65    8.34   0
   6  -4   0  587.80    8.25   0
   6   4   0  609.95    9.22   0
  -6  -4   0  599.76    9.26   0
   7   4   0  224.31    5.63   0
  -7   4   0  246.45    7.11   0
   7  -4   0  244.86    6.93   0
  -7  -4   0  222.52    6.97   0
   8  -4   0  290.77    5.83   0
  -8   4   0  304.19    6.12   0
   8   4   0  314.02    7.15   0
  -8  -4   0  301.91    7.25   0
  -9   4   0  196.43    5.89   0
  -9  -4   0  213.27    5.92   0
   9   4   0  215.16    7.59   0
   9  -4   0  200.32    5.80   0
  10   4   0   80.83    6.87   0
 -10  -4   0   68.90    7.03   0
  10  -4   0   71.13    5.05   0
 -10   4   0   70.89    5.21   0
  11   4   0   14.71    6.65   0
 -11  -4   0   11.64    6.77   0
  11   4   0   17.36    6.69   0
  11  -4   0    8.28    6.57   0
 -11   4   0   23.05    4.80   0
   0   5   0    3.09    7.74   0
   0  -5   0    2.76    7.44   0
   0   5   0    4.18    7.96   0
   1  -5   0 2193.63   24.58   0
  -1  -5   0 2172.15   25.16   0
  -1  -5   0 2067.55   24.26   0
  -1   5   0 2176.39   24.94   0
   1   5   0 2170.85   25.22   0
   1   5   0 2087.66   24.48   0
   2   5   0  633.93   12.89   0
  -2   5   0  628.76   12.76   0
  -2  -5   0  597.17   11.64   0
   2  -5   0  626.96   12.48   0
   2   5   0  608.25   11.93   0
   3   5   0  334.88    8.16   0
   3   5   0  337.56    8.32   0
  -3   5   0  326.95    8.18   0
   3  -5   0  338.10    9.08   0
  -3  -5   0  324.79    8.27   0
  -4   5   0  168.80    6.10   0
   4   5   0  175.99    6.26   0
   4   5   0  170.96    7.52   0
  -4  -5   0  170.54    6.24   0
   4  -5   0  166.83    7.33   0
  -5   5   0 1056.05   11.70   0
  -5  -5   0 1000.41   11.00   0
   5   5   0  968.19   10.79   0
   5  -5   0 1043.57   10.84   0
  -6  -5   0    4.25    5.88   0
   6  -5   0    3.14    5.73   0
  -6   5   0   11.82    4.10   0
   6   5   0    6.87    5.80   0
  -7  -5   0   80.33    4.62   0
  -7   5   0   72.90    4.64   0
   7   5   0   84.14    5.99   0
   7  -5   0   62.79    4.63   0
  -8  -5   0  156.71    5.12   0
   8   5   0  146.47    5.02   0
   8  -5   0  155.33    5.15   0
  -8   5   0  146.13    5.15   0
   9   5   0   15.63    6.49   0
  -9   5   0   13.07    6.66   0
   9   5   0   14.44    4.84   0
   9  -5   0   15.37    4.76   0
  -9  -5   0   14.31    4.78   0
 -10   5   0    7.68    4.70   0
  10  -5   0    9.08    6.44   0
  10   5   0   11.55    6.71   0
  10   5   0   18.64    6.53   0
 -10  -5   0    2.93    6.78   0
  11   5   0    2.09    4.74   0
 -11   5   0   -6.79    4.78   0
  11   5   0   -2.96    6.39   0
 -11  -5   0   -0.27    4.63   0
  11  -5   0   10.69    4.53   0
   0  -6   0  168.63    8.43   0
   0   6   0  165.33    8.55   0
   0   6   0  173.00    8.66   0
   1   6   0  575.57   12.67   0
  -1   6   0  588.09   13.60   0
   1  -6   0  607.21   13.39   0
   1   6   0  563.42   13.75   0
  -1  -6   0  585.60   12.61   0
  -1  -6   0  562.73   13.69   0
   2   6   0  179.45    8.73   0
  -2  -6   0  182.75    8.54   0
  -2  -6   0  197.88    8.82   0
   2  -6   0  186.02    8.32   0
  -2   6   0  187.74    7.42   0
   2   6   0  178.75    8.79   0
  -3  -6   0 1038.72   13.61   0
   3   6   0 1085.26   13.85   0
   3  -6   0 1023.73   13.24   0
  -3   6   0 1052.46   12.61   0
   3   6   0 1036.08   12.80   0
   4   6   0  567.77   10.26   0
   4   6   0  536.50    8.94   0
  -4  -6   0  538.87   10.02   0
  -4   6   0  551.72    9.89   0
   4  -6   0  551.57    9.89   0
   5   6   0  780.85    9.75   0
   5   6   0  807.42    9.87   0
  -5  -6   0  767.46    9.61   0
  -5   6   0  813.06   10.67   0
   5  -6   0  796.86   10.60   0
  -6   6   0   40.42    4.45   0
   6  -6   0   44.34    5.90   0
   6   6   0   38.67    6.08   0
   6   6   0   40.41    4.53   0
  -6  -6   0   45.78    4.59   0
   7   6   0  261.21    5.99   0
   7   6   0  254.53    6.12   0
  -7  -6   0  257.62    6.12   0
   7  -6   0  272.97    7.22   0
  -7   6   0  254.12    6.10   0
   8  -6   0  312.45    6.30   0
  -8   6   0  332.52    6.32   0
   8   6   0  327.12    6.42   0
   8   6   0  353.60    7.43   0
  -8  -6   0  309.72    6.13   0
   9  -6   0  421.29    7.29   0
   9   6   0  456.38    7.46   0
  -9  -6   0  455.88    7.45   0
   9   6   0  440.51    7.31   0
  -9   6   0  468.97    8.90   0
  10   6   0  225.37    7.82   0
 -10   6   0  204.53    7.75   0
  10   6   0  228.66    7.58   0
  10  -6   0  218.92    7.59   0
 -10  -6   0  218.28    7.73   0
 -11   6   0   -1.24    4.72   0
  11  -6   0   -1.56    4.62   0
  11   6   0    5.27    4.70   0
  11   6   0    1.85    6.48   0
 -11  -6   0    8.45    4.63   0
   0   7   0   -0.44    6.80   0
   0  -7   0    1.15    6.44   0
   0   7   0    1.11    6.83   0
   1   7   0  109.18    8.27   0
  -1  -7   0   99.63    7.94   0
   1  -7   0  105.98    7.80   0
   1   7   0   98.65    6.60   0
  -1  -7   0  103.78    7.89   0
  -1   7   0  107.47    8.12   0
  -2  -7   0  559.38   11.49   0
   2   7   0  569.39   11.67   0
  -2   7   0  566.96   10.44   0
   2  -7   0  530.28   10.37   0
   2   7   0  558.73   11.60   0
  -2  -7   0  583.20   11.68   0
   3  -7   0  958.87   11.88   0
  -3   7   0 1019.01   12.94   0
   3   7   0  971.75   12.28   0
  -3  -7   0  957.44   12.81   0
   3   7   0  952.94   12.28   0
  -4   7   0 1837.76   15.20   0
   4  -7   0 1699.80   13.95   0
   4   7   0 1833.82   15.71   0
   4   7   0 1761.47   14.65   0
  -4  -7   0 1738.60   14.42   0
   5   7   0   15.67    6.00   0
  -5  -7   0   16.00    5.94   0
   5  -7   0    9.97    4.39   0
  -5   7   0   15.76    5.91   0
   5   7   0   13.57    4.30   0
   6  -7   0   94.21    6.32   0
   6   7   0   99.68    5.02   0
   6   7   0  108.03    5.13   0
  -6  -7   0  109.19    5.20   0
  -6   7   0  113.64    6.47   0
  -7   7   0   51.31    4.44   0
   7   7   0   50.48    6.20   0
   7   7   0   53.58    5.84   0
   7  -7   0   51.81    4.36   0
  -7  -7   0   41.02    6.07   0
   8   7   0    6.68    5.15   0
   8  -7   0    4.37    5.31   0
  -8  -7   0    1.06    3.83   0
  -8   7   0   15.62    5.22   0
   8   7   0    5.98    3.65   0
  -9  -7   0   56.28    7.02   0
  -9   7   0   67.94    4.98   0
   9   7   0   63.92    4.95   0
   9  -7   0   57.26    5.07   0
   9   7   0   63.11    6.96   0
  10  -7   0   51.06    6.92   0
  10   7   0   59.09    6.78   0
 -10  -7   0   68.76    6.99   0
  10   7   0   73.25    6.85   0
 -10   7   0   56.93    6.95   0
  11   7   0   -9.55    6.59   0
 -11  -7   0    2.12    4.79   0
 -11   7   0   -9.03    4.74   0
  11   7   0   -4.22    4.72   0
  11  -7   0    3.39    4.62   0
   0  -8   0  847.64   14.06   0
   0   8   0  850.15   14.14   0
   0   8   0  856.46   14.13   0
   1   8   0  714.82   13.45   0
   1   8   0  698.49   12.58   0
   1  -8   0  697.07   12.90   0
  -1   8   0  724.25   12.38   0
  -1  -8   0  690.86   12.45   0
  -1  -8   0  706.50   13.19   0
   2   8   0   12.92    6.44   0
   2  -8   0   13.98    4.47   0
   2   8   0   12.58    4.72   0
  -2  -8   0   14.60    4.51   0
  -2  -8   0   18.25    4.58   0
  -2   8   0   14.17    4.73   0
  -3  -8   0  351.37    9.10   0
   3  -8   0  342.29    8.74   0
   3   8   0  362.20    9.11   0
   3   8   0  347.30    8.06   0
  -3   8   0  347.54    9.00   0
   4  -8   0  509.56    8.32   0
  -4   8   0  531.86    9.63   0
   4   8   0  526.81    8.78   0
  -4  -8   0  516.59    8.71   0
   4   8   0  517.97    9.67   0
   5   8   0  231.01    6.30   0
  -5   8   0  245.07    6.22   0
   5   8   0  245.16    7.65   0
   5  -8   0  213.71    7.29   0
  -5  -8   0  236.78    7.44   0
   6   8   0   -2.95    5.53   0
  -6   8   0   -1.98    3.94   0
   6   8   0   -3.84    5.65   0
   6  -8   0    3.50    5.45   0
  -6  -8   0   -6.24    5.71   0
   7   8   0  778.54    8.88   0
  -7   8   0  815.34    9.81   0
  -7  -8   0  822.11   10.26   0
   7   8   0  811.20   10.12   0
   7  -8   0  752.95    8.74   0
   8  -8   0    6.37    4.66   0
  -8   8   0   11.20    6.08   0
   8   8   0    2.21    6.09   0
  -8  -8   0   -3.30    6.14   0
   8   8   0    3.55    4.67   0
  -9   8   0  173.89    5.93   0
   9  -8   0  189.93    7.55   0
   9   8   0  174.35    5.92   0
  -9  -8   0  184.37    6.00   0
   9   8   0  191.69    5.86   0
 -10   8   0   16.99    6.43   0
  10   8   0   -6.66    6.40   0
 -10  -8   0   -5.19    6.66   0
  10   8   0   -6.14    6.67   0
  10  -8   0   -0.60    6.33   0
 -11   8   0  117.29    6.80   0
  11   8   0  105.99    6.76   0
  11   8   0  103.36    6.86   0
  11  -8   0  120.10    8.22   0
 -11  -8   0  112.61    6.87   0
   0   9   0   -0.69    6.40   0
   0   9   0   -2.38    6.34   0
   0  -9   0    1.21    6.04   0
   1   9   0    4.35    6.43   0
  -1  -9   0    1.98    4.38   0
   1   9   0    5.08    6.30   0
  -1  -9   0    5.65    6.09   0
   1  -9   0    2.25    5.92   0
  -1   9   0    2.11    4.51   0
  -2  -9   0   74.19    6.90   0
  -2  -9   0   75.90    5.40   0
   2  -9   0   76.37    6.64   0
   2   9   0   76.87    6.97   0
   2   9   0   73.99    5.48   0
  -2   9   0   69.95    5.37   0
   3  -9   0  248.16    6.88   0
  -3  -9   0  257.72    8.22   0
   3   9   0  284.66    8.44   0
   3   9   0  268.31    8.44   0
  -3   9   0  282.75    8.35   0
  -4  -9   0  331.59    8.32   0
   4   9   0  339.52    8.42   0
   4   9   0  353.36    8.52   0
  -4   9   0  329.09    7.13   0
   4  -9   0  340.40    8.15   0
  -5  -9   0   23.50    4.25   0
   5  -9   0   23.63    4.31   0
   5   9   0   21.47    5.94   0
   5   9   0   26.32    4.42   0
  -5   9   0   23.48    5.93   0
   6   9   0   -0.23    3.85   0
  -6  -9   0    2.81    5.48   0
  -6   9   0   -0.04    5.48   0
   6   9   0    1.83    5.49   0
   6  -9   0    3.27    5.39   0
   7  -9   0   13.22    5.48   0
   7   9   0   14.15    5.54   0
  -7  -9   0   11.49    5.63   0
   7   9   0   12.40    3.89   0
  -7   9   0    8.49    4.03   0
   8   9   0   86.37    5.18   0
   8   9   0   78.12    5.40   0
  -8  -9   0   75.73    5.32   0
   8  -9   0   75.37    7.01   0
  -8   9   0   84.13    7.23   0
   9   9   0   75.22    5.13   0
   9  -9   0   67.80    7.07   0
   9   9   0   53.61    5.17   0
  -9   9   0   53.04    5.15   0
  -9  -9   0   69.26    5.30   0
  10   9   0   57.22    5.18   0
 -10   9   0   47.67    5.19   0
  10   9   0   64.46    6.81   0
 -10  -9   0   59.99    5.01   0
  10  -9   0   38.25    7.00   0
  11   9   0   -0.93    5.91   0
 -11  -9   0   -6.09    5.95   0
  11  -9   0    5.41    8.13   0
 -11   9   0    1.21    5.90   0
  11   9   0    5.99    5.84   0
   0 -10   0 2147.45   19.61   0
   0  10   0 2094.73   20.36   0
   0  10   0 2236.93   20.62   0
   1  10   0 2070.90   19.06   0
   1  10   0 2028.11   18.90   0
  -1 -10   0 2083.61   19.61   0
   1 -10   0 2052.40   18.47   0
  -1  10   0 2094.26   19.33   0
  -2  10   0 1049.19   12.77   0
   2  10   0 1034.48   12.96   0
  -2 -10   0 1059.67   13.78   0
   2 -10   0 1029.23   12.60   0
  -2 -10   0  988.18   12.71   0
   2  10   0 1078.01   13.93   0
  -3  10   0  195.36    6.43   0
   3  10   0  192.96    6.56   0
   3  10   0  191.36    6.45   0
   3 -10   0  186.69    7.36   0
  -3 -10   0  197.99    6.42   0
  -4  10   0    6.57    5.68   0
   4 -10   0    3.51    5.52   0
  -4 -10   0    2.81    5.66   0
   4  10   0    5.43    4.10   0
   4  10   0   -0.52    5.72   0
   5  10   0 1271.43   11.71   0
   5  10   0 1291.28   11.95   0
   5 -10   0 1278.39   11.42   0
  -5 -10   0 1257.99   12.59   0
  -5  10   0 1278.64   11.62   0
   6 -10   0   10.90    3.73   0
  -6 -10   0    5.62    3.97   0
   6  10   0   10.98    3.97   0
   6  10   0    4.46    4.04   0
  -6  10   0   12.62    5.63   0
   7 -10   0  509.84    8.37   0
   7  10   0  510.39    8.67   0
   7  10   0  541.94    8.66   0
  -7  10   0  527.83    7.51   0
  -7 -10   0  489.54    7.59   0
   8  10   0   11.75    4.53   0
   8 -10   0    7.19    4.65   0
   8  10   0    0.56    6.79   0
  -8 -10   0   12.31    6.92   0
  -8  10   0    7.99    6.65   0
   9 -10   0  165.11    5.95   0
  -9  10   0  137.35    7.63   0
   9  10   0  149.80    5.76   0
   9  10   0  174.01    7.61   0
  -9 -10   0  159.85    7.52   0
  10  10   0   -1.36    4.65   0
  10 -10   0    6.83    6.45   0
 -10  10   0   -0.35    4.69   0
  10  10   0    3.53    4.57   0
 -10 -10   0   -3.45    4.87   0
   0 -11   0   -2.51    5.85   0
   0  11   0    1.00    4.30   0
   0  11   0    3.05    6.01   0
   1 -11   0   -2.39    4.05   0
   1  11   0    3.03    5.94   0
  -1 -11   0   -1.36    5.86   0
   1  11   0   -3.92    6.13   0
  -1  11   0   -2.10    6.18   0
   2  11   0  875.68   12.61   0
   2 -11   0  829.41   11.21   0
  -2 -11   0  883.84   12.39   0
  -2  11   0  865.69   11.52   0
  -2 -11   0  819.08   12.16   0
   2  11   0  876.43   12.65   0
   3 -11   0   30.53    5.78   0
  -3  11   0   33.65    4.47   0
   3  11   0   31.37    6.10   0
  -3 -11   0   28.75    5.83   0
   3  11   0   32.77    6.00   0
   4  11   0   12.05    5.72   0
   4  11   0    6.11    5.81   0
  -4  11   0    9.50    5.84   0
  -4 -11   0    6.24    5.75   0
   4 -11   0   14.16    4.04   0
  -5 -11   0   22.60    5.78   0
   5  11   0   24.01    4.22   0
   5 -11   0   23.51    5.70   0
   5  11   0   19.91    5.92   0
  -5  11   0   21.38    4.25   0
   6  11   0  168.55    5.46   0
   6 -11   0  163.55    5.25   0
  -6  11   0  171.92    6.56   0
   6  11   0  175.37    6.85   0
  -6 -11   0  165.13    5.42   0
  -7  11   0   86.12    6.15   0
   7  11   0  103.20    4.77   0
   7  11   0   84.88    6.15   0
   7 -11   0   96.36    4.73   0
  -7 -11   0  107.10    4.79   0
  -8 -11   0  141.63    7.75   0
   8  11   0  152.50    7.35   0
   8  11   0  161.07    7.66   0
  -8  11   0  149.44    7.40   0
   8 -11   0  162.87    7.35   0
  -9 -11   0   11.92    4.89   0
   9 -11   0   18.69    4.78   0
   9  11   0   -4.75    6.58   0
  -9  11   0   24.07    6.61   0
   9  11   0    7.21    4.89   0
 -10 -11   0   36.79    7.25   0
  10  11   0   48.46    5.28   0
 -10  11   0   48.15    5.27   0
  10  11   0   50.52    7.00   0
  10 -11   0   61.19    7.12   0
   0  12   0  296.30    8.86   0
   0 -12   0  290.76    8.63   0
   0  12   0  291.48    8.82   0
   1 -12   0  160.26    7.29   0
  -1  12   0  168.59    6.39   0
   1  12   0  167.92    7.62   0
   1  12   0  168.15    6.54   0
  -1 -12   0  158.74    6.30   0
  -2 -12   0  191.35    7.57   0
   2  12   0  174.41    6.37   0
  -2 -12   0  159.72    7.38   0
   2 -12   0  177.46    6.00   0
  -2  12   0  196.91    7.49   0
   2  12   0  178.98    7.60   0
  -3  12   0  127.59    5.49   0
   3 -12   0  121.78    6.59   0
   3  12   0  135.50    6.88   0
   3  12   0  124.49    5.60   0
  -3 -12   0  132.83    6.79   0
   4 -12   0  154.55    5.53   0
  -4 -12   0  164.70    6.81   0
   4  12   0  162.08    7.02   0
   4  12   0  170.20    7.06   0
  -4  12   0  167.71    6.97   0
  -5 -12   0  713.01    9.23   0
  -5  12   0  716.77    9.10   0
   5  12   0  760.32    9.35   0
   5 -12   0  725.71    9.00   0
   5  12   0  734.00    9.31   0
   6  12   0   37.55    4.25   0
   6  12   0   42.62    5.72   0
   6 -12   0   37.06    4.19   0
  -6  12   0   36.42    5.72   0
  -6 -12   0   38.92    5.66   0
  -7  12   0   45.03    6.36   0
   7  12   0   42.81    4.97   0
  -7 -12   0   40.84    6.22   0
   7  12   0   44.66    6.25   0
   7 -12   0   41.71    4.87   0
  -8  12   0    6.21    4.60   0
  -8 -12   0    0.61    4.65   0
   8  12   0    2.59    6.36   0
   8  12   0   -1.34    4.69   0
   8 -12   0   -3.76    4.53   0
   9  12   0  164.42    7.94   0
  -9  12   0  177.67    5.95   0
  -9 -12   0  200.56    8.20   0
   9 -12   0  197.05    7.68   0
   9  12   0  190.66    8.03   0
  10  12   0   -6.41    6.66   0
  10  12   0    6.17    6.55   0
 -10  12   0    8.68    6.54   0
 -10 -12   0   -4.87    6.71   0
  10 -12   0    3.99    6.69   0
   0  13   0   -0.88    4.03   0
   0  13   0   -1.10    5.74   0
   0 -13   0    3.56    3.82   0
   1  13   0  479.58   10.10   0
   1 -13   0  493.38    9.07   0
  -1 -13   0  475.03    9.94   0
   1  13   0  508.64   10.27   0
  -1  13   0  524.60   10.22   0
  -2 -13   0    5.99    5.34   0
   2  13   0    2.54    5.62   0
   2 -13   0    1.41    5.30   0
   2  13   0    1.90    3.94   0
  -2  13   0    1.07    5.69   0
  -2 -13   0    1.38    3.81   0
  -3  13   0  221.18    7.44   0
   3  13   0  214.52    7.55   0
  -3 -13   0  230.74    7.51   0
  -3 -13   0  206.86    7.38   0
   3  13   0  215.99    7.58   0
   3 -13   0  206.75    6.09   0
   4 -13   0  209.44    7.02   0
  -4  13   0  229.76    7.20   0
   4  13   0  223.12    7.39   0
  -4 -13   0  227.10    7.21   0
   4  13   0  227.68    7.39   0
  -5  13   0  713.34    8.92   0
  -5 -13   0  646.15    8.81   0
   5 -13   0  666.40    9.72   0
   5  13   0  708.96    9.27   0
   5  13   0  712.80    9.12   0
   6  13   0   54.93    4.41   0
  -6 -13   0   57.06    4.31   0
   6  13   0   56.67    4.39   0
   6 -13   0   57.16    4.23   0
  -6  13   0   54.01    4.32   0
   7 -13   0   18.76    6.53   0
  -7  13   0   13.72    4.83   0
   7  13   0   14.62    6.76   0
   7  13   0   10.88    4.80   0
  -7 -13   0   15.70    6.65   0
   8 -13   0   26.58    6.50   0
   8  13   0   22.30    4.74   0
  -8 -13   0   13.71    4.86   0
   8  13   0   20.45    4.81   0
  -8  13   0   28.48    6.65   0
   9 -13   0   17.39    4.82   0
   9  13   0   18.62    4.74   0
  -9 -13   0   23.63    5.09   0
  -9  13   0   28.80    6.65   0
   9  13   0    8.57    5.03   0
  10  13   0   11.48    4.69   0
  10  13   0   10.90    4.88   0
 -10 -13   0    6.77    4.85   0
 -10  13   0   11.68    4.74   0
  10 -13   0   13.35    4.95   0
   0  14   0    3.64    5.52   0
   0  14   0    2.17    3.89   0
   0 -14   0    2.18    5.33   0
  -1  14   0  273.82    7.32   0
   1  14   0  292.12    8.36   0
   1 -14   0  270.83    8.03   0
   1  14   0  267.97    7.35   0
  -1  14   0  268.86    7.13   0
  -1 -14   0  266.34    7.18   0
   2  14   0   53.64    6.19   0
  -2 -14   0   50.20    5.84   0
  -2 -14   0   52.72    6.07   0
   2 -14   0   48.46    5.68   0
  -2  14   0   50.75    4.69   0
   2  14   0   49.90    6.18   0
   3  14   0   48.30    6.22   0
  -3 -14   0   53.82    5.94   0
  -3 -14   0   52.44    4.64   0
  -3  14   0   52.19    4.61   0
   3  14   0   48.68    4.67   0
   3 -14   0   45.67    5.79   0
   4  14   0   72.50    4.69   0
   4 -14   0   64.88    4.54   0
   4  14   0   79.50    6.13   0
  -4 -14   0   72.15    6.06   0
  -4  14   0   62.64    4.64   0
   5  14   0  562.27    9.17   0
   5 -14   0  545.57    8.77   0
  -5 -14   0  513.17    8.07   0
  -5  14   0  557.09    9.11   0
   5  14   0  514.86    9.16   0
   6 -14   0  250.19    5.85   0
  -6 -14   0  253.53    6.09   0
   6  14   0  258.45    6.24   0
   6  14   0  260.34    7.20   0
  -6  14   0  269.40    7.21   0
  -7 -14   0   98.10    7.17   0
   7 -14   0  119.39    7.06   0
  -7  14   0  105.37    5.54   0
   7  14   0   97.46    7.15   0
   7  14   0  109.43    7.21   0
   8 -14   0   21.07    4.55   0
   8  14   0   15.93    6.58   0
  -8 -14   0   11.68    6.53   0
   8  14   0   11.81    6.70   0
  -8  14   0    9.52    6.70   0
  -9  14   0   58.27    5.25   0
   9  14   0   55.51    7.20   0
   9  14   0   53.34    7.03   0
   9 -14   0   48.09    7.13   0
  -9 -14   0   52.69    7.31   0
   0 -15   0   -0.87    5.41   0
   0  15   0    4.76    5.57   0
   0  15   0    2.79    5.61   0
  -1  15   0  176.38    6.24   0
   1  15   0  181.82    7.48   0
  -1 -15   0  178.05    7.30   0
   1 -15   0  174.80    7.22   0
  -1  15   0  175.43    7.35   0
   1  15   0  184.72    6.25   0
   2  15   0   20.08    4.13   0
  -2  15   0   13.63    5.77   0
  -2 -15   0   17.57    5.65   0
   2 -15   0   13.88    4.00   0
   2  15   0   19.67    5.60   0
   3  15   0  428.83    8.12   0
  -3 -15   0  460.06    9.11   0
  -3  15   0  453.30    9.09   0
   3 -15   0  438.59    7.86   0
  -3 -15   0  428.64    8.96   0
   3  15   0  471.22    9.13   0
  -4 -15   0   14.39    4.09   0
   4  15   0   15.04    5.56   0
  -4  15   0   14.70    5.80   0
   4 -15   0   16.14    5.58   0
   4  15   0   16.61    4.11   0
   5  15   0   11.60    3.93   0
   5  15   0   14.40    3.91   0
   5 -15   0    9.59    3.85   0
  -5 -15   0   10.15    5.48   0
  -5  15   0    8.37    3.88   0
  -6 -15   0   46.97    6.85   0
   6 -15   0   56.24    5.04   0
   6  15   0   54.60    6.96   0
  -6  15   0   55.05    5.10   0
   6  15   0   51.21    5.08   0
  -7  15   0    8.53    4.60   0
   7  15   0   13.06    4.61   0
  -7 -15   0    2.75    6.55   0
   7  15   0   -0.41    6.59   0
   7 -15   0    3.37    4.51   0
   8  15   0   -1.54    4.72   0
   8 -15   0   19.34    6.55   0
  -8 -15   0   -4.40    6.70   0
   8  15   0   10.06    6.59   0
  -8  15   0    6.02    6.61   0
  -9  15   0   36.01    6.84   0
   9  15   0   39.75    7.00   0
   9 -15   0   21.56    6.69   0
   9  15   0   21.87    4.92   0
  -9 -15   0   17.03    7.14   0
   0 -16   0  409.84    9.13   0
   0  16   0  444.15    9.40   0
   0  16   0  426.04    9.35   0
  -1  16   0   30.02    4.28   0
   1 -16   0   30.54    4.30   0
  -1  16   0   33.39    5.91   0
   1  16   0   32.65    5.87   0
  -1 -16   0   29.06    5.67   0
   1  16   0   33.12    5.75   0
   2  16   0  261.76    7.77   0
  -2  16   0  261.65    7.70   0
   2  16   0  262.54    7.83   0
   2 -16   0  258.82    6.66   0
  -2 -16   0  263.81    7.73   0
   3  16   0  394.09    8.71   0
  -3 -16   0  413.30    8.82   0
   3  16   0  398.07    8.71   0
  -3 -16   0  368.01    8.49   0
   3 -16   0  383.94    8.43   0
  -3  16   0  401.32    8.61   0
  -4 -16   0  407.81    8.38   0
  -4  16   0  416.09    8.35   0
   4  16   0  422.06    8.57   0
   4  16   0  402.56    8.54   0
   4 -16   0  412.59    8.25   0
   5 -16   0  242.85    5.97   0
  -5  16   0  218.03    5.98   0
   5  16   0  258.87    7.28   0
  -5 -16   0  241.33    7.19   0
   5  16   0  232.68    7.26   0
   6  16   0   85.02    7.17   0
   6  16   0   87.17    5.34   0
   6 -16   0   86.78    5.30   0
  -6  16   0   93.56    7.11   0
  -6 -16   0   92.56    7.21   0
  -7  16   0   21.40    6.59   0
   7  16   0   29.71    6.64   0
  -7 -16   0   14.65    6.76   0
   7 -16   0   20.72    4.54   0
   7  16   0   20.46    4.81   0
  -8  16   0  109.45    5.64   0
   8 -16   0  101.99    5.39   0
   8  16   0  107.53    7.43   0
   8  16   0  109.96    7.23   0
  -8 -16   0   93.86    7.31   0
  -9  16   0   66.56    5.63   0
  -9 -16   0   77.21    5.69   0
   9  16   0   76.36    5.83   0
   9  16   0   70.33    5.67   0
   9 -16   0   72.16    5.61   0
   0 -17   0    0.02    3.80   0
   0  17   0    0.96    3.85   0
   0  17   0    1.65    3.87   0
   1  17   0    2.53    3.86   0
   1 -17   0    0.80    5.30   0
  -1  17   0    2.02    5.45   0
  -1  17   0    1.20    5.51   0
  -1 -17   0    7.33    5.27   0
   1  17   0    0.51    5.49   0
   2  17   0   11.16    4.01   0
  -2 -17   0    5.70    4.01   0
  -2  17   0    9.02    3.89   0
   2 -17   0    4.81    3.97   0
   2  17   0    3.02    5.52   0
  -3 -17   0    5.46    5.25   0
   3 -17   0    3.17    5.20   0
   3  17   0    4.67    5.34   0
  -3  17   0    1.78    3.80   0
   3  17   0    6.43    5.39   0
  -3 -17   0    3.09    3.77   0
  -4  17   0   35.76    5.58   0
  -4 -17   0   30.04    4.08   0
   4  17   0   31.19    4.12   0
   4  17   0   31.70    4.23   0
   4 -17   0   31.10    4.04   0
  -5  17   0   22.43    4.84   0
   5  17   0   23.28    6.64   0
   5 -17   0   12.83    4.80   0
  -5 -17   0   25.58    6.59   0
   5  17   0   12.64    6.77   0
  -6  17   0   18.36    6.77   0
   6  17   0   28.97    6.61   0
   6  17   0   19.74    4.84   0
   6 -17   0   30.69    4.68   0
  -6 -17   0   25.89    4.60   0
  -7  17   0    5.42    6.50   0
   7  17   0   -1.23    6.44   0
  -7 -17   0   -3.18    6.26   0
   7 -17   0    3.08    4.33   0
   7  17   0   -0.40    6.49   0
  -8 -17   0    3.14    4.51   0
  -8  17   0    5.94    4.64   0
   8  17   0    5.53    6.62   0
   8 -17   0   -1.77    4.56   0
   8  17   0    4.68    4.68   0
   9 -17   0    2.26    8.20   0
   9  17   0    5.38    5.93   0
   9  17   0    4.52    5.89   0
  -9  17   0    6.75    5.85   0
  -9 -17   0    3.39    8.38   0
   0  18   0  443.10    8.44   0
   0  18   0  451.88    9.34   0
   0 -18   0  472.05    9.35   0
   1  18   0   37.22    5.64   0
  -1  18   0   29.78    4.18   0
   1  18   0   30.99    5.69   0
  -1 -18   0   31.90    5.49   0
  -1  18   0   26.32    5.55   0
   1 -18   0   25.99    5.62   0
   2  18   0   10.38    5.43   0
  -2  18   0   14.69    3.84   0
  -2  18   0   13.18    5.32   0
   2  18   0   14.07    5.36   0
   2 -18   0   13.02    3.94   0
  -2 -18   0   15.15    5.32   0
  -3 -18   0   42.94    4.40   0
  -3  18   0   47.21    5.61   0
   3  18   0   45.49    5.56   0
   3  18   0   39.88    4.30   0
   3 -18   0   45.24    5.57   0
  -4 -18   0  365.20    8.89   0
   4  18   0  368.21    9.05   0
  -4  18   0  372.49    8.89   0
   4  18   0  229.40   10.94   0
   4 -18   0  330.14    7.25   0
   5  18   0   32.35    4.91   0
  -5  18   0   36.22    4.91   0
   5 -18   0   29.93    4.73   0
  -5 -18   0   35.23    4.92   0
   5  18   0   28.41    6.76   0
  -6  18   0   16.04    6.44   0
   6  18   0   15.38    4.60   0
   6 -18   0    7.31    4.60   0
  -6 -18   0   11.44    4.60   0
   6  18   0   22.49    6.50   0
  -7 -18   0    2.46    6.40   0
   7  18   0   -2.90    6.38   0
   7  18   0   -0.98    6.57   0
  -7  18   0    2.37    4.50   0
   7 -18   0    1.83    4.48   0
  -8  18   0   91.17    5.85   0
   8  18   0  109.73    7.48   0
  -8 -18   0   93.23    5.78   0
   8 -18   0  112.68    7.31   0
   8  18   0   90.61    5.93   0
   0  19   0    0.27    5.29   0
   0 -19   0    0.78    5.19   0
   0  19   0   -0.13    5.16   0
   1  19   0   78.52    6.27   0
   1 -19   0   66.35    6.05   0
  -1  19   0   80.34    6.13   0
  -1  19   0   81.89    6.13   0
   1  19   0   79.09    6.18   0
  -1 -19   0   86.08    6.06   0
   2 -19   0   17.14    5.41   0
  -2  19   0   20.81    5.36   0
   2  19   0   16.34    5.49   0
  -2 -19   0   12.55    5.34   0
  -2  19   0   16.51    5.49   0
   2  19   0   16.78    5.55   0
   3 -19   0    9.37    6.59   0
   3  19   0    3.53    6.87   0
   3  19   0   10.37    6.73   0
  -3 -19   0    9.00    6.64   0
  -3  19   0    8.82    6.70   0
   4  19   0   12.83    6.64   0
  -4 -19   0   16.68    4.75   0
   4 -19   0   18.75    4.68   0
  -4  19   0   13.15    4.81   0
   4  19   0   19.61    4.70   0
   5  19   0   65.63    6.78   0
  -5 -19   0   70.05    6.82   0
   5 -19   0   60.21    6.76   0
  -5  19   0   63.05    5.25   0
   5  19   0   50.06    6.81   0
   6  19   0   13.81    6.60   0
  -6  19   0   12.15    6.56   0
   6 -19   0   15.58    4.61   0
   6  19   0   13.53    6.60   0
  -6 -19   0   18.52    6.58   0
   7  19   0   -0.89    6.72   0
   7 -19   0    8.30    6.26   0
   7  19   0   -2.67    6.38   0
  -7 -19   0    0.06    6.38   0
  -7  19   0   -0.42    6.49   0
   8 -19   0   -1.71    4.65   0
  -8  19   0   -0.48    4.75   0
  -8 -19   0   -3.35    4.68   0
   8  19   0    4.84    4.60   0
   8  19   0    3.54    7.52   0
   0  20   0   69.01    6.51   0
   0 -20   0   65.09    6.59   0
   0  20   0   67.98    5.92   0
  -1 -20   0   77.37    5.45   0
   1  20   0   77.44    7.20   0
  -1  20   0   64.51    7.21   0
   1  20   0   76.74    7.14   0
  -1  20   0   70.51    7.20   0
   1 -20   0   79.09    7.20   0
   2  20   0 1164.17   13.52   0
   2 -20   0 1150.81   13.07   0
  -2  20   0 1189.84   13.35   0
  -2 -20   0 1123.77   12.44   0
   2  20   0 1107.53   12.49   0
  -2  20   0 1141.78   13.27   0
   3  20   0    3.01    4.49   0
  -3  20   0    2.57    6.44   0
   3  20   0    3.45    4.55   0
   3 -20   0    5.54    6.32   0
  -3 -20   0    1.80    4.56   0
   4  20   0  110.08    5.74   0
   4 -20   0  112.95    7.23   0
  -4  20   0  110.59    5.63   0
   4  20   0  127.66    7.40   0
   5  20   0    5.58    6.25   0
  -5  20   0   -5.40    4.53   0
   5 -20   0    6.11    6.24   0
  -5 -20   0   -2.91    6.34   0
   5  20   0   -4.74    6.41   0
  -6 -20   0   19.42    6.56   0
   6  20   0   20.28    6.52   0
   6  20   0   19.57    6.69   0
  -6  20   0   32.62    6.61   0
   6 -20   0   12.05    6.64   0
  -7  20   0   19.55    6.56   0
   7 -20   0   20.80    6.37   0
   7  20   0    6.35    4.68   0
   7  20   0    9.04    6.65   0
  -7 -20   0   11.21    4.68   0
   0  21   0   -2.11    6.41   0
   0  21   0    1.84    6.44   0
   0 -21   0   -2.54    6.43   0
   1 -21   0   24.70    4.91   0
  -1  21   0   38.67    4.88   0
  -1 -21   0   24.61    6.70   0
   1  21   0   33.99    6.57   0
   1  21   0   28.25    6.70   0
  -1  21   0   27.57    4.77   0
  -2  21   0    6.46    6.37   0
   2 -21   0    6.85    6.43   0
  -2 -21   0    8.36    4.72   0
   2  21   0    6.66    4.58   0
   2  21   0    5.16    4.82   0
  -2  21   0    7.79    6.43   0
  -3  21   0    7.66    6.25   0
  -3  21   0    3.35    4.37   0
   3 -21   0   -1.70    6.38   0
   3  21   0   -2.70    6.35   0
   3  21   0    2.45    4.39   0
   4  21   0  138.20    7.76   0
  -4  21   0  135.22    7.61   0
   4  21   0  147.94    7.63   0
   4 -21   0  131.39    7.55   0
  -5  21   0   51.68    6.87   0
   5  21   0   46.49    4.80   0
  -5 -21   0   36.91    4.98   0
   5  21   0   36.17    5.15   0
   5 -21   0   40.06    6.63   0
   6  21   0   -4.62    6.56   0
  -6  21   0   -0.76    4.48   0
   6  21   0    0.63    4.47   0
  -6 -21   0   -3.22    4.53   0
   6 -21   0   -3.72    4.52   0
   7  21   0    2.89    4.80   0
  -7 -21   0    8.86    4.61   0
  -7  21   0    5.82    7.66   0
   7  21   0    5.42    4.77   0
   7 -21   0   11.75    4.82   0
   0 -22   0   75.21    7.12   0
   0  22   0   90.89    7.14   0
   0  22   0   80.62    7.27   0
   1  22   0  256.64    7.27   0
  -1  22   0  288.07    8.69   0
  -1  22   0  273.68    8.63   0
  -1 -22   0  266.98    7.32   0
   1  22   0  253.60    7.25   0
   1 -22   0  260.28    8.55   0
   2  22   0  397.35    9.51   0
  -2  22   0  376.81    9.31   0
   2 -22   0  379.11    9.43   0
   2  22   0  340.95    8.15   0
  -2  22   0  408.89    9.21   0
  -2 -22   0  373.74    8.23   0
   3 -22   0    4.94    6.36   0
  -3  22   0    4.30    4.42   0
   3  22   0    0.98    6.47   0
   3  22   0    2.35    6.23   0
  -3  22   0    0.40    6.27   0
   4  22   0  158.26    7.76   0
   4  22   0  147.43    6.40   0
  -4  22   0  169.01    7.82   0
   4 -22   0  151.53    7.69   0
  -5  22   0    0.87    4.64   0
   5  22   0    8.15    6.28   0
   5 -22   0    5.63    6.35   0
   5  22   0    3.56    6.53   0
   6  22   0   58.04    7.11   0
   6  22   0   50.05    5.59   0
  -6 -22   0   53.40    5.38   0
   6 -22   0   53.75    6.95   0
  -6  22   0   61.59    7.14   0
   0 -23   0   -2.94    6.38   0
   0  23   0    1.24    6.31   0
   0  23   0    2.21    6.19   0
  -1  23   0   83.20    7.18   0
   1 -23   0   86.94    7.19   0
  -1 -23   0   77.29    7.17   0
  -1  23   0   86.39    7.13   0
   1  23   0   86.61    7.24   0
   1  23   0   87.92    7.03   0
  -2  23   0    6.43    6.15   0
   2 -23   0   -5.65    6.44   0
  -2  23   0    3.57    6.20   0
   2  23   0    4.86    6.24   0
   2  23   0    4.77    6.35   0
  -2 -23   0    0.80    6.43   0
   3  23   0   68.22    7.11   0
  -3  23   0   65.40    5.39   0
  -3  23   0   71.24    7.06   0
   3 -23   0   59.20    7.03   0
   3  23   0   80.92    6.98   0
  -4  23   0    2.23    4.47   0
   4  23   0   -5.10    6.56   0
   4 -23   0   10.10    6.43   0
   4  23   0   10.29    6.26   0
   5 -23   0    5.71    6.43   0
   5  23   0   -1.64    6.45   0
   5  23   0   -1.19    4.70   0
  -5  23   0   -0.14    6.37   0
   6  23   0    4.90    8.12   0
   6 -23   0   13.58    8.11   0
  -6  23   0    0.79    5.75   0
  -6 -23   0    4.28    8.21   0
   6  23   0    3.37    8.43   0
   0  24   0  128.13    7.84   0
   0  24   0  144.63    7.54   0
   0 -24   0  134.17    6.22   0
   1  24   0   73.20    6.99   0
   1  24   0   71.14    7.14   0
  -1  24   0   90.46    6.99   0
  -1 -24   0   77.18    7.14   0
   1 -24   0   57.60    5.50   0
  -1  24   0   65.08    5.69   0
   2  24   0   39.49    6.83   0
   2 -24   0   45.00    6.82   0
   2  24   0   46.69    6.68   0
  -2  24   0   45.02    5.14   0
  -2 -24   0   52.96    6.91   0
  -2  24   0   42.76    6.74   0
  -3  24   0   44.51    6.75   0
   3 -24   0   33.64    6.84   0
  -3  24   0   34.11    5.30   0
   3  24   0   39.67    6.87   0
   3  24   0   45.44    6.59   0
  -4  24   0   90.58    6.02   0
   4  24   0   84.78    5.81   0
   4 -24   0   89.65    7.66   0
   4  24   0  105.02    7.81   0
  -4  24   0   90.80    7.56   0
   5  24   0  108.07    7.07   0
  -5  24   0  144.64    9.21   0
   5  24   0  131.06    9.62   0
   5 -24   0  132.78    9.15   0
   0 -25   0    3.28    6.39   0
   0  25   0   -2.96    6.28   0
   0  25   0    1.59    5.68   0
   1  25   0    0.25    4.43   0
  -1 -25   0    2.40    4.61   0
  -1  25   0    7.12    6.33   0
   1 -25   0    2.33    6.31   0
  -1  25   0   -0.79    5.79   0
   1  25   0   -0.38    5.79   0
  -2 -25   0    7.53    6.58   0
  -2  25   0    9.66    4.59   0
   2  25   0    2.65    5.90   0
   2 -25   0    7.56    4.72   0
   2  25   0    8.70    6.51   0
  -2  25   0   11.26    5.98   0
   3  25   0   43.03    7.36   0
  -3  25   0   46.03    5.34   0
   3 -25   0   47.17    5.36   0
   3  25   0   58.93    6.51   0
  -3  25   0   41.72    5.39   0
  -4  25   0   11.71    5.85   0
  -4  25   0   15.11    8.34   0
   4  25   0   10.91    7.60   0
   4  25   0   13.77    8.42   0
   4 -25   0   15.63    8.35   0
   0  26   0   17.54    6.59   0
   0  26   0   13.67    6.00   0
   0 -26   0   11.14    6.73   0
   1  26   0   36.82    7.17   0
   1  26   0   40.22    6.60   0
   1 -26   0   42.92    7.18   0
  -1 -26   0   42.36    7.17   0
  -1  26   0   37.23    5.49   0
  -1  26   0   36.09    5.11   0
  -2  26   0   10.10    6.87   0
   2  26   0   10.44    6.71   0
   2 -26   0    2.47    6.61   0
  -2 -26   0   12.62    6.80   0
  -2  26   0   17.64    6.69   0
   2  26   0    5.61    6.13   0
  11   0  -1   -1.06    4.53   0
 -11   0   1   -8.80    4.62   0
  10   0  -1   -9.29    4.56   0
 -10   0   1    0.48    4.56   0
  -9   0   1   10.82    6.36   0
   9   0  -1    0.29    4.51   0
  -8   0   1    4.50    5.39   0
   8   0  -1    2.94    3.73   0
   7   0  -1   -0.61    5.47   0
  -7   0   1    1.59    5.47   0
  -6   0   1    0.69    5.81   0
   6   0  -1    0.16    4.04   0
   5   0  -1    2.89    4.22   0
  -5   0   1    3.42    4.25   0
  -4   0   1    1.28    4.59   0
   4   0  -1    1.82    6.25   0
   3   0  -1  -25.69    7.59   0
  -3   0   1    0.04    6.68   0
   2   0  -1   -0.85    5.51   0
  -2   0   1    1.05    5.60   0
  -1   0   1    3.40    8.40   0
   1   0  -1    1.16    5.06   0
  -1   0  -1    0.68    8.53   0
   1   0   1    0.67    7.51   0
   1   0   1    2.95    8.46   0
  -2   0  -1    2.29    5.55   0
   2   0   1   -0.66    5.42   0
   3   0   1   -3.02    6.79   0
  -3   0  -1   -3.69    7.01   0
   4   0   1    4.57    6.28   0
  -4   0  -1    1.94    4.47   0
  -5   0  -1    2.36    6.11   0
   5   0   1    1.79    5.75   0
   6   0   1    0.49    3.93   0
  -6   0  -1    6.31    5.79   0
   7   0   1    2.82    3.70   0
  -7   0  -1   -0.37    3.88   0
   8   0   1   -4.36    3.72   0
  -8   0  -1   -2.12    5.35   0
   9   0   1    0.46    4.46   0
  -9   0  -1    4.42    6.49   0
 -10   0  -1    0.81    6.60   0
  10   0   1    4.82    6.33   0
 -11   0  -1   16.16    6.50   0
  11   0   1   -2.63    6.39   0
 -11  -1   1   37.70    6.63   0
 -11   1   1   15.51    6.56   0
  11  -1  -1   34.53    6.51   0
  11   1  -1   22.43    4.85   0
 -10  -1   1  173.76    5.63   0
  10   1  -1  195.49    7.39   0
 -10   1   1  194.55    7.38   0
  10  -1  -1  167.25    7.23   0
  -9   1   1   14.04    6.47   0
   9  -1  -1   14.07    4.54   0
  -9  -1   1    7.68    4.81   0
   9   1  -1   12.54    6.37   0
  -8  -1   1  360.91    7.47   0
  -8   1   1  378.94    7.48   0
   8   1  -1  348.55    7.44   0
   8  -1  -1  340.21    6.41   0
  -7   1   1   22.26    4.07   0
   7   1  -1   19.18    5.61   0
   7  -1  -1   23.43    5.59   0
  -7  -1   1   19.82    4.18   0
  -6  -1   1  522.99    7.98   0
   6   1  -1  565.57    9.04   0
  -6   1   1  536.93    7.84   0
   6  -1  -1  588.78    9.15   0
  -5   1   1  323.61    7.12   0
   5  -1  -1  329.90    7.00   0
   5   1  -1  313.30    7.09   0
  -5  -1   1  336.17    7.14   0
  -4   1   1 1478.85   13.80   0
   4  -1  -1 1443.25   14.48   0
   4   1  -1 1468.60   14.05   0
  -4  -1   1 1414.98   13.89   0
   3   1  -1   -3.17    5.09   0
  -3   1   1    2.19    4.77   0
   3  -1  -1    3.59    4.64   0
  -3  -1   1   -0.32    4.90   0
  -1  -1   1  382.70   14.21   0
   1  -1  -1  371.62   12.24   0
  -1   1   1  386.61   12.72   0
   1   1  -1  400.04   14.98   0
   1   1   1  664.32   16.02   0
   1  -1   1  697.62   18.57   0
  -1  -1  -1  695.33   17.19   0
  -1   1  -1  683.44   17.71   0
   1   1   1  762.19   17.09   0
  -1  -1  -1  693.64   16.64   0
  -2  -1  -1 1340.07   17.35   0
   2  -1   1 1336.62   19.02   0
  -2   1  -1 1329.60   18.13   0
   2   1   1 1397.13   17.43   0
  -3  -1  -1   27.44    7.16   0
   3  -1   1   25.18    7.11   0
   3   1   1   28.13    6.91   0
  -3   1  -1   30.08    5.31   0
  -4  -1  -1  388.39    9.55   0
   4  -1   1  380.72    9.13   0
  -4   1  -1  394.33    8.18   0
   4   1   1  393.38    8.03   0
   5   1   1  183.04    7.24   0
   5  -1   1  191.17    7.19   0
  -5  -1  -1  180.32    7.42   0
  -5   1  -1  191.60    7.39   0
   6  -1   1  184.29    6.91   0
  -6   1  -1  175.74    5.72   0
   6   1   1  166.24    6.89   0
  -6  -1  -1  168.32    5.70   0
  -7   1  -1   70.68    4.47   0
   7  -1   1   64.77    4.38   0
   7   1   1   76.79    4.49   0
  -7  -1  -1   69.35    4.51   0
  -8  -1  -1   54.54    5.65   0
  -8   1  -1   65.78    5.76   0
   8  -1   1   59.72    4.24   0
   8   1   1   57.77    4.18   0
  -9  -1  -1  142.48    5.67   0
   9  -1   1  134.65    7.03   0
  -9   1  -1  138.48    5.48   0
   9   1   1  142.03    5.56   0
 -10   1  -1  262.11    6.48   0
 -10  -1  -1  277.13    6.52   0
  10   1   1  266.16    6.47   0
  10  -1   1  262.70    6.37   0
  11   1   1   51.55    4.96   0
 -11  -1  -1   42.41    4.98   0
  11   1   1   31.97    5.10   0
 -11   1  -1   49.97    4.96   0
  11  -1   1   37.60    4.92   0
  11   2  -1   19.47    6.59   0
  11  -2  -1   22.57    4.77   0
 -11   2   1   17.72    4.71   0
 -11  -2   1   16.14    4.89   0
  10  -2  -1  117.29    5.35   0
  10   2  -1   97.26    5.31   0
 -10  -2   1  116.19    7.17   0
 -10   2   1   97.78    5.40   0
  -9  -2   1    6.13    4.71   0
   9   2  -1   10.60    4.62   0
   9  -2  -1   19.90    6.24   0
  -9   2   1   14.57    4.56   0
  -8   2   1    5.20    5.44   0
   8  -2  -1    5.46    3.77   0
   8   2  -1    2.07    5.30   0
  -8  -2   1    2.83    3.74   0
   7  -2  -1  118.46    4.90   0
  -7   2   1  106.24    4.93   0
   7   2  -1  106.27    6.17   0
  -7  -2   1  110.96    6.32   0
  -6  -2   1    2.63    4.14   0
   6  -2  -1    2.70    4.03   0
  -6   2   1    1.59    5.80   0
   6   2  -1   -0.96    5.59   0
   5  -2  -1    7.77    4.17   0
  -5  -2   1    6.27    6.08   0
   5   2  -1   11.44    5.92   0
  -5   2   1    7.78    4.23   0
   4  -2  -1  567.66    9.14   0
  -4  -2   1  562.49    9.34   0
  -4   2   1  562.55   10.18   0
   4   2  -1  594.37   10.50   0
   3  -2  -1    9.71    4.73   0
  -3   2   1    6.77    6.69   0
   3   2  -1   13.86    4.98   0
  -3  -2   1   11.52    6.83   0
   2  -2  -1   97.48    6.81   0
  -2   2   1   98.74    8.96   0
   2   2  -1   95.08    9.23   0
  -2  -2   1   92.36    7.57   0
  -1  -2   1  328.15   15.18   0
   1  -2  -1  353.20   12.33   0
   1   2  -1  325.16   14.56   0
  -1   2   1  333.94   12.64   0
   0   2   1    6.60    8.63   0
   0  -2  -1    7.24    5.17   0
   0   2   1    3.39    5.22   0
   1   2   1    0.02    5.06   0
  -1  -2  -1    2.32    5.09   0
   1  -2   1    0.95    7.93   0
  -1  -2  -1    0.67    5.66   0
   1   2   1   -0.25    5.71   0
  -1   2  -1    1.98    6.12   0
  -2  -2  -1 6298.70   35.80   0
   2  -2   1 6266.09   38.21   0
   2   2   1 6549.57   36.08   0
   2   2   1 6214.96   34.61   0
  -3  -2  -1    2.18    6.69   0
   3  -2   1    4.85    4.63   0
   3   2   1    2.79    4.72   0
  -3   2  -1    4.73    4.95   0
  -4  -2  -1    6.82    6.36   0
  -4   2  -1    4.53    4.55   0
   4   2   1    4.87    4.39   0
   4  -2   1   -0.21    6.15   0
   5  -2   1    7.25    4.05   0
  -5  -2  -1    2.12    6.05   0
  -5   2  -1    5.15    6.18   0
   5   2   1    5.01    5.87   0
  -6   2  -1  344.49    7.93   0
  -6  -2  -1  352.19    8.04   0
   6  -2   1  352.77    7.83   0
   6   2   1  366.66    6.90   0
   7   2   1    6.93    3.71   0
  -7  -2  -1    0.08    5.63   0
  -7   2  -1    3.69    5.61   0
   7  -2   1    3.71    3.84   0
   8   2   1  257.82    5.76   0
  -8  -2  -1  272.27    7.03   0
   8  -2   1  262.99    5.76   0
  -8   2  -1  248.15    5.82   0
   9   2   1  136.99    7.11   0
   9  -2   1  142.19    7.19   0
  -9  -2  -1  137.04    5.56   0
  -9   2  -1  134.87    5.52   0
  10   2   1   -3.79    6.35   0
 -10  -2  -1    6.93    6.56   0
 -10   2  -1    2.52    6.60   0
  10  -2   1    1.09    4.42   0
 -11   2  -1   13.30    4.64   0
  11   2   1   10.79    6.37   0
 -11  -2  -1    5.11    6.64   0
  11   2   1    7.23    6.76   0
  11  -2   1   20.79    6.44   0
  11  -3  -1    8.49    6.34   0
 -11  -3   1   -5.31    6.55   0
 -11   3   1    0.11    4.56   0
  11   3  -1    5.90    6.47   0
 -10  -3   1  219.22    7.81   0
 -10   3   1  207.63    7.78   0
  10   3  -1  207.04    5.97   0
  10  -3  -1  216.09    7.64   0
  -9  -3   1   15.04    4.61   0
  -9   3   1    9.44    6.77   0
   9   3  -1   22.02    6.46   0
   9  -3  -1   10.13    4.69   0
  -8  -3   1  416.33    6.85   0
   8  -3  -1  412.85    6.81   0
  -8   3   1  407.68    6.75   0
   8   3  -1  425.99    6.75   0
  -7   3   1    4.23    3.80   0
  -7  -3   1    2.47    4.01   0
   7  -3  -1    2.65    3.76   0
   7   3  -1   -0.69    5.34   0
  -6  -3   1  173.48    5.62   0
   6  -3  -1  175.77    5.45   0
   6   3  -1  180.68    5.54   0
  -6   3   1  183.12    5.74   0
   5   3  -1    2.02    4.14   0
   5  -3  -1   -0.61    4.02   0
  -5  -3   1    0.66    4.32   0
  -5   3   1    1.37    4.31   0
   4   3  -1 2505.30   18.01   0
  -4   3   1 2663.60   18.25   0
  -4  -3   1 2617.24   18.82   0
   4  -3  -1 2543.85   17.33   0
  -3  -3   1  501.82   10.20   0
   3  -3  -1  519.73   10.53   0
   3   3  -1  513.43   11.22   0
  -3   3   1  544.44   10.80   0
   2   3  -1  105.89    9.22   0
  -2  -3   1  106.76    7.55   0
  -2   3   1  110.01    8.66   0
   2  -3  -1  114.82    6.76   0
   1  -3  -1  105.85    8.67   0
  -1   3   1   93.30    7.34   0
  -1  -3   1   96.61   10.18   0
   1   3  -1   99.67   10.43   0
   0   3   1 2812.38   29.79   0
   0   3   1 2674.32   29.52   0
   0  -3  -1 2819.96   30.18   0
  -1   3  -1   11.29    8.32   0
  -1  -3  -1    8.65    5.50   0
   1   3   1    7.07    5.32   0
  -1  -3  -1    8.59    5.25   0
   1  -3   1    9.50    7.67   0
   1   3   1    8.12    5.74   0
   2   3   1  975.18   14.46   0
  -2  -3  -1 1058.70   15.58   0
   2  -3   1 1024.85   15.90   0
  -2  -3  -1 1033.78   14.64   0
  -2   3  -1 1004.12   16.12   0
   2   3   1  998.16   15.61   0
   3  -3   1   32.52    5.01   0
   3   3   1   30.85    5.06   0
  -3  -3  -1   32.66    6.85   0
  -3   3  -1   36.54    5.37   0
   3   3   1   34.75    6.99   0
   4   3   1 1149.29   12.21   0
   4  -3   1 1122.91   12.40   0
  -4  -3  -1 1167.00   13.04   0
  -4   3  -1 1186.30   13.39   0
  -5  -3  -1  122.06    5.53   0
   5  -3   1  121.61    6.81   0
   5   3   1  119.95    5.39   0
  -5   3  -1  127.00    5.51   0
  -6  -3  -1   40.36    6.24   0
   6  -3   1   46.84    4.46   0
   6   3   1   50.86    4.40   0
  -6   3  -1   45.55    6.17   0
  -7  -3  -1   16.19    4.15   0
  -7   3  -1   18.47    4.03   0
   7   3   1   14.99    3.94   0
   7  -3   1   17.68    3.95   0
  -8   3  -1   85.58    4.47   0
   8  -3   1   79.06    4.38   0
   8   3   1   80.99    5.90   0
  -8  -3  -1   80.86    5.79   0
   9  -3   1  107.93    6.79   0
   9   3   1   84.16    5.43   0
   9   3   1   81.39    5.29   0
  -9  -3  -1   90.99    5.27   0
  -9   3  -1   96.99    6.98   0
 -10   3  -1  290.90    6.70   0
 -10  -3  -1  283.75    6.51   0
  10   3   1  289.47    6.48   0
  10   3   1  296.66    6.63   0
  10  -3   1  305.89    8.06   0
  11   3   1    9.34    6.35   0
  11   3   1    6.60    4.62   0
 -11  -3  -1   -5.10    4.68   0
 -11   3  -1    2.01    6.55   0
  11  -3   1   -4.54    4.68   0
 -11  -4   1    9.08    6.53   0
  11  -4  -1    5.92    4.63   0
  11   4  -1    1.95    4.70   0
 -11   4   1    7.04    6.52   0
  10  -4  -1   -4.51    6.36   0
 -10  -4   1    3.48    4.64   0
 -10   4   1   -2.06    6.50   0
  10   4  -1    1.16    6.42   0
  -9   4   1   29.91    5.00   0
   9  -4  -1   38.25    4.76   0
  -9  -4   1   30.89    4.97   0
   9   4  -1   32.15    4.72   0
  -8   4   1   17.61    5.44   0
  -8  -4   1    9.42    5.36   0
   8  -4  -1   15.26    3.94   0
   8   4  -1   20.22    5.34   0
   7  -4  -1  155.97    6.50   0
  -7   4   1  142.21    6.54   0
  -7  -4   1  153.30    6.48   0
   7   4  -1  147.07    5.15   0
   6  -4  -1   -9.34    5.69   0
   6   4  -1    2.53    3.93   0
  -6  -4   1    4.27    4.03   0
  -6   4   1    4.20    4.05   0
  -5  -4   1 1128.94   11.72   0
  -5   4   1 1128.96   11.12   0
   5   4  -1 1154.07   11.54   0
   5  -4  -1 1150.70   12.05   0
  -4  -4   1  594.95   10.72   0
  -4   4   1  578.98   10.04   0
   4  -4  -1  604.37   10.01   0
   4   4  -1  580.68    9.42   0
  -3   4   1 2670.97   19.32   0
   3   4  -1 2713.24   21.10   0
  -3  -4   1 2756.00   21.58   0
   3  -4  -1 2748.31   19.35   0
  -2  -4   1 1175.38   17.97   0
   2   4  -1 1156.24   17.31   0
   2  -4  -1 1170.61   14.83   0
  -2   4   1 1194.14   14.96   0
  -1  -4   1  514.17   16.92   0
   1  -4  -1  524.16   13.02   0
   1   4  -1  526.41   16.28   0
  -1   4   1  528.03   12.02   0
   1   4  -1  523.86   17.21   0
   0   4  -1  189.75   22.59   0
   0   4   1  224.71    9.22   0
   0   4   1  240.05   10.92   0
   0  -4  -1  234.58    9.31   0
  -1  -4  -1 3150.75   27.39   0
   1   4   1 3194.78   27.58   0
   1   4   1 3038.59   26.74   0
  -1  -4  -1 3024.86   26.86   0
  -2   4  -1  819.18   15.18   0
   2   4   1  777.21   12.64   0
  -2  -4  -1  851.50   13.89   0
   2   4   1  839.03   13.86   0
  -2  -4  -1  824.82   12.88   0
   2  -4   1  844.49   15.03   0
  -3  -4  -1 2426.69   18.58   0
   3  -4   1 2556.36   20.51   0
   3   4   1 2446.69   18.78   0
   3   4   1 2530.02   19.37   0
  -3   4  -1 2496.59   20.55   0
   4   4   1  224.22    6.46   0
  -4   4  -1  221.58    6.73   0
  -4  -4  -1  223.80    7.87   0
   4   4   1  229.16    7.97   0
   4  -4   1  228.18    7.90   0
   5   4   1   46.22    4.73   0
  -5   4  -1   39.59    6.30   0
   5   4   1   43.94    6.15   0
   5  -4   1   39.70    4.58   0
  -5  -4  -1   40.92    4.74   0
   6  -4   1  543.36    7.94   0
   6   4   1  601.99    9.28   0
  -6   4  -1  550.08    8.07   0
  -6  -4  -1  568.85    8.12   0
   6   4   1  585.70    8.23   0
   7   4   1   35.08    4.13   0
  -7   4  -1   38.43    4.25   0
  -7  -4  -1   34.15    4.26   0
   7   4   1   40.45    4.36   0
   7  -4   1   41.26    4.07   0
  -8  -4  -1   37.12    4.28   0
  -8   4  -1   34.96    5.61   0
   8   4   1   43.71    4.13   0
   8   4   1   41.94    4.01   0
   8  -4   1   44.73    5.50   0
  -9   4  -1  127.67    5.62   0
   9   4   1  139.01    7.13   0
   9  -4   1  146.98    7.25   0
   9   4   1  137.15    5.61   0
  -9  -4  -1  121.82    5.66   0
  10   4   1   18.97    4.84   0
  10   4   1   11.36    4.69   0
  10  -4   1   11.87    6.37   0
 -10   4  -1    9.12    4.80   0
 -10  -4  -1   15.11    4.78   0
  11  -4   1  213.73    7.63   0
  11   4   1  158.47    6.14   0
  11   4   1  184.80    7.73   0
 -11   4  -1  191.37    7.80   0
 -11  -4  -1  151.66    7.92   0
 -11  -5   1   49.34    5.41   0
  11   5  -1   48.94    5.26   0
  11   5  -1   39.98    5.19   0
  11  -5  -1   73.63    6.91   0
 -11   5   1   72.31    7.08   0
 -10   5   1  131.34    5.66   0
 -10  -5   1  121.15    5.60   0
  10  -5  -1  121.04    5.56   0
  10   5  -1  140.97    7.25   0
   9   5  -1  438.81    7.30   0
   9  -5  -1  434.72    7.26   0
  -9   5   1  453.39    8.86   0
  -9  -5   1  433.99    8.96   0
  -8  -5   1  151.35    5.00   0
   8   5  -1  144.05    4.99   0
   8  -5  -1  148.03    5.08   0
  -8   5   1  142.05    5.07   0
   7  -5  -1   93.31    4.76   0
  -7   5   1   96.54    6.09   0
   7   5  -1   88.06    4.70   0
  -7  -5   1   77.25    6.14   0
   6  -5  -1  233.90    6.00   0
  -6  -5   1  247.14    7.45   0
  -6   5   1  250.16    6.17   0
   6   5  -1  237.93    6.08   0
  -5  -5   1  732.17    9.76   0
   5  -5  -1  750.23   10.19   0
   5   5  -1  743.74    9.56   0
  -5   5   1  738.98    9.22   0
   4   5  -1  571.15    9.51   0
  -4   5   1  586.62    8.98   0
   4  -5  -1  568.01    8.81   0
  -4  -5   1  602.55    9.76   0
  -3   5   1  375.86    9.36   0
   3  -5  -1  373.88    9.20   0
  -3  -5   1  361.45    9.98   0
   3   5  -1  356.91    8.87   0
   2   5  -1  353.13   10.17   0
  -2  -5   1  351.68   11.00   0
   2   5  -1  363.74   10.23   0
  -2   5   1  352.82    8.81   0
   2  -5  -1  347.99    8.80   0
  -1  -5   1  611.22   17.04   0
   1   5  -1  634.71   17.36   0
   1   5  -1  625.49   17.38   0
  -1   5   1  623.64   13.41   0
   1  -5  -1  604.75   11.97   0
   0   5   1 4733.23   32.80   0
   0  -5  -1 4717.78   32.91   0
   0   5   1 4806.94   33.14   0
   1   5   1 1936.63   21.00   0
   1   5   1 1882.60   20.62   0
  -1   5  -1 1890.73   26.58   0
  -1  -5  -1 1887.61   20.74   0
  -1  -5  -1 1840.79   20.51   0
   1  -5   1 1842.58   26.18   0
  -2   5  -1   71.41    7.99   0
   2  -5   1   70.28    7.53   0
  -2  -5  -1   68.81    7.35   0
   2   5   1   73.60    5.89   0
   2   5   1   63.92    7.54   0
  -2  -5  -1   71.89    5.73   0
  -3   5  -1   14.05    4.74   0
   3   5   1   12.51    6.35   0
   3  -5   1   10.92    6.34   0
  -3  -5  -1   11.51    4.61   0
   3   5   1   15.12    4.72   0
   4   5   1   39.05    6.40   0
  -4   5  -1   47.66    6.78   0
  -4  -5  -1   37.71    6.43   0
   4  -5   1   43.82    4.87   0
   4   5   1   47.56    6.62   0
   5  -5   1  496.48   10.12   0
   5   5   1  556.70    9.41   0
  -5   5  -1  527.61    8.42   0
   5   5   1  530.93    8.20   0
  -5  -5  -1  530.35    9.24   0
   6   5   1  832.80   10.36   0
   6  -5   1  837.72    9.39   0
  -6  -5  -1  832.49    9.58   0
  -6   5  -1  820.61    9.43   0
   6   5   1  863.32    9.46   0
   7   5   1   19.02    4.09   0
   7  -5   1   19.93    5.46   0
  -7  -5  -1   21.80    4.16   0
   7   5   1   16.97    5.58   0
  -7   5  -1   19.42    4.02   0
   8  -5   1  135.07    4.86   0
   8   5   1  133.54    6.21   0
  -8   5  -1  128.21    4.97   0
  -8  -5  -1  118.69    5.05   0
   8   5   1  140.50    5.17   0
   9   5   1  466.64    7.31   0
   9  -5   1  458.16    8.68   0
  -9  -5  -1  424.01    7.19   0
  -9   5  -1  448.33    7.34   0
   9   5   1  412.67    8.69   0
  10  -5   1   -1.69    4.54   0
 -10   5  -1   -1.27    6.45   0
 -10  -5  -1    7.78    4.66   0
  10   5   1    0.30    4.61   0
  10   5   1    9.36    4.35   0
 -11   5  -1    9.75    6.51   0
  11  -5   1   -7.81    4.58   0
 -11  -5  -1    2.58    6.68   0
  11   5   1    2.31    4.47   0
  11   5   1   -3.04    6.57   0
  11   6  -1  162.12    6.59   0
  11  -6  -1  204.73    6.68   0
  11   6  -1  188.52    6.73   0
 -11   6   1  262.55    8.13   0
 -11  -6   1  202.47    6.60   0
 -10  -6   1   18.00    6.45   0
  10   6  -1   10.52    6.57   0
  10  -6  -1    4.97    4.64   0
 -10   6   1   11.98    4.71   0
  10   6  -1   17.15    6.38   0
   9  -6  -1   61.22    5.05   0
  -9   6   1   39.35    7.03   0
  -9  -6   1   61.24    6.95   0
   9   6  -1   59.43    7.00   0
  -8  -6   1   16.51    5.43   0
   8  -6  -1   15.90    5.30   0
  -8   6   1   17.41    5.47   0
   8   6  -1   24.54    5.23   0
  -7   6   1   11.39    3.93   0
   7  -6  -1    3.92    5.53   0
   7   6  -1   10.50    5.47   0
  -7  -6   1    5.06    4.09   0
   6  -6  -1  624.93    8.23   0
   6   6  -1  637.68    8.53   0
  -6   6   1  641.39    9.30   0
  -6  -6   1  622.85    9.52   0
   5  -6  -1  769.21   10.05   0
  -5  -6   1  762.52    9.99   0
   5   6  -1  799.30   10.78   0
  -5   6   1  764.58    9.28   0
   4   6  -1    8.79    4.49   0
  -4   6   1    3.91    4.43   0
  -4  -6   1    8.33    4.39   0
   4  -6  -1    7.90    4.24   0
   3  -6  -1   56.54    6.54   0
  -3   6   1   59.01    5.12   0
  -3  -6   1   58.59    6.85   0
   3   6  -1   59.37    6.98   0
   3   6  -1   58.00    5.44   0
  -2  -6   1  117.38    8.01   0
   2   6  -1  120.98    8.21   0
   2  -6  -1  120.38    7.36   0
  -2   6   1  118.74    7.71   0
   2   6  -1  119.23    6.83   0
   1  -6  -1 1411.03   16.40   0
  -1  -6   1 1376.48   22.68   0
   1   6  -1 1445.28   23.19   0
   1   6  -1 1422.07   23.21   0
  -1   6   1 1403.56   17.37   0
  -1  -6   1 1445.43   23.17   0
   0   6   1   20.14    7.61   0
   0  -6  -1   22.60    7.19   0
   0   6   1   20.82    7.37   0
   0   6  -1    6.82   11.74   0
   0  -6   1   21.25    7.59   0
   0   6  -1   23.82    7.91   0
   1   6   1 5331.84   32.07   0
  -1  -6  -1 5112.73   31.06   0
   1   6   1 5373.55   31.73   0
  -1  -6  -1 5329.40   32.02   0
  -2  -6  -1    5.72    6.36   0
   2  -6   1    3.00    6.11   0
  -2   6  -1    2.74    6.58   0
   2   6   1    4.33    4.55   0
  -2  -6  -1    2.07    6.07   0
   2   6   1    6.03    6.33   0
   3   6   1  351.40    8.00   0
  -3   6  -1  367.53    9.65   0
  -3  -6  -1  345.58    7.85   0
   3   6   1  360.67    7.90   0
   3  -6   1  361.01    9.28   0
  -4   6  -1  780.91   11.39   0
   4   6   1  759.39   10.00   0
   4   6   1  763.49   10.10   0
   4  -6   1  768.10   11.29   0
  -4  -6  -1  750.00    9.82   0
   5   6   1  106.57    5.20   0
  -5   6  -1  105.22    5.33   0
   5   6   1  107.23    5.20   0
   5  -6   1  101.70    6.68   0
  -5  -6  -1  105.88    5.18   0
  -6   6  -1    2.93    5.80   0
  -6  -6  -1    6.10    4.15   0
   6   6   1    3.20    4.16   0
   6  -6   1    2.06    5.92   0
   6   6   1    4.12    4.07   0
   7   6   1  377.36    8.00   0
  -7  -6  -1  351.25    7.76   0
   7   6   1  349.56    6.57   0
  -7   6  -1  357.57    7.76   0
   7  -6   1  340.54    6.52   0
   8   6   1  780.40    9.56   0
   8   6   1  753.85    8.60   0
  -8  -6  -1  742.19    9.49   0
   8  -6   1  757.34    8.48   0
  -8   6  -1  737.44    8.44   0
  -9   6  -1    3.81    6.52   0
  -9  -6  -1   -0.85    4.61   0
   9   6   1   10.79    4.42   0
   9   6   1   -2.28    4.69   0
   9  -6   1   -0.93    6.33   0
  10  -6   1   62.73    5.16   0
 -10  -6  -1   68.31    5.25   0
 -10   6  -1   70.61    6.98   0
  10   6   1   64.43    5.22   0
  10   6   1   62.29    7.00   0
  11  -6   1   25.21    4.77   0
 -11  -6  -1   13.91    4.89   0
  11   6   1   18.68    4.83   0
 -11   6  -1   14.52    6.78   0
  11   6   1   10.14    4.92   0
  11   7  -1   87.24    6.00   0
  11   7  -1   98.67    7.64   0
 -11   7   1  129.30    7.55   0
  11  -7  -1  122.94    5.93   0
 -11  -7   1  108.30    5.90   0
  10   7  -1   30.95    6.57   0
  10  -7  -1   10.51    4.68   0
  10   7  -1   26.22    6.33   0
 -10   7   1   23.56    4.67   0
 -10  -7   1   15.93    6.51   0
   9   7  -1   74.30    6.82   0
   9  -7  -1   64.28    5.14   0
  -9  -7   1   71.12    5.14   0
  -9   7   1   64.37    5.24   0
   9   7  -1   82.05    5.23   0
   8   7  -1    5.74    3.83   0
  -8  -7   1    7.09    3.80   0
   8   7  -1    0.18    5.21   0
   8  -7  -1   11.27    5.09   0
  -8   7   1    4.61    3.78   0
   7  -7  -1  180.38    5.36   0
  -7  -7   1  158.90    5.45   0
   7   7  -1  160.81    5.33   0
  -7   7   1  162.87    5.32   0
  -6  -7   1  345.93    7.01   0
   6   7  -1  351.98    7.96   0
   6  -7  -1  341.97    6.57   0
  -6   7   1  354.17    6.69   0
  -5  -7   1  183.25    6.01   0
   5   7  -1  195.12    6.17   0
  -5   7   1  188.32    5.78   0
   5  -7  -1  185.28    5.61   0
   5   7  -1  183.17    7.13   0
  -4  -7   1    0.94    4.35   0
  -4   7   1    4.40    4.27   0
   4   7  -1    0.78    6.12   0
   4  -7  -1    4.09    5.73   0
   4   7  -1    3.73    4.41   0
   3   7  -1  888.42   13.17   0
   3  -7  -1  912.19   11.80   0
  -3   7   1  865.35   10.98   0
   3   7  -1  877.12   12.30   0
  -3  -7   1  841.30   11.97   0
   2   7  -1    2.00    6.28   0
   2  -7  -1    4.63    5.94   0
   2   7  -1    1.32    6.36   0
  -2  -7   1    2.02    6.14   0
  -2   7   1    2.77    6.28   0
  -1  -7   1  589.96   14.68   0
  -1   7   1  611.38   12.11   0
   1  -7  -1  621.27   11.79   0
   1   7  -1  601.21   14.95   0
  -1  -7   1  596.56   14.72   0
   1   7  -1  603.52   14.99   0
   0  -7   1  842.05   18.58   0
   0   7  -1  823.06   18.60   0
   0   7   1  826.31   13.83   0
   0   7   1  814.19   13.04   0
   0   7  -1  838.54   18.84   0
   0  -7  -1  839.61   13.64   0
   1  -7   1 1747.29   22.50   0
   1   7   1 1789.05   18.33   0
  -1  -7  -1 1725.12   18.04   0
  -1   7  -1 1715.57   21.98   0
   1   7   1 1729.11   18.11   0
  -1  -7  -1 1794.76   18.27   0
  -2   7  -1  131.26    8.16   0
   2  -7   1  133.45    7.80   0
   2   7   1  132.19    7.67   0
  -2  -7  -1  116.60    6.05   0
   2   7   1  131.24    7.60   0
  -2  -7  -1  130.52    7.41   0
  -3   7  -1  756.36   11.95   0
   3   7   1  718.37   11.17   0
   3   7   1  711.45   11.16   0
   3  -7   1  716.91   10.88   0
  -3  -7  -1  728.02   11.08   0
  -4  -7  -1  552.27    8.80   0
   4   7   1  591.73    8.91   0
   4   7   1  580.66    8.83   0
   4  -7   1  570.65    9.01   0
  -4   7  -1  587.21   10.22   0
   5   7   1 1883.90   13.89   0
  -5  -7  -1 1884.69   13.68   0
   5  -7   1 1877.13   14.18   0
   5   7   1 1915.95   14.68   0
  -5   7  -1 1895.88   14.33   0
  -6   7  -1  827.75    9.42   0
   6  -7   1  857.97   10.36   0
  -6  -7  -1  826.10    9.24   0
   6   7   1  838.40    9.34   0
   6   7   1  815.11    9.33   0
   7   7   1   93.81    4.80   0
  -7  -7  -1   84.40    4.85   0
  -7   7  -1   90.18    4.88   0
   7   7   1   81.56    6.13   0
   7  -7   1  100.23    4.85   0
   8   7   1    6.05    3.97   0
  -8   7  -1    9.23    5.43   0
   8  -7   1   10.22    5.46   0
  -8  -7  -1   12.09    4.04   0
   8   7   1   10.14    3.92   0
   9   7   1   32.96    4.86   0
   9  -7   1   25.13    4.64   0
  -9  -7  -1   26.85    4.98   0
  -9   7  -1   37.40    6.65   0
   9   7   1   19.99    4.65   0
  10   7   1  267.96    7.96   0
  10   7   1  252.63    6.49   0
 -10  -7  -1  251.17    6.62   0
 -10   7  -1  296.82    8.15   0
  10  -7   1  251.14    6.54   0
  11   7   1   96.79    5.71   0
 -11   7  -1  105.44    7.33   0
  11   7   1  101.45    5.87   0
  11  -7   1   99.63    5.70   0
 -11  -7  -1   93.95    5.78   0
 -11  -8   1   16.88    6.04   0
 -11   8   1    2.74    7.73   0
  11   8  -1   14.52    6.04   0
  11  -8  -1    2.28    8.51   0
  11   8  -1   14.06    8.16   0
  10  -8  -1    6.33    6.51   0
 -10  -8   1    4.87    6.68   0
  10   8  -1    7.24    6.61   0
  10   8  -1    4.63    6.55   0
 -10   8   1    7.82    4.79   0
   9   8  -1   61.69    7.10   0
  -9  -8   1   67.65    7.02   0
  -9   8   1   59.94    5.20   0
   9   8  -1   61.77    6.95   0
   9  -8  -1   72.27    5.22   0
   8   8  -1   25.33    4.74   0
   8   8  -1   16.28    6.27   0
  -8   8   1   24.29    4.99   0
  -8  -8   1   16.60    6.26   0
   8  -8  -1   16.74    4.89   0
   7   8  -1    0.42    5.61   0
   7  -8  -1    6.45    5.43   0
   7   8  -1    9.07    5.48   0
  -7  -8   1    5.03    3.93   0
  -7   8   1   13.03    5.47   0
  -6  -8   1  464.73    8.78   0
   6   8  -1  487.70    8.80   0
   6   8  -1  461.66    7.59   0
  -6   8   1  464.30    8.40   0
   6  -8  -1  463.38    8.28   0
   5   8  -1   26.35    4.46   0
  -5   8   1   26.74    5.92   0
  -5  -8   1   25.22    4.32   0
   5  -8  -1   20.66    4.27   0
   5   8  -1   28.61    5.93   0
   4   8  -1   -1.37    4.29   0
  -4  -8   1    1.39    4.05   0
   4   8  -1    2.94    5.98   0
   4  -8  -1    1.11    3.95   0
  -4   8   1    3.02    4.17   0
   3   8  -1  747.87   11.39   0
  -3   8   1  759.97   10.21   0
  -3  -8   1  705.78   11.05   0
   3   8  -1  717.71   12.18   0
   3  -8  -1  704.35   10.76   0
  -2   8   1  113.62    5.81   0
  -2  -8   1  105.02    7.66   0
   2  -8  -1  114.71    6.99   0
   2   8  -1  108.84    7.79   0
   2   8  -1  119.65    7.81   0
  -1  -8   1    6.96    4.43   0
   1   8  -1    5.96    4.76   0
  -1  -8   1    6.92    6.07   0
   1  -8  -1    7.95    6.13   0
  -1   8   1    5.60    4.58   0
   1   8  -1    5.11    6.44   0
   0   8   1  264.23    9.17   0
   0  -8   1  257.63   10.64   0
   0  -8  -1  248.80    7.51   0
   0   8  -1  247.88   11.28   0
   0   8  -1  244.91   10.84   0
   0   8   1  234.08    7.64   0
  -1   8  -1 4926.15   34.84   0
  -1  -8  -1 4541.17   27.18   0
   1  -8   1 4669.91   33.66   0
  -1  -8  -1 4485.80   26.69   0
   1   8   1 4504.49   26.87   0
   1   8   1 4513.92   26.92   0
  -2   8  -1 2599.57   22.31   0
   2   8   1 2552.38   19.67   0
  -2  -8  -1 2507.06   19.54   0
   2   8   1 2544.64   19.66   0
  -2  -8  -1 2559.26   19.65   0
   2  -8   1 2498.31   21.93   0
  -3  -8  -1   27.97    6.35   0
  -3  -8  -1   23.70    6.22   0
   3   8   1   29.38    6.28   0
   3  -8   1   23.96    6.16   0
  -3   8  -1   27.08    4.78   0
   3   8   1   27.05    6.29   0
   4   8   1  171.71    5.92   0
   4   8   1  183.45    6.08   0
   4  -8   1  178.31    7.27   0
  -4   8  -1  180.81    6.25   0
  -4  -8  -1  187.16    5.92   0
   5   8   1  253.62    7.53   0
   5   8   1  234.20    6.10   0
  -5   8  -1  239.98    6.46   0
  -5  -8  -1  235.30    7.46   0
   5  -8   1  233.34    6.17   0
   6   8   1   35.88    4.32   0
   6  -8   1   40.88    4.39   0
  -6  -8  -1   37.80    4.28   0
   6   8   1   37.62    4.32   0
  -6   8  -1   40.66    4.43   0
   7   8   1   10.98    5.69   0
   7   8   1   14.10    3.85   0
   7  -8   1   22.43    5.48   0
  -7  -8  -1   19.79    5.62   0
  -7   8  -1   17.96    4.19   0
   8  -8   1   23.63    4.90   0
  -8   8  -1   26.68    5.04   0
  -8  -8  -1   28.70    5.01   0
   8   8   1   19.78    4.99   0
   8   8   1   29.08    6.68   0
  -9  -8  -1   47.23    5.17   0
  -9   8  -1   68.77    6.87   0
   9  -8   1   58.12    5.06   0
   9   8   1   75.58    5.02   0
   9   8   1   57.83    5.12   0
  10   8   1   16.15    4.87   0
 -10   8  -1   16.14    6.68   0
  10   8   1   16.63    4.72   0
 -10  -8  -1    9.35    4.68   0
  10  -8   1   13.06    4.80   0
  11  -8   1    9.80    5.88   0
 -11  -8  -1    8.74    5.87   0
 -11   8  -1   16.38    7.65   0
  11   8   1    9.63    6.05   0
  11   8   1   17.77    8.27   0
 -10   9   1   16.20    4.83   0
  10  -9  -1   18.21    6.71   0
 -10  -9   1   16.67    4.90   0
  10   9  -1   29.02    6.68   0
  10   9  -1   23.99    4.67   0
   9   9  -1  673.59    8.75   0
  -9   9   1  673.38    8.65   0
  -9  -9   1  651.11    8.67   0
   9  -9  -1  651.94    8.55   0
   9   9  -1  690.13    9.84   0
   8   9  -1    6.06    4.59   0
  -8   9   1    9.58    4.79   0
   8   9  -1    8.58    6.76   0
  -8  -9   1    8.44    6.67   0
   8  -9  -1   10.26    4.67   0
   7   9  -1   -0.73    5.68   0
   7   9  -1    1.35    5.35   0
  -7  -9   1    3.22    5.58   0
  -7   9   1    0.97    5.42   0
   7  -9  -1   -1.84    3.88   0
  -6  -9   1   16.29    4.16   0
   6   9  -1   18.07    4.20   0
   6   9  -1   20.00    5.68   0
   6  -9  -1   13.48    5.47   0
  -6   9   1   15.04    4.06   0
  -5   9   1 1045.96   10.51   0
   5   9  -1 1064.45   11.37   0
   5   9  -1 1081.40   11.42   0
  -5  -9   1 1061.12   11.30   0
   5  -9  -1 1068.39   10.50   0
  -4  -9   1   80.72    5.00   0
   4  -9  -1   76.91    6.12   0
  -4   9   1   75.37    4.80   0
   4   9  -1   70.95    6.48   0
   4   9  -1   74.37    5.09   0
  -3  -9   1  928.65   12.92   0
  -3   9   1  925.08   11.82   0
   3   9  -1  899.09   13.09   0
   3   9  -1  910.42   12.24   0
   3  -9  -1  908.59   10.84   0
   2   9  -1   10.51    6.22   0
  -2   9   1   11.74    4.32   0
   2   9  -1   11.86    6.14   0
   2  -9  -1   10.60    4.27   0
  -2  -9   1    6.78    5.90   0
  -1   9   1 1301.69   14.61   0
   1   9  -1 1347.06   18.49   0
   1  -9  -1 1377.15   15.08   0
  -1  -9   1 1353.34   18.49   0
  -1  -9   1 1333.45   18.88   0
   1   9  -1 1399.83   19.36   0
   0   9   1 1672.68   16.71   0
   0   9  -1 1736.42   22.49   0
   0  -9   1 1797.42   22.40   0
   0  -9  -1 1690.25   16.47   0
   0   9  -1 1774.47   22.43   0
   0   9   1 1631.02   17.14   0
  -1  -9  -1  828.74   12.92   0
   1   9   1  823.66   12.85   0
   1  -9   1  844.95   14.86   0
  -1  -9  -1  836.54   12.52   0
   1   9   1  826.10   12.68   0
  -1   9  -1  865.47   15.26   0
  -2  -9  -1  672.13   10.92   0
  -2   9  -1  664.14   11.42   0
  -2  -9  -1  644.81   10.99   0
   2   9   1  673.89   11.15   0
   2  -9   1  652.33   12.03   0
   2   9   1  673.65   11.01   0
  -3  -9  -1 1864.85   15.80   0
   3   9   1 1870.86   15.30   0
  -3   9  -1 1989.49   17.40   0
  -3  -9  -1 1932.84   15.40   0
   3   9   1 1887.54   15.18   0
   3  -9   1 1887.01   16.86   0
   4   9   1   53.23    6.17   0
   4   9   1   49.72    6.06   0
  -4   9  -1   46.47    6.30   0
  -4  -9  -1   45.12    6.01   0
   4  -9   1   48.39    4.59   0
  -5   9  -1  770.35   10.51   0
  -5  -9  -1  747.56    9.08   0
   5   9   1  785.73   10.19   0
   5   9   1  743.90    9.18   0
   5  -9   1  759.95   10.16   0
   6  -9   1  305.09    6.38   0
  -6   9  -1  311.93    6.60   0
  -6  -9  -1  315.53    6.40   0
   6   9   1  302.11    6.53   0
   6   9   1  324.25    7.63   0
   7  -9   1  250.13    7.08   0
   7   9   1  238.07    5.77   0
  -7  -9  -1  247.06    7.05   0
  -7   9  -1  232.51    7.05   0
   7   9   1  243.31    7.06   0
  -8   9  -1   10.01    4.63   0
   8  -9   1   10.27    6.85   0
  -8  -9  -1   18.36    6.93   0
   8   9   1   13.19    6.77   0
   8   9   1   13.27    6.53   0
   9   9   1   58.44    5.03   0
   9  -9   1   47.09    6.92   0
   9   9   1   53.44    7.01   0
  -9   9  -1   60.14    6.86   0
  -9  -9  -1   63.18    6.97   0
  10  -9   1   28.14    6.65   0
 -10  -9  -1   25.09    5.01   0
 -10   9  -1   29.06    6.64   0
  10   9   1   22.95    4.99   0
  10   9   1   28.92    4.86   0
 -10  10   1   11.54    6.63   0
  10 -10  -1    0.83    6.78   0
  10  10  -1   10.87    4.61   0
 -10 -10   1    8.65    4.76   0
  10  10  -1   11.01    4.64   0
  -9 -10   1   14.10    6.63   0
   9  10  -1   -6.25    6.62   0
  -9  10   1    5.75    6.71   0
   9 -10  -1   12.32    4.63   0
   9  10  -1    0.27    6.62   0
   8  10  -1   66.49    5.25   0
  -8 -10   1   65.84    5.23   0
  -8  10   1   68.91    5.23   0
   8  10  -1   58.32    5.19   0
   8 -10  -1   67.49    6.84   0
  -7  10   1    0.65    5.37   0
   7 -10  -1    3.78    5.26   0
  -7 -10   1    0.21    5.56   0
   7  10  -1    2.10    5.51   0
   7  10  -1    2.60    5.24   0
   6  10  -1    2.83    3.97   0
  -6  10   1    6.71    3.92   0
   6 -10  -1    3.66    3.67   0
   6  10  -1    3.46    3.93   0
  -6 -10   1    4.03    5.47   0
  -5  10   1   -1.65    4.04   0
   5  10  -1   -2.08    4.09   0
   5 -10  -1    0.60    3.89   0
  -5 -10   1   -0.46    3.90   0
   5  10  -1    5.44    5.74   0
  -4  10   1  149.01    5.38   0
  -4 -10   1  157.82    7.09   0
   4  10  -1  160.77    7.24   0
   4 -10  -1  147.15    6.58   0
   4  10  -1  160.90    7.09   0
  -3  10   1   10.62    5.98   0
   3 -10  -1    5.52    5.67   0
  -3 -10   1   11.37    5.82   0
   3  10  -1    9.87    5.96   0
   3  10  -1   12.86    5.91   0
   2  10  -1   93.25    7.31   0
  -2  10   1   90.31    6.86   0
   2  10  -1   92.68    7.27   0
   2 -10  -1   88.87    6.63   0
  -2 -10   1   86.86    7.04   0
  -1 -10   1    2.05    5.78   0
   1 -10  -1    0.49    4.10   0
   1  10  -1    2.02    6.03   0
  -1  10   1   -0.29    4.48   0
   1  10  -1   -1.41    6.09   0
   0 -10  -1   31.47    6.07   0
   0  10   1   31.77    4.80   0
   0  10   1   29.20    6.35   0
   0 -10   1   33.51    6.36   0
   0  10  -1   30.30    6.62   0
   0  10  -1   29.92    6.90   0
  -1 -10  -1    1.23    5.89   0
   1  10   1    5.92    6.05   0
   1 -10   1    1.17    5.70   0
   1  10   1    2.57    6.07   0
  -1  10  -1    5.92    6.13   0
  -2 -10  -1    5.76    4.27   0
   2  10   1    2.51    4.36   0
   2 -10   1    4.18    4.11   0
  -2  10  -1    5.97    4.40   0
   2  10   1    4.44    6.08   0
  -2 -10  -1    4.99    5.86   0
  -3  10  -1  221.43    8.07   0
  -3 -10  -1  229.19    7.68   0
   3 -10   1  224.05    7.76   0
   3  10   1  224.50    7.77   0
   3  10   1  217.78    7.74   0
  -3 -10  -1  223.77    7.47   0
   4 -10   1   85.79    4.91   0
   4  10   1   91.45    6.39   0
  -4 -10  -1   90.28    4.92   0
  -4  10  -1   88.17    6.53   0
   4  10   1   86.90    5.02   0
  -5 -10  -1   14.92    4.13   0
   5 -10   1   11.93    5.54   0
   5  10   1    9.41    4.14   0
  -5  10  -1   14.39    4.30   0
   5  10   1   11.89    4.16   0
  -6  10  -1    3.69    5.68   0
   6  10   1    1.12    5.47   0
  -6 -10  -1   -1.83    3.89   0
   6  10   1   -0.89    3.99   0
   6 -10   1   -1.93    5.39   0
  -7  10  -1  102.06    6.14   0
   7  10   1   96.54    4.79   0
   7 -10   1  107.69    6.04   0
   7  10   1  112.86    4.75   0
  -7 -10  -1  101.72    4.75   0
   8  10   1   -0.94    6.63   0
  -8  10  -1   -1.92    4.65   0
   8 -10   1    7.51    6.42   0
   8  10   1    0.29    4.69   0
  -8 -10  -1    3.36    4.74   0
  -9  10  -1   14.25    6.66   0
   9  10   1   19.79    4.64   0
   9 -10   1   27.42    6.47   0
  -9 -10  -1   14.63    4.81   0
   9  10   1   11.58    4.88   0
  10 -10   1   33.43    6.69   0
  10  10   1   12.13    4.99   0
 -10  10  -1   23.10    4.82   0
  10  10   1   22.31    4.92   0
 -10 -10  -1   28.93    4.93   0
 -10 -11   1   -9.45    6.66   0
  10 -11  -1   12.04    6.86   0
  10  11  -1    0.51    4.55   0
  10  11  -1    3.41    6.47   0
 -10  11   1   -8.55    6.66   0
   9  11  -1  354.23    7.48   0
  -9  11   1  395.59    8.77   0
  -9 -11   1  365.35    7.53   0
   9 -11  -1  365.51    8.57   0
   9  11  -1  365.19    7.29   0
   8  11  -1   37.92    5.03   0
  -8  11   1   22.90    4.94   0
  -8 -11   1   33.19    5.19   0
   8  11  -1   30.28    6.54   0
   8 -11  -1   35.41    4.85   0
   7 -11  -1  468.24    7.22   0
  -7  11   1  536.22    8.20   0
   7  11  -1  492.29    8.53   0
   7  11  -1  496.55    7.68   0
  -7 -11   1  487.61    7.55   0
   6 -11  -1    8.25    3.68   0
  -6 -11   1    4.50    5.48   0
  -6  11   1    9.10    3.88   0
   6  11  -1   -1.25    5.52   0
   6  11  -1    5.28    3.93   0
  -5  11   1  538.67    7.91   0
   5 -11  -1  539.77    7.86   0
   5  11  -1  569.46    9.46   0
   5  11  -1  533.03    8.69   0
  -5 -11   1  529.46    9.37   0
  -4 -11   1  235.07    7.57   0
   4  11  -1  235.45    6.62   0
   4  11  -1  231.10    7.75   0
  -4  11   1  224.88    6.17   0
   4 -11  -1  213.72    5.91   0
   3  11  -1  667.65   11.33   0
  -3  11   1  631.38    9.14   0
   3  11  -1  652.31   10.33   0
   3 -11  -1  643.10    9.04   0
  -3 -11   1  644.62   11.02   0
  -2  11   1   78.53    5.04   0
  -2 -11   1   89.47    6.91   0
  -2 -11   1   79.64    5.25   0
   2  11  -1   81.65    6.92   0
   2  11  -1   82.29    5.46   0
   2 -11  -1   76.01    4.89   0
   1  11  -1  440.45   11.28   0
  -1 -11   1  442.37   11.01   0
   1 -11  -1  436.00    9.32   0
   1  11  -1  453.87   11.26   0
  -1  11   1  449.45    9.58   0
   0  11  -1    0.37    6.10   0
   0  11   1   -0.63    5.99   0
   0 -11  -1    1.60    4.15   0
   0 -11   1    1.17    4.10   0
   0  11   1    0.91    4.37   0
   0  11  -1    2.49    6.05   0
   1  11   1 1300.97   13.60   0
   1 -11   1 1274.06   16.13   0
   1  11   1 1323.52   13.75   0
  -1  11  -1 1389.73   17.24   0
  -1 -11  -1 1346.47   13.66   0
   2  11   1  434.19    9.35   0
   2  11   1  408.10    8.17   0
  -2  11  -1  432.07   10.27   0
   2 -11   1  425.59    8.99   0
  -2 -11  -1  394.70    8.12   0
  -2 -11  -1  423.72    9.17   0
   3  11   1 1298.26   13.39   0
  -3 -11  -1 1338.88   13.34   0
   3  11   1 1306.56   12.53   0
  -3  11  -1 1287.52   13.59   0
   3 -11   1 1282.26   13.97   0
  -3 -11  -1 1258.71   12.29   0
   4 -11   1  634.69    9.95   0
   4  11   1  644.14    8.89   0
   4  11   1  658.23    9.86   0
  -4 -11  -1  666.63    9.85   0
  -4  11  -1  634.07   10.28   0
  -5  11  -1  127.98    5.22   0
  -5 -11  -1  122.01    6.38   0
   5  11   1  122.07    6.44   0
   5 -11   1  116.47    5.08   0
   5  11   1  118.73    5.01   0
   6  11   1   34.85    5.66   0
   6 -11   1   42.71    5.54   0
  -6  11  -1   36.92    5.83   0
  -6 -11  -1   37.87    4.24   0
   6  11   1   36.17    4.22   0
   7  11   1   15.07    4.01   0
   7  11   1   15.90    3.96   0
  -7 -11  -1   20.46    3.91   0
   7 -11   1   15.04    5.27   0
  -7  11  -1   23.85    5.45   0
  -8 -11  -1   35.76    6.86   0
   8 -11   1   40.31    4.94   0
   8  11   1   42.40    4.92   0
  -8  11  -1   36.22    6.76   0
   8  11   1   39.31    6.81   0
   9  11   1   75.46    6.85   0
  -9  11  -1   74.03    5.42   0
   9  11   1   75.36    5.36   0
   9 -11   1   73.93    5.37   0
  -9 -11  -1   81.34    5.46   0
  10 -11   1   -8.59    6.58   0
 -10 -11  -1    3.70    4.78   0
  10  11   1    4.79    4.68   0
 -10  11  -1    1.13    4.76   0
  10  11   1   -4.16    6.55   0
 -10 -12   1   10.62    4.91   0
  10  12  -1    8.87    6.52   0
  10  12  -1    9.89    4.73   0
  10 -12  -1    7.46    6.76   0
 -10  12   1   12.74    4.65   0
   9  12  -1   -6.20    4.67   0
   9 -12  -1   -6.29    6.64   0
   9  12  -1   -2.30    6.66   0
  -9 -12   1   -1.39    6.83   0
  -9  12   1    3.28    4.65   0
   8 -12  -1   -1.96    4.57   0
   8  12  -1   -9.97    6.46   0
   8  12  -1   -2.18    4.70   0
  -8 -12   1    3.95    4.75   0
  -8  12   1    3.43    6.28   0
   7  12  -1   65.97    7.15   0
  -7  12   1   64.77    5.24   0
   7 -12  -1   74.34    7.04   0
   7  12  -1   69.95    5.38   0
  -7 -12   1   77.08    5.35   0
  -6  12   1  183.69    6.61   0
  -6 -12   1  179.46    5.58   0
   6  12  -1  183.81    5.70   0
   6  12  -1  170.39    5.72   0
   6 -12  -1  188.48    6.54   0
   5  12  -1  186.83    7.15   0
  -5 -12   1  178.32    6.97   0
   5  12  -1  178.97    5.79   0
   5 -12  -1  160.18    5.31   0
  -5  12   1  166.61    5.50   0
   4  12  -1   -0.12    3.96   0
  -4  12   1    3.79    3.99   0
  -4 -12   1    1.67    3.93   0
   4 -12  -1    3.55    3.90   0
   4  12  -1    4.78    5.76   0
   3 -12  -1  107.54    5.04   0
  -3 -12   1  121.38    6.91   0
  -3  12   1  113.62    6.61   0
   3  12  -1  113.74    7.03   0
   3  12  -1  111.00    6.94   0
   2  12  -1    0.50    3.94   0
  -2 -12   1   -2.06    4.00   0
  -2  12   1    0.97    4.01   0
   2 -12  -1   -0.48    3.93   0
  -2 -12   1   -2.06    3.95   0
   2  12  -1   -0.11    4.07   0
  -1  12   1    4.90    4.24   0
  -1 -12   1    6.10    5.63   0
   1  12  -1    4.47    4.21   0
   1  12  -1    5.63    5.93   0
   1 -12  -1    4.48    4.02   0
   0  12   1    3.09    5.81   0
   0 -12  -1    0.77    5.65   0
   0  12  -1    1.86    5.98   0
   0  12  -1   -0.94    5.96   0
   0  12   1    2.13    4.23   0
   0 -12   1    2.84    5.55   0
  -1 -12  -1  252.88    6.89   0
   1  12   1  259.30    8.15   0
  -1  12  -1  277.28    9.23   0
   1 -12   1  248.12    7.66   0
   1  12   1  253.67    8.22   0
   2  12   1   16.73    5.90   0
   2  12   1   19.87    4.31   0
  -2  12  -1   18.21    4.29   0
   2 -12   1   14.96    5.74   0
  -2 -12  -1   16.53    4.15   0
  -2 -12  -1   19.48    5.68   0
  -3 -12  -1  425.15    8.78   0
  -3  12  -1  426.52    9.48   0
   3  12   1  449.88    8.91   0
  -3 -12  -1  431.86    7.93   0
   3 -12   1  428.70    8.21   0
   3  12   1  432.78    7.95   0
   4 -12   1    2.41    5.38   0
  -4 -12  -1    1.42    3.85   0
   4  12   1   -0.43    5.62   0
   4  12   1   -0.19    3.97   0
  -4  12  -1   -1.01    3.94   0
  -5 -12  -1   69.88    4.65   0
  -5  12  -1   74.42    4.72   0
   5  12   1   76.25    4.62   0
   5 -12   1   79.09    4.56   0
   5  12   1   73.46    4.61   0
   6  12   1   10.08    5.26   0
   6  12   1    3.11    3.90   0
   6 -12   1   10.82    3.77   0
  -6  12  -1   12.82    5.43   0
  -6 -12  -1    4.28    3.85   0
  -7 -12  -1   51.20    6.91   0
   7  12   1   50.57    5.02   0
   7 -12   1   46.68    6.78   0
  -7  12  -1   49.41    5.11   0
   7  12   1   49.57    6.96   0
   8  12   1   68.15    5.14   0
   8  12   1   66.18    5.24   0
  -8 -12  -1   64.73    5.30   0
   8 -12   1   71.14    6.97   0
  -8  12  -1   64.22    7.06   0
  -9 -12  -1   26.33    7.15   0
   9  12   1   35.21    6.70   0
   9 -12   1   26.58    6.76   0
  -9  12  -1   18.96    5.00   0
   9  12   1   35.09    6.89   0
  10  12   1   14.36    6.87   0
 -10 -12  -1   24.10    6.94   0
  10 -12   1   23.48    4.93   0
  10  12   1   17.97    5.01   0
 -10  12  -1   14.18    6.76   0
  10  13  -1   43.85    5.10   0
 -10  13   1   61.57    7.90   0
  10 -13  -1   64.59    7.78   0
  10  13  -1   63.39    7.79   0
 -10 -13   1   52.67    8.14   0
  -9 -13   1  103.59    7.78   0
   9 -13  -1   66.67    5.30   0
   9  13  -1   83.05    7.11   0
   9  13  -1   88.48    7.41   0
  -9  13   1   63.26    7.29   0
  -8  13   1  127.08    5.61   0
   8  13  -1  127.05    5.72   0
   8 -13  -1  119.23    7.28   0
  -8 -13   1  118.28    5.81   0
   8  13  -1  131.34    5.79   0
  -7 -13   1  444.00    9.17   0
   7  13  -1  448.33    9.18   0
   7  13  -1  447.69    9.35   0
   7 -13  -1  451.75    7.45   0
  -7  13   1  430.59    7.35   0
  -6 -13   1   10.43    5.34   0
   6 -13  -1   10.16    5.20   0
  -6  13   1   11.12    5.33   0
   6  13  -1    6.22    3.78   0
   6  13  -1    7.87    5.37   0
   5  13  -1   -4.43    5.54   0
   5 -13  -1    2.06    3.77   0
  -5  13   1   -2.81    5.65   0
  -5 -13   1    0.24    5.41   0
   5  13  -1    2.55    4.00   0
   4 -13  -1  131.85    5.12   0
  -4 -13   1  146.14    6.87   0
   4  13  -1  146.02    6.98   0
   4  13  -1  143.63    7.03   0
  -4  13   1  145.01    6.63   0
   3 -13  -1  427.56    7.58   0
  -3 -13   1  455.76    9.59   0
   3  13  -1  477.47    9.75   0
  -3  13   1  453.46    7.85   0
   3  13  -1  447.06    9.69   0
   2 -13  -1   32.47    5.79   0
  -2 -13   1   28.90    5.82   0
   2  13  -1   32.67    4.62   0
  -2  13   1   30.87    4.48   0
  -2 -13   1   27.56    4.40   0
   2  13  -1   33.61    5.94   0
  -1 -13   1  367.70    9.72   0
   1 -13  -1  379.62    8.51   0
   1  13  -1  384.16   10.02   0
  -1  13   1  359.92    7.63   0
   1  13  -1  368.64   10.04   0
   0  13   1   19.16    5.87   0
   0  13  -1   14.52    4.36   0
   0  13   1   13.36    4.27   0
   0  13  -1   17.08    5.91   0
   0 -13   1   13.22    5.71   0
   0 -13  -1   11.82    4.10   0
   1  13   1  191.13    6.25   0
   1  13   1  195.46    6.17   0
  -1  13  -1  198.49    8.21   0
   1 -13   1  192.85    7.80   0
  -1 -13  -1  183.59    6.09   0
   2  13   1  171.31    7.06   0
  -2  13  -1  170.27    7.56   0
   2 -13   1  167.79    7.23   0
  -2 -13  -1  176.74    6.93   0
   2  13   1  169.99    5.86   0
  -2 -13  -1  162.37    5.83   0
  -3 -13  -1  304.66    7.87   0
  -3 -13  -1  281.75    6.61   0
   3  13   1  267.70    6.76   0
  -3  13  -1  291.76    8.32   0
   3  13   1  285.16    7.82   0
   3 -13   1  290.40    8.05   0
   4  13   1   91.57    6.32   0
   4  13   1   95.67    6.36   0
  -4  13  -1   92.75    5.02   0
   4 -13   1   97.92    6.27   0
  -4 -13  -1   94.93    6.19   0
  -5  13  -1  658.65    9.03   0
   5 -13   1  676.36    9.71   0
   5  13   1  652.54    8.67   0
  -5 -13  -1  653.36    8.55   0
   5  13   1  663.71    8.62   0
  -6  13  -1  124.62    4.97   0
  -6 -13  -1  131.54    4.94   0
   6  13   1  124.71    5.06   0
   6  13   1  122.10    4.94   0
   6 -13   1  109.53    6.10   0
  -7  13  -1  142.73    5.83   0
   7  13   1  157.99    7.50   0
  -7 -13  -1  144.58    7.41   0
   7 -13   1  141.87    7.29   0
   7  13   1  153.51    7.48   0
   8  13   1   45.52    6.94   0
  -8 -13  -1   30.59    4.88   0
  -8  13  -1   46.40    5.03   0
   8 -13   1   40.41    6.70   0
   8  13   1   37.98    5.03   0
  -9  13  -1   61.86    7.16   0
  -9 -13  -1   76.33    5.39   0
   9 -13   1   59.46    5.25   0
   9  13   1   66.38    5.36   0
   9  13   1   68.39    5.30   0
  10  13   1    9.59    4.91   0
  10 -13   1   16.67    4.98   0
 -10 -13  -1    9.64    7.99   0
 -10  13  -1   22.31    4.81   0
  10  13   1   27.02    7.71   0
   9  14  -1    7.14    4.91   0
   9  14  -1    7.19    4.61   0
  -9 -14   1    4.77    5.04   0
  -9  14   1   12.96    4.66   0
   9 -14  -1    3.27    4.70   0
  -8  14   1  384.82    8.63   0
   8 -14  -1  330.75    6.88   0
   8  14  -1  341.30    7.51   0
  -8 -14   1  346.23    7.33   0
   8  14  -1  331.35    8.86   0
   7  14  -1    3.83    4.64   0
   7  14  -1    3.59    6.59   0
   7 -14  -1   -6.25    6.39   0
  -7 -14   1    3.85    6.55   0
  -7  14   1   -8.68    6.58   0
  -6 -14   1   57.43    4.40   0
   6  14  -1   56.24    4.36   0
  -6  14   1   47.71    4.26   0
   6  14  -1   54.52    5.80   0
   6 -14  -1   54.20    4.23   0
  -5 -14   1    2.17    5.45   0
  -5  14   1    8.52    3.77   0
   5 -14  -1    5.20    3.69   0
   5  14  -1    9.23    5.40   0
   5  14  -1    6.67    3.99   0
  -4 -14   1  934.97   11.83   0
   4 -14  -1  905.84    9.98   0
   4  14  -1  971.80   12.08   0
   4  14  -1  975.38   12.12   0
  -4  14   1  952.32   10.16   0
   3 -14  -1   82.23    6.00   0
   3  14  -1   81.72    6.45   0
   3  14  -1   75.79    5.10   0
  -3 -14   1   75.06    5.00   0
  -3  14   1   79.84    4.89   0
   2  14  -1    0.92    5.75   0
   2 -14  -1   -2.54    5.41   0
  -2 -14   1    2.90    3.88   0
  -2  14   1   -2.08    3.98   0
  -2 -14   1   -0.61    5.48   0
   2  14  -1   -1.71    3.96   0
  -1  14   1  191.03    7.39   0
   1 -14  -1  190.88    5.99   0
  -1 -14   1  200.31    7.95   0
   1  14  -1  198.66    8.12   0
  -1  14   1  183.84    6.01   0
   1  14  -1  188.75    6.99   0
   0  14  -1   15.94    5.89   0
   0 -14   1   18.77    5.73   0
   0 -14  -1   17.34    5.54   0
   0  14  -1   14.45    6.02   0
   0  14   1   14.94    5.81   0
   0  14   1   14.27    5.84   0
  -1  14  -1   43.37    6.19   0
   1 -14   1   44.67    6.07   0
  -1 -14  -1   40.95    5.86   0
  -1  14  -1   48.39    6.29   0
   1  14   1   40.61    6.07   0
   1  14   1   48.76    6.14   0
  -2 -14  -1   93.74    6.31   0
   2  14   1   88.34    5.02   0
   2  14   1   87.15    6.40   0
  -2  14  -1   90.62    6.70   0
  -2 -14  -1   93.38    4.98   0
   2 -14   1   81.41    6.44   0
  -3 -14  -1  183.01    5.82   0
  -3  14  -1  190.44    6.26   0
  -3 -14  -1  194.88    7.10   0
   3 -14   1  193.63    7.26   0
   3  14   1  198.92    5.98   0
   3  14   1  205.53    7.16   0
  -4  14  -1  164.54    6.94   0
   4 -14   1  153.05    6.65   0
   4  14   1  143.72    5.25   0
   4  14   1  146.60    5.37   0
  -4 -14  -1  144.10    5.37   0
   5  14   1    6.91    5.47   0
  -5  14  -1    4.06    5.59   0
   5 -14   1    4.23    3.93   0
   5  14   1    7.53    3.95   0
  -5 -14  -1    6.48    3.91   0
   6  14   1  366.79    6.83   0
  -6  14  -1  356.00    6.96   0
   6  14   1  373.90    6.84   0
  -6 -14  -1  365.40    6.77   0
   6 -14   1  374.97    7.74   0
   7  14   1   31.41    4.78   0
   7 -14   1   42.12    6.49   0
   7  14   1   38.38    6.67   0
  -7  14  -1   32.69    6.86   0
  -7 -14  -1   35.14    4.90   0
  -8  14  -1   12.14    6.55   0
  -8 -14  -1   13.29    6.53   0
   8  14   1   12.63    4.75   0
   8  14   1   22.01    6.65   0
   8 -14   1   15.84    4.67   0
   9 -14   1   41.56    7.01   0
   9  14   1   34.80    7.06   0
  -9 -14  -1   43.84    7.06   0
   9  14   1   43.43    6.91   0
  -9  14  -1   42.73    5.14   0
   9  15  -1   50.56    5.37   0
   9  15  -1   55.21    5.21   0
  -9 -15   1   47.80    5.42   0
  -9  15   1   55.24    6.93   0
   9 -15  -1   59.32    6.83   0
  -8 -15   1    7.71    4.70   0
   8  15  -1    5.51    4.73   0
   8  15  -1    8.18    4.74   0
   8 -15  -1    7.02    6.45   0
  -8  15   1    0.84    4.72   0
   7  15  -1  328.75    8.54   0
  -7  15   1  307.49    6.85   0
   7  15  -1  300.57    6.94   0
   7 -15  -1  281.44    6.67   0
  -7 -15   1  305.87    7.04   0
  -6 -15   1   70.57    5.24   0
   6  15  -1   61.63    5.38   0
   6  15  -1   66.43    5.27   0
  -6  15   1   71.54    5.28   0
   6 -15  -1   62.51    5.16   0
   5  15  -1  715.35   10.27   0
  -5  15   1  677.49    9.52   0
  -5 -15   1  659.90   10.04   0
   5  15  -1  697.50   10.29   0
   5 -15  -1  670.54    8.51   0
   4  15  -1  575.66    9.30   0
  -4  15   1  597.98    8.52   0
  -4 -15   1  576.53    9.06   0
   4  15  -1  618.44    9.46   0
   4 -15  -1  588.26    8.28   0
   3  15  -1   63.05    6.21   0
   3  15  -1   72.53    6.26   0
  -3  15   1   63.72    4.59   0
  -3 -15   1   60.11    6.01   0
   3 -15  -1   66.64    5.83   0
   2  15  -1  171.65    6.50   0
   2 -15  -1  169.80    5.64   0
  -2 -15   1  189.62    6.61   0
  -2  15   1  192.58    7.09   0
   2  15  -1  183.22    6.47   0
   1  15  -1  103.23    7.07   0
   1 -15  -1  105.41    5.16   0
  -1  15   1  101.59    5.22   0
   1  15  -1   97.46    7.05   0
  -1 -15   1  103.75    6.83   0
  -1  15   1  105.61    6.59   0
   0  15   1  650.11    9.49   0
   0 -15   1  674.24   11.83   0
   0  15  -1  669.56   12.07   0
   0  15  -1  668.09   11.16   0
   0 -15  -1  641.35    9.46   0
   0  15   1  663.96    9.51   0
  -1  15  -1  473.53   10.38   0
   1 -15   1  455.95   10.06   0
   1  15   1  461.73    8.27   0
  -1 -15  -1  463.78    8.96   0
  -1  15  -1  449.19   10.09   0
   1  15   1  472.26    9.23   0
   2 -15   1   81.86    4.99   0
   2  15   1   84.20    5.04   0
  -2  15  -1   84.19    6.52   0
  -2 -15  -1   82.70    4.83   0
   2  15   1   79.59    4.94   0
  -3 -15  -1   21.22    4.03   0
  -3 -15  -1   18.97    5.57   0
  -3  15  -1   24.47    5.72   0
   3 -15   1   19.00    5.56   0
   3  15   1   24.69    4.11   0
   3  15   1   21.88    5.72   0
   4 -15   1  657.65   10.02   0
   4  15   1  637.03    8.79   0
   4  15   1  652.96    8.91   0
  -4 -15  -1  636.10    8.77   0
  -4  15  -1  652.89    9.32   0
  -5  15  -1  404.72    8.32   0
  -5 -15  -1  376.26    8.01   0
   5 -15   1  390.90    8.26   0
   5  15   1  391.41    8.16   0
   5  15   1  370.21    7.94   0
   6  15   1   71.96    5.18   0
   6  15   1   67.86    5.10   0
  -6 -15  -1   68.87    5.23   0
   6 -15   1   69.08    4.99   0
  -6  15  -1   65.64    7.10   0
   7  15   1  173.14    7.64   0
   7  15   1  174.46    5.90   0
  -7  15  -1  183.57    6.24   0
   7 -15   1  182.50    7.59   0
  -7 -15  -1  178.57    6.00   0
   8  15   1   98.51    5.52   0
  -8 -15  -1  114.03    5.51   0
   8 -15   1  102.80    5.60   0
  -8  15  -1  101.67    5.70   0
   8  15   1  118.51    7.29   0
  -9  15  -1  114.30    6.03   0
  -9 -15  -1  156.88    6.14   0
   9  15   1  137.06    6.31   0
   9 -15   1  130.43    6.08   0
   9  15   1  135.50    6.16   0
  -9  16   1   34.12    6.97   0
   9  16  -1   23.79    5.29   0
   9  16  -1   39.12    6.80   0
  -9 -16   1   24.78    5.22   0
   9 -16  -1   27.27    6.77   0
  -8 -16   1    4.79    4.58   0
  -8  16   1   -3.15    4.61   0
   8  16  -1    0.29    4.57   0
   8 -16  -1   -1.81    4.56   0
   8  16  -1    9.26    6.40   0
  -7  16   1   21.17    4.81   0
   7  16  -1   19.53    6.68   0
   7  16  -1   18.48    6.66   0
   7 -16  -1   21.12    4.57   0
  -7 -16   1   17.35    4.86   0
   6  16  -1   48.37    6.82   0
  -6 -16   1   36.57    6.86   0
   6  16  -1   46.85    6.97   0
   6 -16  -1   43.41    4.86   0
  -6  16   1   42.02    6.80   0
   5 -16  -1   15.46    5.33   0
   5  16  -1   22.63    3.99   0
   5  16  -1   19.16    5.38   0
  -5 -16   1   16.40    5.36   0
  -5  16   1   20.18    5.51   0
   4 -16  -1   43.82    4.14   0
  -4  16   1   38.50    4.31   0
  -4 -16   1   38.72    4.34   0
   4  16  -1   38.97    4.39   0
   4  16  -1   35.29    5.79   0
  -3  16   1  460.31    7.76   0
   3  16  -1  489.69    9.81   0
   3 -16  -1  457.62    7.73   0
   3  16  -1  469.96    9.71   0
  -3 -16   1  469.73    9.54   0
  -2  16   1  285.40    6.69   0
  -2 -16   1  281.15    7.44   0
   2 -16  -1  278.97    6.51   0
   2  16  -1  285.21    7.62   0
   2  16  -1  286.57    8.52   0
   1  16  -1  338.81    8.34   0
   1  16  -1  349.91    9.24   0
  -1  16   1  331.25    8.19   0
  -1 -16   1  337.54    8.17   0
   1 -16  -1  330.79    8.06   0
  -1  16   1  350.45    8.32   0
   0 -16  -1    0.19    5.43   0
   0  16  -1   -2.23    5.51   0
   0  16   1   -0.21    5.49   0
   0 -16   1   -0.93    5.51   0
   0  16   1   -5.04    5.54   0
   0  16  -1    1.00    5.51   0
  -1 -16  -1   38.84    5.70   0
   1  16   1   30.60    5.81   0
   1  16   1   33.80    5.87   0
  -1  16  -1   37.94    6.06   0
   1 -16   1   37.94    5.76   0
  -1  16  -1   37.10    5.88   0
   2 -16   1   -0.81    5.25   0
  -2  16  -1    3.63    5.45   0
   2  16   1    1.79    5.49   0
   2  16   1   -0.65    5.41   0
  -2 -16  -1   -2.42    5.26   0
   3  16   1  298.75    7.76   0
   3 -16   1  291.28    8.05   0
  -3  16  -1  313.92    8.20   0
  -3 -16  -1  287.30    6.74   0
  -3 -16  -1  298.45    7.62   0
   3  16   1  279.31    6.59   0
  -4  16  -1    2.19    5.41   0
   4 -16   1    9.10    3.72   0
  -4 -16  -1    6.64    3.84   0
   4  16   1    7.58    5.40   0
   4  16   1   -0.20    5.52   0
  -5 -16  -1   25.33    5.44   0
   5 -16   1   22.58    5.33   0
  -5  16  -1   18.95    5.52   0
   5  16   1   16.85    3.89   0
   5  16   1   16.12    5.48   0
  -6  16  -1   52.93    6.90   0
  -6 -16  -1   54.94    5.08   0
   6 -16   1   49.82    4.97   0
   6  16   1   50.27    5.07   0
   6  16   1   56.64    6.82   0
  -7 -16  -1    2.78    4.56   0
   7 -16   1   -1.73    6.34   0
   7  16   1   -2.76    4.55   0
   7  16   1    4.31    4.57   0
  -7  16  -1   -0.25    6.52   0
   8  16   1   36.82    6.69   0
   8  16   1   18.20    5.02   0
  -8  16  -1   21.34    5.11   0
  -8 -16  -1   12.99    6.82   0
   8 -16   1   18.14    6.79   0
   9  16   1   30.88    5.11   0
   9  16   1   34.64    7.16   0
  -9 -16  -1   25.41    5.06   0
   9 -16   1   29.86    7.17   0
  -9  16  -1   31.70    7.12   0
  -9  17   1    6.38    5.91   0
   9  17  -1   13.37    8.21   0
   9  17  -1    2.45    5.99   0
   9 -17  -1    1.47    5.88   0
  -9 -17   1   -0.53    6.10   0
   8  17  -1  160.99    7.68   0
   8 -17  -1  140.34    7.43   0
  -8  17   1  138.65    7.54   0
  -8 -17   1  127.50    5.98   0
   8  17  -1  134.23    6.21   0
   7  17  -1   66.50    6.93   0
  -7 -17   1   64.79    7.01   0
  -7  17   1   55.95    5.19   0
   7 -17  -1   59.27    6.74   0
   7  17  -1   60.40    5.28   0
   6  17  -1  259.95    6.97   0
  -6 -17   1  257.58    6.83   0
   6  17  -1  261.11    8.48   0
  -6  17   1  266.01    7.93   0
   6 -17  -1  262.78    7.83   0
  -5 -17   1  123.58    5.78   0
   5  17  -1  -78.26   11.05   0
  -5  17   1  123.48    7.25   0
   5 -17  -1  120.53    7.18   0
   5  17  -1  124.09    5.82   0
  -4  17   1   95.92    4.78   0
   4 -17  -1   99.70    4.65   0
   4  17  -1   99.76    5.08   0
  -4 -17   1   93.38    4.95   0
   4  17  -1   99.64    6.33   0
  -3  17   1   76.67    4.77   0
  -3 -17   1   85.34    6.19   0
   3 -17  -1   83.84    4.66   0
   3  17  -1   95.53    6.37   0
   3  17  -1   82.87    6.37   0
   2  17  -1  838.56   12.28   0
  -2 -17   1  817.28   12.31   0
   2 -17  -1  842.75   10.64   0
  -2  17   1  877.32   10.84   0
   2  17  -1  802.46   12.40   0
   1 -17  -1  387.52    8.39   0
  -1  17   1  386.07    8.45   0
  -1 -17   1  382.06    9.50   0
   1  17  -1  376.59    9.59   0
   1  17  -1  394.98    9.69   0
  -1  17   1  378.05    8.49   0
   0 -17  -1   49.57    5.82   0
   0  17   1   53.41    6.03   0
   0  17  -1   63.66    6.19   0
   0  17   1   53.84    5.91   0
   0  17  -1   58.66    6.35   0
   0 -17   1   59.26    6.13   0
   1  17   1  259.56    7.54   0
   1  17   1  242.20    7.46   0
  -1 -17  -1  254.98    7.53   0
  -1  17  -1  240.65    8.08   0
   1 -17   1  249.19    7.94   0
  -1  17  -1  252.11    8.27   0
  -2 -17  -1  181.06    5.70   0
   2 -17   1  174.53    6.15   0
  -2  17  -1  190.66    7.51   0
   2  17   1  193.99    5.86   0
   2  17   1  203.46    7.03   0
  -3 -17  -1   20.65    5.52   0
  -3 -17  -1   28.14    5.52   0
   3 -17   1   22.69    3.99   0
  -3  17  -1   21.33    5.71   0
   3  17   1   20.89    5.52   0
   3  17   1   23.37    5.56   0
   4 -17   1   94.21    6.10   0
  -4  17  -1  105.60    6.25   0
   4  17   1  102.16    6.07   0
   4  17   1   96.70    6.04   0
  -4 -17  -1   89.73    6.01   0
  -5  17  -1  362.91    7.65   0
   5  17   1  356.57    7.34   0
   5  17   1  390.91    8.63   0
  -5 -17  -1  386.91    8.71   0
   5 -17   1  350.51    8.75   0
   6  17   1  138.59    5.66   0
   6  17   1  125.69    7.35   0
   6 -17   1  136.15    7.33   0
  -6  17  -1  131.17    5.88   0
  -6 -17  -1  140.15    5.61   0
  -7  17  -1   90.58    7.19   0
   7  17   1   79.75    5.39   0
   7 -17   1   86.66    6.98   0
  -7 -17  -1   87.94    7.15   0
   7  17   1   81.90    7.02   0
   8  17   1   42.95    5.17   0
  -8  17  -1   60.49    7.07   0
  -8 -17  -1   47.51    6.94   0
   8 -17   1   53.40    6.88   0
   8  17   1   50.95    6.86   0
   9  17   1    4.65    8.29   0
  -9  17  -1   10.25    8.21   0
   9 -17   1   -0.24    8.20   0
  -9 -17  -1    1.15    5.85   0
   9  17   1   -0.37    5.97   0
   8  18  -1    7.49    6.56   0
   8  18  -1    5.87    6.66   0
   8 -18  -1    0.09    4.63   0
  -8 -18   1    4.52    6.55   0
  -8  18   1   -4.83    6.64   0
   7  18  -1   59.64    5.23   0
   7  18  -1   51.47    5.17   0
   7 -18  -1   50.63    5.02   0
  -7  18   1   51.70    5.08   0
  -7 -18   1   42.07    5.24   0
   6 -18  -1    5.51    4.61   0
  -6  18   1    5.04    6.42   0
  -6 -18   1   11.22    6.46   0
   6  18  -1    8.62    6.55   0
   6  18  -1    4.01    4.80   0
   5 -18  -1   62.10    6.78   0
  -5  18   1   67.41    6.91   0
  -5 -18   1   67.68    6.97   0
   5  18  -1   71.00    5.25   0
   5  18  -1   66.23    6.96   0
  -4  18   1   16.88    4.93   0
  -4 -18   1   18.96    4.84   0
   4  18  -1   19.78    5.02   0
   4  18  -1   24.51    6.76   0
   4 -18  -1   18.50    4.80   0
   3 -18  -1    7.58    5.01   0
  -3  18   1    3.63    5.29   0
   3  18  -1    0.74    5.18   0
   3  18  -1    1.23    5.15   0
   2 -18  -1   10.32    3.79   0
  -2  18   1   11.32    5.35   0
   2  18  -1   11.38    5.47   0
   2  18  -1   11.05    5.40   0
  -2  18   1    8.69    3.83   0
  -2 -18   1    6.89    5.49   0
   1  18  -1  112.02    6.82   0
   1  18  -1  124.78    6.97   0
  -1  18   1  123.75    5.31   0
  -1 -18   1  127.27    6.86   0
   1 -18  -1  125.29    6.33   0
  -1  18   1  126.00    6.55   0
   0  18   1  200.51    6.05   0
   0  18  -1  194.66    7.70   0
   0 -18   1  199.54    7.65   0
   0  18  -1  198.00    6.69   0
   0 -18  -1  192.07    5.91   0
   0  18   1  193.42    5.95   0
   1  18   1  116.71    5.14   0
  -1  18  -1  131.83    6.94   0
  -1 -18  -1  125.23    6.40   0
  -1  18  -1  116.68    6.74   0
   1 -18   1  121.31    6.76   0
   1  18   1  116.28    6.38   0
   2  18   1   74.73    4.61   0
  -2 -18  -1   73.95    5.91   0
  -2  18  -1   68.22    6.20   0
  -2  18  -1   67.49    6.12   0
   2  18   1   78.04    5.97   0
   2 -18   1   73.43    6.05   0
   3  18   1    5.87    5.19   0
  -3 -18  -1    8.58    5.17   0
   3 -18   1    7.75    4.94   0
   3  18   1   -1.16    5.25   0
  -3  18  -1    2.14    5.24   0
  -4  18  -1   12.15    6.50   0
   4  18   1    9.37    6.58   0
  -4 -18  -1    1.63    6.66   0
   4 -18   1   16.83    6.29   0
   4  18   1   10.46    4.74   0
   5  18   1  128.91    7.30   0
   5 -18   1  117.08    5.66   0
   5  18   1  132.32    5.61   0
  -5 -18  -1  144.01    7.28   0
  -5  18  -1  120.09    5.79   0
   6  18   1   33.23    4.80   0
  -6 -18  -1   28.07    4.61   0
  -6  18  -1   23.50    4.85   0
   6  18   1   22.43    6.60   0
   6 -18   1   30.56    6.50   0
  -7 -18  -1   58.59    6.92   0
  -7  18  -1   73.25    7.07   0
   7 -18   1   68.74    6.91   0
   7  18   1   78.17    6.97   0
   7  18   1   64.37    5.31   0
   8 -18   1   -0.20    6.48   0
  -8  18  -1   -3.74    6.77   0
  -8 -18  -1    2.85    4.61   0
   8  18   1    1.99    4.64   0
   8  18   1    1.65    4.65   0
  -8  19   1   99.22    8.05   0
  -8 -19   1  113.27    8.20   0
   8  19  -1  128.89    8.19   0
   8 -19  -1   93.86    8.10   0
   8  19  -1   88.56    8.44   0
   7  19  -1   14.73    6.64   0
  -7 -19   1   21.35    6.47   0
   7  19  -1   18.01    4.80   0
  -7  19   1   10.37    4.90   0
   7 -19  -1   13.05    6.42   0
  -6 -19   1   55.57    5.04   0
   6 -19  -1   53.53    4.94   0
   6  19  -1   44.38    5.27   0
  -6  19   1   55.81    6.62   0
   6  19  -1   46.10    4.98   0
  -5 -19   1   -1.17    6.50   0
  -5  19   1    3.17    6.46   0
   5 -19  -1    5.42    4.44   0
   5  19  -1    4.03    6.32   0
   5  19  -1   15.16    6.30   0
   4  19  -1  196.16    8.07   0
   4 -19  -1  193.15    7.63   0
  -4 -19   1  193.12    8.14   0
  -4  19   1  201.51    7.85   0
   4  19  -1  195.24    8.27   0
   3  19  -1  344.40    7.89   0
   3 -19  -1  352.20    8.68   0
   3  19  -1  364.66    9.56   0
  -3  19   1  362.21    7.49   0
   2 -19  -1  273.11    7.23   0
   2  19  -1  262.24    8.09   0
  -2  19   1  266.08    7.28   0
  -2 -19   1  267.55    8.24   0
   2  19  -1  263.10    8.13   0
  -2  19   1  239.94    6.35   0
  -1 -19   1    4.38    5.05   0
   1  19  -1    4.84    5.08   0
   1 -19  -1    4.86    5.06   0
  -1  19   1   -4.11    3.76   0
  -1  19   1    6.05    5.16   0
   1  19  -1   -1.36    5.26   0
   0  19  -1  196.70    7.77   0
   0 -19  -1  212.67    7.14   0
   0  19   1  202.72    7.00   0
   0 -19   1  191.35    7.79   0
   0  19   1  208.89    7.11   0
   0  19  -1  196.46    7.70   0
   1  19   1    6.31    3.64   0
   1 -19   1    2.93    3.65   0
  -1  19  -1    4.07    5.38   0
  -1 -19  -1    2.18    5.25   0
   1  19   1    9.49    5.23   0
  -1  19  -1    2.14    3.70   0
  -2  19  -1  406.02    9.13   0
   2  19   1  396.82    7.52   0
   2 -19   1  413.94    9.14   0
  -2  19  -1  395.35    9.15   0
  -2 -19  -1  405.58    8.55   0
   2  19   1  410.09    8.54   0
   3  19   1    8.72    4.65   0
  -3  19  -1    4.25    6.61   0
   3  19   1    5.06    6.54   0
   3 -19   1    2.77    6.48   0
  -3 -19  -1    6.23    4.66   0
  -4 -19  -1   -5.61    6.39   0
  -4  19  -1   -1.25    6.36   0
   4  19   1   -6.67    6.58   0
   4  19   1   -1.26    4.50   0
   4 -19   1   -1.75    4.58   0
   5  19   1   10.65    4.57   0
  -5 -19  -1    9.62    6.49   0
  -5  19  -1   13.60    4.72   0
   5 -19   1    5.00    6.49   0
   5  19   1   14.10    6.53   0
   6  19   1   24.53    4.86   0
   6 -19   1   24.37    4.95   0
  -6 -19  -1   24.93    4.96   0
   6  19   1   24.41    6.83   0
  -6  19  -1   19.87    4.94   0
   7  19   1   75.78    7.05   0
  -7  19  -1   85.93    7.18   0
  -7 -19  -1   74.15    7.06   0
   7  19   1   70.15    5.39   0
   7 -19   1   77.54    7.08   0
   8  19   1   32.58    6.14   0
  -8  19  -1   43.63    7.87   0
  -8 -19  -1   15.91    6.23   0
   8 -19   1   24.65    6.17   0
   8  19   1   31.91    6.23   0
   7  20  -1    4.50    6.62   0
   7  20  -1    1.68    4.82   0
  -7 -20   1    3.92    6.60   0
  -7  20   1    8.34    4.63   0
   7 -20  -1    1.68    4.62   0
   6 -20  -1   -0.28    6.32   0
  -6  20   1   -3.62    4.59   0
  -6 -20   1    1.94    6.39   0
   6  20  -1   -0.85    6.50   0
   6  20  -1    3.47    6.30   0
  -5 -20   1   40.35    6.55   0
   5 -20  -1   32.66    4.79   0
   5  20  -1   38.51    6.62   0
  -5  20   1   31.28    4.82   0
   5  20  -1   38.58    4.95   0
   4  20  -1   68.86    7.25   0
   4  20  -1   72.48    6.97   0
   4 -20  -1   69.66    6.89   0
  -4  20   1   63.74    5.31   0
   3 -20  -1   85.20    5.36   0
   3  20  -1   92.38    7.11   0
  -3  20   1   85.22    5.58   0
   3  20  -1   87.04    5.75   0
  -2  20   1  -81.44    7.35   0
  -2 -20   1   13.59    6.75   0
   2  20  -1   22.09    6.62   0
   2  20  -1   19.30    4.93   0
   2 -20  -1   23.47    4.69   0
  -2  20   1   16.87    4.84   0
  -1 -20   1  556.26   11.21   0
  -1  20   1  513.09   10.00   0
   1  20  -1  566.06   11.31   0
   1  20  -1  531.45   10.00   0
  -1  20   1  572.45   10.17   0
   1 -20  -1  552.49    8.71   0
   0  20  -1  116.38    7.04   0
   0  20  -1  114.61    7.72   0
   0 -20  -1  106.26    7.27   0
   0 -20   1  102.36    7.63   0
   0  20   1  118.47    7.48   0
   0  20   1  106.88    6.91   0
  -1  20  -1  258.39    8.76   0
   1  20   1  236.11    7.08   0
  -1 -20  -1  245.20    6.70   0
  -1  20  -1  245.61    8.78   0
   1  20   1  257.39    8.36   0
   1 -20   1  250.07    8.73   0
   2 -20   1   55.40    7.05   0
   2  20   1   61.52    7.02   0
  -2  20  -1   60.32    6.96   0
  -2 -20  -1   62.59    6.93   0
  -2  20  -1   55.15    5.24   0
   2  20   1 1387.35   13.59   0
  -3 -20  -1   31.61    6.49   0
   3  20   1   25.94    6.74   0
  -3  20  -1   20.51    6.57   0
   3  20   1   23.21    6.52   0
   3 -20   1   26.02    6.57   0
   4  20   1   -0.33    6.39   0
   4 -20   1   -3.33    6.30   0
   4  20   1    6.26    6.24   0
  -4  20  -1    3.59    6.25   0
   5  20   1   -3.88    6.42   0
  -5  20  -1   -1.13    6.42   0
   5 -20   1    6.23    4.42   0
  -5 -20  -1   -0.44    6.31   0
   5  20   1    4.33    6.27   0
   6 -20   1   38.28    4.97   0
  -6  20  -1   34.60    5.09   0
  -6 -20  -1   31.03    5.01   0
   6  20   1   31.99    6.78   0
   6  20   1   38.14    4.94   0
  -7 -20  -1   -6.39    4.67   0
   7  20   1   -5.62    4.58   0
   7  20   1   -0.35    4.57   0
   7 -20   1   -5.52    6.48   0
  -7  20  -1   -0.92    6.54   0
  -7  21   1   -5.64    7.47   0
   7  21  -1    5.69    8.16   0
   7  21  -1    2.12    5.73   0
   7 -21  -1    0.57    5.72   0
  -7 -21   1    4.37    5.76   0
   6 -21  -1   22.96    6.73   0
   6  21  -1   38.46    6.60   0
  -6  21   1   19.51    5.04   0
   6  21  -1   32.18    6.90   0
  -6 -21   1   30.12    6.86   0
   5  21  -1   49.52    7.14   0
   5 -21  -1   71.70    6.87   0
   5  21  -1   59.70    5.23   0
  -5  21   1   58.90    6.84   0
  -5 -21   1   62.46    5.16   0
   4 -21  -1  562.26    8.88   0
  -4  21   1  662.83   10.26   0
   4  21  -1  640.93   11.04   0
   4  21  -1  562.06   10.17   0
   3 -21  -1   16.88    6.46   0
  -3  21   1   17.09    6.54   0
   3  21  -1   14.83    6.34   0
   3  21  -1   16.76    6.46   0
  -3  21   1   11.95    6.45   0
  -2  21   1   89.71    7.18   0
   2  21  -1  102.38    7.43   0
  -2  21   1   98.72    5.48   0
  -2 -21   1  106.23    7.52   0
   2 -21  -1   97.63    7.01   0
   2  21  -1   98.36    7.41   0
  -1  21   1  333.47    7.58   0
   1  21  -1  343.85    9.61   0
  -1 -21   1  350.05    9.58   0
  -1  21   1  323.70    7.51   0
   1 -21  -1  331.20    7.43   0
   1  21  -1  341.37    9.71   0
   0  21  -1  493.02   10.57   0
   0  21   1  486.77    9.77   0
   0  21  -1  479.81   10.68   0
   0 -21   1  469.64   10.68   0
   0  21   1  438.82    8.33   0
   0 -21  -1  436.79    8.25   0
   1  21   1   20.20    6.58   0
   1 -21   1   17.75    6.53   0
  -1  21  -1   16.62    6.57   0
  -1  21  -1   19.61    6.44   0
  -1 -21  -1   13.00    6.63   0
   1  21   1   15.61    6.63   0
   2  21   1   20.72    4.66   0
  -2 -21  -1   20.14    6.48   0
  -2  21  -1   18.85    6.36   0
  -2  21  -1   16.68    4.79   0
   2 -21   1   19.04    4.63   0
   2  21   1    7.28    6.54   0
   3  21   1   61.78    5.11   0
  -3  21  -1   57.14    6.91   0
   3 -21   1   58.69    5.30   0
  -3  21  -1   55.32    5.25   0
   3  21   1   63.57    6.96   0
  -3 -21  -1   63.33    6.87   0
  -4  21  -1  213.88    8.11   0
   4 -21   1  202.72    8.20   0
   4  21   1  200.45    7.91   0
   4  21   1  194.09    6.54   0
   5 -21   1   43.52    6.81   0
  -5  21  -1   36.36    6.77   0
  -5 -21  -1   40.09    6.74   0
   5  21   1   42.83    6.73   0
   5  21   1   49.84    6.74   0
   6  21   1    1.55    6.65   0
  -6  21  -1   11.96    6.46   0
  -6 -21  -1    3.39    6.52   0
   6  21   1    8.12    4.57   0
   6 -21   1   10.48    6.57   0
  -7 -21  -1   14.88    6.09   0
   7  21   1   14.14    6.06   0
  -7  21  -1   15.99    6.17   0
   7  21   1   14.80    8.53   0
   7 -21   1   27.18    7.46   0
  -6 -22   1   -2.46    6.65   0
  -6  22   1   13.86    6.68   0
   6  22  -1    7.59    4.68   0
   6  22  -1   10.06    4.76   0
   6 -22  -1   12.72    4.58   0
   5  22  -1   -0.30    6.55   0
   5 -22  -1  -11.53    6.34   0
  -5  22   1   -2.18    4.44   0
   5  22  -1   -3.21    6.26   0
  -4  22   1   -4.60    4.44   0
   4  22  -1    0.69    4.41   0
   4  22  -1    5.80    6.30   0
   4 -22  -1   -2.88    6.32   0
  -3  22   1   16.21    6.44   0
   3  22  -1   12.15    6.13   0
  -3  22   1   13.52    6.41   0
   3 -22  -1    4.66    6.42   0
   3  22  -1    6.77    6.51   0
   2 -22  -1   31.09    6.52   0
  -2  22   1   33.10    4.76   0
   2  22  -1   32.28    6.69   0
  -2  22   1   33.44    6.61   0
   2  22  -1   35.48    6.61   0
  -2 -22   1   31.32    6.96   0
   1  22  -1   45.27    6.81   0
  -1 -22   1   44.58    7.01   0
  -1  22   1   49.42    6.74   0
  -1  22   1   41.86    5.02   0
   1  22  -1   49.51    6.75   0
   1 -22  -1   45.52    5.03   0
   0 -22   1    7.59    6.43   0
   0  22   1   11.85    4.50   0
   0  22  -1    7.16    6.22   0
   0 -22  -1   10.45    6.37   0
   0  22   1    9.51    4.59   0
   0  22  -1    4.65    6.48   0
   1 -22   1   32.96    6.69   0
   1  22   1   26.09    6.64   0
  -1 -22  -1   33.83    6.73   0
  -1  22  -1   31.15    6.65   0
   1  22   1   31.28    4.77   0
  -1  22  -1   30.96    6.49   0
   2 -22   1   17.21    6.71   0
   2  22   1   26.33    6.76   0
   2  22   1   23.84    6.64   0
  -2  22  -1   22.08    6.56   0
  -2  22  -1   18.12    4.75   0
  -2 -22  -1   19.46    6.62   0
  -3  22  -1   -1.66    6.29   0
   3  22   1    2.95    4.52   0
  -3 -22  -1    1.65    6.32   0
  -3  22  -1   -1.83    6.20   0
   3 -22   1   -2.59    6.38   0
   3  22   1   -6.66    6.38   0
  -4  22  -1  122.98    7.50   0
   4  22   1  115.97    5.71   0
   4  22   1  127.50    7.49   0
   4 -22   1  110.45    7.52   0
  -5  22  -1  106.09    7.40   0
   5  22   1   95.08    5.85   0
   5  22   1  120.42    7.11   0
   5 -22   1  106.15    7.57   0
  -6  22  -1   21.66    5.05   0
   6  22   1   23.40    5.01   0
   6 -22   1   33.42    6.84   0
  -6 -22  -1   25.43    6.87   0
   6  22   1   20.93    6.88   0
  -5  23   1    0.97    4.56   0
   5 -23  -1    2.17    4.47   0
   5  23  -1    3.40    5.85   0
   5  23  -1    2.29    6.67   0
   4  23  -1   30.89    6.03   0
   4 -23  -1   28.05    6.67   0
   4  23  -1   23.86    6.89   0
  -4  23   1   28.38    4.90   0
   3  23  -1  234.69    8.59   0
   3  23  -1  200.10    7.01   0
  -3  23   1  248.12    8.03   0
   3 -23  -1  218.07    6.78   0
  -3  23   1  201.92    6.73   0
   2  23  -1  176.45    8.32   0
  -2  23   1  173.04    7.87   0
  -2  23   1  178.26    7.70   0
   2  23  -1  186.79    7.61   0
   2 -23  -1  157.07    6.33   0
  -1 -23   1   80.04    7.42   0
  -1  23   1   81.20    7.03   0
   1 -23  -1   79.41    7.15   0
   1  23  -1   76.05    7.17   0
   1  23  -1   83.44    6.64   0
  -1  23   1   72.45    5.33   0
   0  23   1  156.90    6.26   0
   0  23  -1  165.59    7.73   0
   0  23  -1  162.75    8.09   0
   0  23   1  151.68    7.83   0
   0 -23   1  166.69    8.20   0
   0 -23  -1  174.35    7.84   0
  -1  23  -1    9.19    5.84   0
   1 -23   1   10.37    6.35   0
  -1  23  -1    8.25    6.23   0
  -1 -23  -1    3.59    6.50   0
   1  23   1    5.01    4.51   0
   1  23   1    6.24    6.42   0
  -2  23  -1  158.52    6.64   0
  -2  23  -1  162.25    6.48   0
   2 -23   1  165.99    8.27   0
   2  23   1  179.81    7.90   0
  -2 -23  -1  179.18    7.77   0
   2  23   1  167.75    6.32   0
   3  23   1   35.44    6.66   0
  -3  23  -1   40.06    6.46   0
  -3  23  -1   28.60    6.68   0
   3  23   1   30.10    6.70   0
   3 -23   1   38.60    6.68   0
  -3 -23  -1   26.95    6.87   0
   4 -23   1   -2.36    6.52   0
   4  23   1    4.94    6.49   0
  -4  23  -1    4.15    6.32   0
   4  23   1    1.53    4.50   0
  -5  23  -1   84.15    6.05   0
   5 -23   1   84.11    5.90   0
   5  23   1  101.80    7.26   0
   5  23   1   84.28    5.92   0
   5  24  -1    4.98    5.28   0
   5 -24  -1    2.93    5.69   0
   5  24  -1    2.33    8.33   0
  -5  24   1    3.73    8.22   0
   4 -24  -1    9.15    4.73   0
   4  24  -1   12.35    6.60   0
  -4  24   1   15.55    6.39   0
  -4  24   1    8.08    4.74   0
   4  24  -1   10.27    4.34   0
   3 -24  -1   24.51    6.67   0
   3  24  -1   21.16    6.45   0
  -3  24   1   21.54    6.55   0
  -3  24   1   20.74    6.62   0
   3  24  -1   16.63    5.97   0
  -2  24   1   24.11    6.71   0
  -2  24   1   25.19    6.66   0
   2 -24  -1   27.35    6.55   0
   2  24  -1   26.03    5.95   0
   2  24  -1   19.06    6.41   0
   1  24  -1   21.79    6.26   0
   1 -24  -1   20.47    6.54   0
   1  24  -1   18.54    5.96   0
  -1 -24   1   19.61    6.79   0
  -1  24   1   20.19    6.64   0
  -1  24   1   13.88    6.61   0
   0 -24   1   52.56    7.18   0
   0  24   1   51.69    5.10   0
   0 -24  -1   56.48    6.87   0
   0  24   1   54.62    6.89   0
   0  24  -1   60.62    6.89   0
   0  24  -1   49.82    6.40   0
  -1 -24  -1   17.66    4.82   0
  -1  24  -1   22.80    5.87   0
   1  24   1   19.69    4.74   0
   1  24   1   14.94    4.74   0
  -1  24  -1   18.95    6.34   0
   1 -24   1   21.08    8.03   0
   2  24   1   -4.74    6.43   0
   2 -24   1   -1.21    4.55   0
   2  24   1    0.35    6.45   0
  -2 -24  -1    5.00    6.36   0
  -2  24  -1    2.03    5.62   0
  -2  24  -1   -3.25    4.59   0
  -3  24  -1   -0.72    6.33   0
  -3  24  -1   -0.13    5.77   0
   3  24   1    3.10    6.44   0
   3 -24   1   -3.54    6.46   0
  -3 -24  -1   -4.22    6.58   0
   3  24   1   -2.08    6.29   0
   4  24   1   46.84    7.09   0
   4  24   1   46.61    5.33   0
   4 -24   1   43.33    7.17   0
  -4  24  -1   57.73    6.66   0
  -4  24  -1   42.94    5.35   0
   5  24   1   30.93    8.34   0
   5  24   1   27.70    8.51   0
   5 -24   1   39.27    8.32   0
  -5  24  -1   31.20    8.15   0
   4  25  -1   17.33    7.96   0
  -4  25   1   10.46    6.05   0
  -4  25   1   15.42    8.22   0
   4  25  -1    8.80    7.75   0
   4 -25  -1    3.94    5.96   0
  -3  25   1   54.73    7.13   0
  -3  25   1   44.26    5.40   0
   3 -25  -1   44.17    5.36   0
   3  25  -1   46.60    5.45   0
   3  25  -1   48.90    6.97   0
   2  25  -1   13.33    6.22   0
   2  25  -1   17.40    6.27   0
  -2  25   1   21.62    4.75   0
   2 -25  -1   15.48    4.95   0
  -2  25   1   14.76    4.81   0
  -1  25   1   10.48    4.72   0
  -1 -25   1    8.88    6.52   0
   1 -25  -1    9.79    6.50   0
  -1  25   1   10.20    6.57   0
   1  25  -1   11.06    5.83   0
   1  25  -1    8.71    6.02   0
   0  25   1   22.67    6.75   0
   0  25   1   27.28    6.60   0
   0 -25   1   26.82    6.87   0
   0 -25  -1   21.51    6.74   0
   0  25  -1   29.41    6.12   0
   0  25  -1   23.94    6.32   0
   1  25   1   50.85    7.02   0
  -1  25  -1   46.36    6.80   0
  -1 -25  -1   54.18    6.93   0
   1 -25   1   52.85    7.23   0
  -1  25  -1   56.40    6.52   0
   1  25   1   57.61    6.80   0
   2  25   1  127.41    6.52   0
   2  25   1  140.32    6.58   0
  -2 -25  -1  137.76    6.63   0
  -2  25  -1  184.58    8.01   0
  -2  25  -1  134.84    6.96   0
   2 -25   1  153.81    8.69   0
  -3  25  -1   39.73    5.14   0
  -3 -25  -1   58.93    7.13   0
   3  25   1   45.18    7.17   0
   3  25   1   44.80    5.34   0
   3 -25   1   50.19    5.42   0
  -3  25  -1   44.39    5.43   0
  -4  25  -1   11.87    7.66   0
   4  25   1    3.33    5.90   0
   4 -25   1    8.90    8.24   0
  -4  25  -1   13.82    8.14   0
   4  25   1    2.99    8.40   0
  -2  26   1   34.08    7.60   0
  -2  26   1   29.27    7.55   0
   2  26  -1   25.30    9.19   0
   2 -26  -1   44.99    7.48   0
   2  26  -1   27.99    7.78   0
   1  26  -1    0.26    4.15   0
   1 -26  -1    3.60    6.44   0
  -1 -26   1   -1.60    6.57   0
  -1  26   1    3.33    4.55   0
  -1  26   1    4.99    4.62   0
   1  26  -1    1.82    6.01   0
   0 -26   1   -0.54    6.58   0
   0  26   1   -0.97    4.37   0
   0  26  -1    0.76    5.83   0
   0  26   1    2.70    6.55   0
   0 -26  -1   -0.88    6.49   0
   0  26  -1   -1.16    5.92   0
   1 -26   1   42.45    7.05   0
  -1  26  -1   46.20    6.48   0
   1  26   1   24.83    6.75   0
  -1  26  -1   40.21    6.60   0
   1  26   1   27.67    7.03   0
  -1 -26  -1   25.72    7.08   0
  -2  26  -1    1.05    6.79   0
   2  26   1   -0.02    7.13   0
  -2 -26  -1   -3.10    7.49   0
   2  26   1   -1.87    7.52   0
  -2  26  -1   -2.33    7.65   0
   2 -26   1    0.99    4.62   0
 -11   0   2    5.20    4.66   0
  11   0  -2    7.78    6.49   0
  10   0  -2   17.70    4.61   0
 -10   0   2   12.51    4.70   0
  -9   0   2   13.14    6.41   0
   9   0  -2    5.35    6.42   0
   8   0  -2   75.61    4.56   0
  -8   0   2   75.05    5.96   0
   7   0  -2   78.53    4.47   0
  -7   0   2   77.70    4.63   0
  -6   0   2  175.53    5.58   0
   6   0  -2  168.09    5.43   0
   5   0  -2  807.33    9.88   0
  -5   0   2  832.40   10.90   0
  -4   0   2    7.11    4.26   0
   4   0  -2    3.85    4.22   0
  -3   0   2 2925.18   21.25   0
   3   0  -2 2779.82   20.33   0
   2   0  -2 2042.69   20.40   0
  -2   0   2 2072.98   20.47   0
   1   0  -2  537.88   13.27   0
  -1   0   2  562.86   14.55   0
   0   0   2 2089.36   27.54   0
   0   0   2 2060.84   27.20   0
   0   0  -2 2063.31   27.40   0
   1   0   2 1512.39   20.59   0
  -1   0  -2 1434.47   20.43   0
   1   0   2 1472.22   20.55   0
  -1   0  -2 1471.71   20.45   0
   2   0   2 2914.26   24.02   0
  -2   0  -2 2797.69   23.28   0
   2   0   2 2806.80   23.23   0
   3   0   2  175.26    8.21   0
  -3   0  -2  168.99    8.12   0
   3   0   2  176.38    8.22   0
   4   0   2 1393.36   13.21   0
  -4   0  -2 1431.08   13.56   0
   5   0   2  497.93    8.17   0
  -5   0  -2  507.03    8.35   0
   6   0   2   16.54    5.78   0
  -6   0  -2   10.08    4.29   0
  -7   0  -2   33.87    5.89   0
   7   0   2   23.98    5.66   0
   8   0   2    0.17    3.74   0
  -8   0  -2    1.06    5.35   0
   9   0   2  598.45    8.19   0
  -9   0  -2  657.55    9.52   0
  10   0   2   14.53    6.28   0
 -10   0  -2   16.47    4.63   0
  10   0   2    1.57    4.76   0
  11   0   2   27.48    4.94   0
 -11   0  -2   32.25    4.91   0
  11   0   2   20.47    6.75   0
  11  -1  -2   22.74    4.78   0
  11   1  -2    2.36    6.66   0
 -11  -1   2   27.43    6.62   0
 -11   1   2   38.57    6.64   0
  10  -1  -2    6.18    6.36   0
  10   1  -2    3.93    6.32   0
 -10   1   2    3.03    4.57   0
 -10  -1   2    3.19    6.49   0
   9  -1  -2   16.91    4.63   0
   9   1  -2   23.57    4.65   0
  -9  -1   2   16.59    6.64   0
  -9   1   2   22.31    4.76   0
  -8   1   2  251.72    7.07   0
   8  -1  -2  273.19    5.92   0
   8   1  -2  267.83    6.97   0
  -8  -1   2  262.91    7.07   0
   7  -1  -2    4.03    3.91   0
  -7   1   2    1.88    5.52   0
   7   1  -2    1.46    3.81   0
  -7  -1   2   -0.23    3.94   0
   6  -1  -2    4.18    4.07   0
   6   1  -2    8.63    5.69   0
  -6  -1   2    2.98    5.84   0
  -6   1   2    3.23    5.76   0
  -5  -1   2  347.68    8.34   0
   5  -1  -2  340.05    8.13   0
   5   1  -2  340.47    7.12   0
  -5   1   2  357.69    8.14   0
  -4   1   2  520.75    8.67   0
  -4  -1   2  522.66    8.83   0
   4  -1  -2  535.39    9.68   0
   4   1  -2  524.64    8.90   0
   3  -1  -2  144.29    6.28   0
  -3  -1   2  133.90    7.92   0
  -3   1   2  146.61    6.43   0
   3   1  -2  136.19    6.40   0
   2  -1  -2  113.08    8.45   0
  -2  -1   2  112.44    6.94   0
   2   1  -2  109.32    6.94   0
  -2   1   2  115.31    8.59   0
  -1  -1   2 2546.21   29.68   0
   1  -1  -2 2519.11   25.09   0
   1   1  -2 2542.37   29.38   0
  -1   1   2 2513.27   25.11   0
   0   1   2 1152.04   18.79   0
   0   1  -2 1174.18   23.78   0
   0   1   2 1135.29   19.79   0
   0  -1   2 1188.94   23.80   0
   0  -1  -2 1151.85   18.71   0
   0  -1   2 1174.30   24.19   0
   1  -1   2  619.60   14.51   0
   1   1   2  608.90   13.11   0
  -1   1  -2  603.90   14.59   0
   1   1   2  629.96   14.31   0
  -1  -1  -2  616.14   14.44   0
   1  -1   2  591.14   14.49   0
  -1  -1  -2  587.37   13.02   0
  -1   1  -2  618.18   14.67   0
   2   1   2    8.69    5.33   0
  -2   1  -2    6.60    7.68   0
  -2  -1  -2    8.23    5.32   0
   2  -1   2    8.01    5.19   0
   2  -1   2    5.10    7.45   0
  -2  -1  -2    6.53    5.34   0
   2   1   2    6.11    5.22   0
   3   1   2   36.49    6.85   0
   3  -1   2   37.97    6.64   0
  -3   1  -2   35.41    5.14   0
   3   1   2   37.50    4.92   0
  -3  -1  -2   44.91    6.82   0
   4   1   2  127.46    5.62   0
  -4  -1  -2  136.70    7.23   0
   4  -1   2  131.05    7.20   0
   4   1   2  138.96    7.30   0
  -4   1  -2  125.00    5.80   0
  -5   1  -2  133.80    5.68   0
   5   1   2  138.70    5.49   0
   5  -1   2  137.56    5.57   0
  -5  -1  -2  154.35    7.21   0
   6  -1   2  824.21    9.25   0
  -6   1  -2  867.89   10.49   0
  -6  -1  -2  837.00    9.31   0
   6   1   2  811.02    9.31   0
  -7  -1  -2  112.42    6.33   0
  -7   1  -2  110.96    6.36   0
   7   1   2   96.35    4.80   0
   7  -1   2  113.10    6.22   0
   8   1   2    1.98    3.81   0
  -8  -1  -2   -2.04    3.85   0
  -8   1  -2   -2.65    5.35   0
   8  -1   2    0.75    3.66   0
   9   1   2    0.94    6.65   0
   9  -1   2    2.59    4.62   0
  -9  -1  -2   -0.18    6.69   0
  -9   1  -2    8.72    4.81   0
   9   1   2    1.71    6.61   0
 -10  -1  -2   -2.71    4.62   0
  10  -1   2    3.62    4.41   0
  10   1   2   -0.64    4.54   0
  10   1   2    3.56    4.50   0
 -10   1  -2  -10.56    4.77   0
  11   1   2   28.73    4.95   0
  11  -1   2   31.33    5.19   0
 -11   1  -2   41.17    5.00   0
  11   1   2   49.86    6.88   0
 -11  -1  -2   46.74    6.90   0
  11  -1   2   38.93    5.04   0
  11   2  -2    4.73    4.77   0
  11  -2  -2    4.84    6.60   0
 -11  -2   2   21.43    4.70   0
 -11   2   2   18.96    4.77   0
  10   2  -2   21.47    6.48   0
  10  -2  -2   19.62    4.61   0
 -10   2   2   24.61    4.85   0
 -10  -2   2   22.16    4.78   0
  -9   2   2    7.73    4.52   0
   9  -2  -2   12.09    6.40   0
  -9  -2   2   11.30    6.56   0
   9   2  -2   -1.88    6.54   0
  -8   2   2  107.25    6.18   0
   8  -2  -2  112.09    4.69   0
   8   2  -2  114.44    4.82   0
  -8  -2   2  114.23    6.11   0
  -7   2   2   36.94    5.85   0
  -7  -2   2   36.20    5.81   0
   7  -2  -2   32.83    4.29   0
   7   2  -2   29.50    5.76   0
   6   2  -2  529.95    7.97   0
  -6   2   2  528.10    7.90   0
  -6  -2   2  578.81    9.21   0
   6  -2  -2  540.48    8.87   0
  -5  -2   2  381.34    7.57   0
  -5   2   2  385.67    8.47   0
   5  -2  -2  381.14    8.34   0
   5   2  -2  387.63    8.55   0
   4  -2  -2  292.70    7.04   0
  -4   2   2  299.83    7.10   0
   4   2  -2  293.16    7.38   0
  -4  -2   2  287.23    7.38   0
   3  -2  -2   16.96    6.31   0
  -3   2   2   14.09    4.71   0
   3   2  -2   14.76    6.54   0
  -3  -2   2   15.90    4.75   0
  -2  -2   2 1538.03   19.03   0
   2   2  -2 1517.80   19.71   0
   2  -2  -2 1554.08   16.89   0
  -2   2   2 1563.01   16.98   0
   1   2  -2  145.58   10.67   0
  -1  -2   2  150.40   10.69   0
  -1   2   2  151.48    9.46   0
   1  -2  -2  139.72    7.68   0
   0  -2   2  181.12   12.64   0
   0   2  -2  184.59   13.91   0
   0   2   2  183.41   10.12   0
   0   2   2  178.54    8.42   0
   0  -2  -2  170.22    9.83   0
   0  -2   2  180.49   12.70   0
  -1   2  -2 4019.91   37.84   0
   1   2   2 4139.83   30.58   0
  -1  -2  -2 4071.40   29.71   0
  -1  -2  -2 4101.52   30.12   0
   1   2   2 4050.03   29.75   0
   1  -2   2 3998.67   37.48   0
   2  -2   2  102.04    8.36   0
  -2  -2  -2   96.41    8.13   0
  -2  -2  -2   92.84    6.48   0
   2   2   2   92.55    6.45   0
   2   2   2   96.60    8.16   0
  -2   2  -2   97.96    6.96   0
   3   2   2  136.11    6.03   0
   3  -2   2  140.38    7.70   0
   3   2   2  138.28    7.66   0
  -3   2  -2  126.36    6.37   0
  -3  -2  -2  132.95    7.60   0
  -4  -2  -2  331.37    7.41   0
  -4   2  -2  333.54    8.76   0
   4   2   2  343.50    7.33   0
   4   2   2  353.36    7.50   0
   4  -2   2  343.00    8.63   0
   5   2   2 1409.22   13.03   0
  -5   2  -2 1400.49   13.38   0
   5  -2   2 1424.23   13.12   0
  -5  -2  -2 1392.85   12.99   0
   5   2   2 1380.51   12.82   0
   6   2   2  294.58    7.60   0
   6  -2   2  287.04    6.26   0
  -6  -2  -2  287.48    7.70   0
   6   2   2  289.71    6.40   0
  -6   2  -2  287.65    6.48   0
  -7   2  -2  543.27    8.58   0
   7   2   2  515.23    8.55   0
  -7  -2  -2  540.31    8.68   0
   7   2   2  539.99    7.42   0
   7  -2   2  526.47    7.44   0
   8  -2   2   23.59    3.95   0
   8   2   2   23.92    4.05   0
   8   2   2   26.44    3.87   0
  -8  -2  -2   23.60    4.06   0
  -8   2  -2   18.86    4.00   0
   9  -2   2  401.14    7.03   0
   9   2   2  391.49    6.94   0
  -9  -2  -2  374.49    7.03   0
  -9   2  -2  420.17    8.49   0
   9   2   2  381.62    7.13   0
  10  -2   2   47.27    6.70   0
  10   2   2   33.63    4.79   0
 -10   2  -2   44.95    6.86   0
  10   2   2   43.42    6.65   0
 -10  -2  -2   36.17    6.93   0
  11   2   2   47.89    5.37   0
  11   2   2   66.81    6.95   0
  11  -2   2   71.69    7.02   0
 -11  -2  -2   52.23    5.28   0
 -11   2  -2   57.38    7.04   0
  11  -3  -2   10.88    4.52   0
  11   3  -2    3.14    4.66   0
 -11   3   2    5.49    4.72   0
 -11  -3   2    6.76    4.47   0
 -10  -3   2   32.93    4.75   0
  10   3  -2   29.48    4.74   0
  10  -3  -2   31.40    6.58   0
 -10   3   2   26.67    6.77   0
  -9  -3   2  204.43    7.74   0
  -9   3   2  222.53    7.77   0
   9  -3  -2  220.65    7.56   0
   9   3  -2  205.38    6.10   0
   8  -3  -2   -9.06    5.54   0
   8   3  -2   -0.32    3.75   0
  -8   3   2   -1.72    3.85   0
  -8  -3   2   -3.59    3.82   0
  -7  -3   2   83.35    4.66   0
   7  -3  -2   76.56    5.93   0
  -7   3   2   78.47    6.14   0
   7   3  -2   83.55    6.04   0
  -6  -3   2  246.55    7.38   0
   6   3  -2  255.95    6.25   0
   6  -3  -2  232.55    5.93   0
  -6   3   2  239.90    5.92   0
   5   3  -2   96.10    5.32   0
   5  -3  -2   94.08    5.00   0
  -5  -3   2   94.97    6.70   0
  -5   3   2   89.59    5.08   0
   4   3  -2    6.01    6.05   0
  -4  -3   2   -1.84    6.25   0
  -4   3   2    3.90    4.33   0
   4  -3  -2    2.90    4.15   0
   3  -3  -2    4.53    6.27   0
  -3   3   2    4.30    4.52   0
  -3  -3   2    5.10    4.68   0
   3   3  -2    6.25    6.48   0
   2   3  -2 3145.47   27.93   0
  -2   3   2 3136.89   23.08   0
  -2  -3   2 3109.41   27.78   0
   2  -3  -2 3072.09   22.24   0
   1  -3  -2 5526.88   32.88   0
  -1   3   2 5258.82   32.61   0
   0   3   2 1948.32   21.10   0
   0   3   2 2022.08   21.80   0
   0  -3  -2 2058.57   21.99   0
  -1  -3  -2  197.03    9.50   0
  -1  -3  -2  177.59    8.03   0
   1  -3   2  193.64   11.34   0
   1  -3   2  195.34   11.39   0
   1   3   2  181.23    8.08   0
  -1   3  -2  192.99   11.73   0
   1   3   2  185.05    7.91   0
  -2  -3  -2 3304.19   23.27   0
   2   3   2 3378.88   23.59   0
   2  -3   2 3571.68   28.55   0
  -2   3  -2 3370.31   27.58   0
  -2  -3  -2 3502.79   23.66   0
   2   3   2 3303.14   23.09   0
  -3   3  -2  237.75    7.64   0
   3   3   2  225.93    6.84   0
   3  -3   2  231.25    8.54   0
  -3  -3  -2  232.68    8.26   0
   3   3   2  234.79    8.31   0
  -4  -3  -2  535.24    9.73   0
   4  -3   2  527.02    8.87   0
   4   3   2  514.45    8.41   0
  -4   3  -2  543.21   10.14   0
   4   3   2  541.99    9.80   0
   5   3   2  192.40    5.88   0
  -5  -3  -2  197.51    7.36   0
   5  -3   2  189.90    5.84   0
   5   3   2  199.51    7.34   0
  -5   3  -2  189.77    6.05   0
  -6  -3  -2  191.01    5.81   0
   6   3   2  195.27    7.02   0
   6  -3   2  192.21    5.60   0
   6   3   2  204.66    5.83   0
  -6   3  -2  195.32    5.87   0
   7  -3   2   36.58    5.58   0
   7   3   2   24.62    4.21   0
   7   3   2   29.67    4.33   0
  -7   3  -2   29.66    5.79   0
  -7  -3  -2   22.72    4.24   0
  -8   3  -2   12.43    3.91   0
   8  -3   2   16.95    3.88   0
   8   3   2   27.34    3.87   0
  -8  -3  -2   25.12    4.05   0
   8   3   2   14.68    5.29   0
  -9  -3  -2   42.32    4.90   0
   9  -3   2   38.80    4.96   0
   9   3   2   24.97    6.80   0
  -9   3  -2   39.05    5.07   0
   9   3   2   36.46    4.98   0
  10   3   2   31.42    4.75   0
  10  -3   2   17.54    6.59   0
  10   3   2   27.41    4.69   0
 -10   3  -2   31.20    4.74   0
 -10  -3  -2   34.62    4.93   0
  11  -3   2   26.44    4.82   0
 -11   3  -2   30.33    5.04   0
 -11  -3  -2   24.48    6.73   0
  11   3   2   22.01    6.87   0
  11   3   2   34.77    6.67   0
 -11   4   2   10.85    6.56   0
  11   4  -2    1.21    4.70   0
  11  -4  -2    1.04    4.66   0
 -11  -4   2   27.10    6.53   0
 -10   4   2    8.67    4.71   0
 -10  -4   2   10.46    4.64   0
  10   4  -2   18.72    4.52   0
  10  -4  -2   14.69    4.55   0
  -9   4   2  358.43    6.94   0
   9   4  -2  382.74    7.01   0
   9  -4  -2  360.70    6.89   0
  -9  -4   2  377.13    8.53   0
   8   4  -2  480.51    7.26   0
  -8  -4   2  492.33    8.34   0
  -8   4   2  440.15    7.18   0
   8  -4  -2  501.88    8.18   0
  -7  -4   2  143.79    5.12   0
   7   4  -2  153.82    5.23   0
  -7   4   2  138.83    5.05   0
   7  -4  -2  157.28    6.54   0
  -6  -4   2    7.60    4.06   0
  -6   4   2    4.09    4.01   0
   6   4  -2    5.87    4.03   0
   6  -4  -2    3.28    4.00   0
  -5  -4   2  193.59    7.41   0
  -5   4   2  183.00    5.73   0
   5  -4  -2  183.65    5.74   0
   5   4  -2  196.18    7.42   0
  -4  -4   2   88.13    7.16   0
   4  -4  -2   85.53    5.13   0
  -4   4   2   96.36    6.82   0
   4   4  -2   92.96    7.01   0
  -3  -4   2 4501.85   27.58   0
  -3   4   2 4693.79   24.21   0
   3   4  -2 4777.42   28.49   0
   3  -4  -2 4598.29   24.12   0
   2   4  -2  189.96    9.69   0
  -2   4   2  190.02    7.04   0
   2  -4  -2  194.11    6.95   0
  -2  -4   2  183.10    9.65   0
   1   4  -2  342.24   16.00   0
  -1   4   2  339.52   10.69   0
  -1  -4   2  321.03   16.14   0
   1  -4  -2  337.31    9.22   0
   0   4   2    3.94    5.39   0
   0  -4  -2   -3.94    7.85   0
   0   4   2   -2.45    7.97   0
   1   4   2  384.22    9.63   0
  -1  -4  -2  407.68   11.06   0
   1  -4   2  401.84   14.87   0
  -1  -4  -2  397.45    9.81   0
  -1   4  -2  401.18   15.03   0
   1   4   2  411.24   11.17   0
   2   4   2   29.28    6.94   0
   2   4   2   28.17    7.00   0
  -2  -4  -2   31.30    6.76   0
  -2   4  -2   31.57    7.54   0
  -2  -4  -2   28.07    6.95   0
   2  -4   2   31.10    7.31   0
  -3   4  -2  700.30   11.34   0
   3  -4   2  745.44   12.35   0
   3   4   2  756.51   11.38   0
   3   4   2  730.88   10.34   0
  -3  -4  -2  745.51   11.45   0
   4  -4   2  482.30    9.75   0
  -4   4  -2  510.99   10.11   0
   4   4   2  499.35    8.28   0
   4   4   2  468.37    8.13   0
  -4  -4  -2  475.20    8.22   0
   5  -4   2   15.94    6.27   0
   5   4   2   26.05    5.95   0
  -5  -4  -2   29.85    6.00   0
   5   4   2   28.76    6.18   0
  -5   4  -2   27.25    6.16   0
   6   4   2  476.26    7.47   0
   6   4   2  487.56    8.53   0
  -6  -4  -2  479.70    7.53   0
  -6   4  -2  485.28    7.70   0
   6  -4   2  473.00    7.54   0
   7   4   2  457.36    8.11   0
   7  -4   2  445.64    7.03   0
  -7  -4  -2  427.87    7.07   0
   7   4   2  431.98    7.14   0
  -7   4  -2  448.97    7.16   0
  -8   4  -2   -0.32    5.36   0
   8   4   2    4.57    3.76   0
   8  -4   2   -1.39    5.21   0
  -8  -4  -2   10.01    3.88   0
   8   4   2    9.67    3.81   0
  -9  -4  -2   21.00    4.81   0
   9   4   2   23.20    4.54   0
   9   4   2   13.15    4.81   0
  -9   4  -2   19.77    4.80   0
   9  -4   2   23.11    4.68   0
 -10  -4  -2   54.62    7.01   0
  10   4   2   47.20    6.86   0
  10  -4   2   48.34    5.06   0
 -10   4  -2   53.93    5.00   0
  10   4   2   50.10    5.08   0
  11   4   2   49.47    5.10   0
  11  -4   2   25.36    6.96   0
  11   4   2   51.28    5.08   0
 -11  -4  -2   45.53    5.02   0
 -11   4  -2   41.93    5.18   0
  11   5  -2   55.38    5.26   0
  11  -5  -2   46.05    5.48   0
 -11  -5   2   77.65    7.07   0
 -11   5   2   82.21    7.05   0
 -10   5   2   28.27    4.79   0
 -10  -5   2   34.15    4.76   0
  10  -5  -2   24.92    4.74   0
  10   5  -2   34.99    4.78   0
  -9   5   2  243.43    6.40   0
   9  -5  -2  249.78    6.35   0
   9   5  -2  264.42    7.89   0
  -9  -5   2  231.55    6.36   0
   8  -5  -2  434.46    7.78   0
   8   5  -2  423.92    7.97   0
  -8  -5   2  415.68    6.90   0
  -8   5   2  416.14    7.99   0
   7  -5  -2  102.20    4.73   0
   7   5  -2  100.92    4.76   0
  -7   5   2  106.13    4.83   0
  -7  -5   2   95.74    4.87   0
   6   5  -2  643.59    8.63   0
   6  -5  -2  622.00    8.10   0
  -6  -5   2  620.46    8.70   0
  -6   5   2  615.41    8.26   0
   5  -5  -2  495.03    7.63   0
   5   5  -2  501.37    9.34   0
  -5   5   2  487.83    7.70   0
  -5  -5   2  508.89    9.32   0
   4   5  -2   65.87    6.92   0
  -4   5   2   58.92    6.54   0
  -4  -5   2   65.00    6.91   0
   4  -5  -2   52.66    6.38   0
  -3  -5   2  291.79    8.43   0
   3  -5  -2  294.05    8.38   0
   3   5  -2  295.27    9.51   0
  -3   5   2  293.52    8.52   0
  -2  -5   2  927.63   16.65   0
   2   5  -2  925.02   16.72   0
  -2   5   2  931.32   12.09   0
   2  -5  -2  932.73   12.87   0
   1   5  -2  383.88   16.81   0
   1  -5  -2  372.08    8.84   0
  -1   5   2  379.15   10.40   0
  -1  -5   2  374.72   15.72   0
   0   5   2  531.22   11.99   0
   0  -5  -2  509.28   10.50   0
   0   5   2  502.43   10.67   0
  -1  -5  -2 1501.72   16.70   0
   1  -5   2 1468.54   25.22   0
   1   5   2 1592.43   17.37   0
  -1   5  -2 1448.04   25.87   0
  -1  -5  -2 1414.32   15.68   0
   1   5   2 1449.95   15.86   0
  -2  -5  -2   28.93    6.64   0
  -2  -5  -2   34.90    5.03   0
   2   5   2   27.13    6.74   0
  -2   5  -2   31.33    7.14   0
   2  -5   2   31.27    6.80   0
   2   5   2   32.70    4.94   0
   3   5   2  182.52    7.77   0
   3   5   2  180.46    6.24   0
  -3   5  -2  179.32    7.02   0
  -3  -5  -2  172.46    7.57   0
   3  -5   2  185.44    8.08   0
  -3  -5  -2  184.57    6.25   0
   4   5   2  320.85    7.06   0
  -4   5  -2  323.62    8.87   0
   4  -5   2  319.01    7.61   0
  -4  -5  -2  308.70    7.01   0
   4   5   2  320.20    7.09   0
   5   5   2  364.07    8.09   0
  -5  -5  -2  364.17    8.10   0
  -5   5  -2  344.95    7.22   0
   5  -5   2  368.77    8.22   0
   5   5   2  371.08    8.16   0
  -6  -5  -2  231.24    7.19   0
   6   5   2  241.05    7.33   0
   6   5   2  227.37    7.19   0
   6  -5   2  219.78    5.94   0
  -6   5  -2  212.68    5.99   0
  -7   5  -2   45.95    4.44   0
   7   5   2   44.88    4.31   0
   7   5   2   41.88    6.10   0
   7  -5   2   46.20    4.23   0
  -7  -5  -2   46.13    6.11   0
  -8  -5  -2   82.81    6.06   0
   8  -5   2   89.73    4.57   0
   8   5   2   93.22    5.98   0
   8   5   2   83.52    5.93   0
  -8   5  -2   86.96    4.64   0
   9   5   2  227.65    6.12   0
   9  -5   2  246.13    6.17   0
  -9   5  -2  256.16    7.76   0
  -9  -5  -2  251.68    6.28   0
   9   5   2  272.81    7.68   0
  10   5   2   18.66    6.58   0
  10   5   2   15.54    6.69   0
  10  -5   2    9.24    4.63   0
 -10   5  -2   16.69    4.68   0
 -10  -5  -2   17.19    6.67   0
  11   5   2   46.38    5.07   0
 -11   5  -2   38.33    5.29   0
  11  -5   2   59.61    6.83   0
 -11  -5  -2   56.10    7.00   0
  11   5   2   52.62    7.03   0
 -11  -6   2    0.16    6.73   0
 -11   6   2    0.89    6.69   0
  11  -6  -2    3.47    6.67   0
  11   6  -2    5.73    4.76   0
  10   6  -2   55.30    5.09   0
 -10   6   2   56.51    6.90   0
 -10  -6   2   55.09    5.16   0
  10  -6  -2   57.22    6.81   0
  -9   6   2  347.17    8.58   0
   9  -6  -2  358.86    7.05   0
   9   6  -2  354.03    8.47   0
  -9  -6   2  352.95    8.52   0
   8   6  -2  227.63    5.71   0
  -8  -6   2  213.06    6.82   0
  -8   6   2  207.37    6.92   0
   8  -6  -2  206.95    6.80   0
  -7   6   2    9.06    5.52   0
   7   6  -2    5.27    5.49   0
   7  -6  -2    1.41    3.87   0
  -7  -6   2    6.26    3.84   0
  -6   6   2   19.67    5.66   0
   6  -6  -2   14.19    5.58   0
  -6  -6   2    8.06    5.83   0
   6   6  -2    7.36    5.72   0
   5   6  -2  515.78    8.46   0
  -5  -6   2  502.46    8.41   0
  -5   6   2  526.05    7.80   0
   5  -6  -2  527.24    8.81   0
   4   6  -2 1341.05   13.77   0
   4  -6  -2 1367.17   12.95   0
  -4  -6   2 1380.09   14.71   0
  -4   6   2 1401.37   13.12   0
  -3   6   2   93.08    5.27   0
   3  -6  -2   93.11    5.28   0
  -3  -6   2   86.00    5.82   0
   3   6  -2   90.34    7.32   0
   2  -6  -2  185.29    6.56   0
  -2   6   2  181.11    6.60   0
   2   6  -2  183.38    9.61   0
  -2  -6   2  191.52    9.23   0
  -1   6   2    2.12    4.62   0
   1   6  -2   -1.13    8.36   0
   1  -6  -2   -0.03    6.23   0
   1   6  -2    1.91    8.35   0
  -1  -6   2    1.63    5.93   0
   0   6   2  782.74   11.97   0
   0   6   2  849.68   13.17   0
   0  -6  -2  816.14   12.18   0
   1  -6   2  296.98   12.34   0
   1   6   2  281.83    7.86   0
  -1  -6  -2  288.10    9.13   0
  -1   6  -2  285.78   12.89   0
  -1  -6  -2  274.47    7.83   0
   1   6   2  282.40    9.31   0
  -2  -6  -2   64.65    5.34   0
  -2  -6  -2   68.88    5.15   0
   2   6   2   63.68    5.41   0
   2  -6   2   67.22    7.18   0
   2   6   2   63.00    5.30   0
  -2   6  -2   66.75    7.81   0
  -3   6  -2   53.52    7.00   0
  -3  -6  -2   52.56    4.85   0
   3  -6   2   53.50    5.09   0
   3   6   2   51.47    4.77   0
  -3  -6  -2   50.95    4.84   0
   3   6   2   50.37    4.93   0
   4   6   2  707.05   10.19   0
   4  -6   2  677.99    9.82   0
   4   6   2  677.48    9.16   0
  -4  -6  -2  695.93   10.17   0
  -4   6  -2  657.71    9.92   0
  -5   6  -2  106.79    5.20   0
   5  -6   2  111.31    6.75   0
   5   6   2  104.87    6.46   0
   5   6   2   96.23    6.58   0
  -5  -6  -2  108.93    6.50   0
   6   6   2  121.08    4.99   0
   6  -6   2  112.91    6.48   0
  -6   6  -2  116.05    5.14   0
  -6  -6  -2  104.42    5.04   0
   6   6   2  120.95    5.00   0
   7  -6   2  273.62    5.97   0
  -7   6  -2  283.27    7.26   0
   7   6   2  272.25    5.97   0
  -7  -6  -2  272.01    6.08   0
   7   6   2  273.78    6.01   0
  -8   6  -2    2.93    3.78   0
  -8  -6  -2   -3.16    5.24   0
   8   6   2    1.97    3.61   0
   8  -6   2    3.53    5.00   0
   8   6   2   -4.49    5.36   0
   9   6   2   61.35    6.93   0
  -9   6  -2   40.87    5.02   0
   9  -6   2   52.92    4.95   0
  -9  -6  -2   62.04    6.87   0
   9   6   2   52.81    6.76   0
  10   6   2  191.69    7.77   0
  10   6   2  196.82    7.74   0
  10  -6   2  162.89    6.12   0
 -10   6  -2  193.13    7.74   0
 -10  -6  -2  186.75    8.03   0
  11   6   2    3.40    4.73   0
 -11   6  -2    0.99    4.71   0
  11   6   2   12.96    4.65   0
  11  -6   2    2.33    4.67   0
 -11  -6  -2   -2.80    4.76   0
  11   7  -2   80.72    7.97   0
  11   7  -2  111.36    8.14   0
  11  -7  -2  102.81    6.48   0
 -11   7   2   85.98    7.96   0
 -11  -7   2   68.31    8.22   0
 -10  -7   2   -5.54    6.58   0
  10   7  -2    6.20    4.43   0
  10  -7  -2   -3.92    4.70   0
 -10   7   2    5.90    6.43   0
   9   7  -2   47.77    6.59   0
  -9  -7   2   52.59    5.03   0
   9  -7  -2   42.20    4.97   0
  -9   7   2   59.07    6.92   0
   8   7  -2  501.51    7.73   0
   8  -7  -2  509.92    7.58   0
  -8  -7   2  485.79    7.44   0
  -8   7   2  445.82    7.05   0
   7   7  -2  129.53    4.99   0
  -7  -7   2  126.55    5.06   0
  -7   7   2  124.27    6.26   0
   7  -7  -2  125.84    6.26   0
  -6   7   2   37.04    4.33   0
  -6  -7   2   36.27    4.34   0
   6  -7  -2   31.73    4.07   0
   6   7  -2   37.98    5.83   0
  -5   7   2    9.90    5.81   0
   5  -7  -2   18.68    5.55   0
   5   7  -2   19.07    4.22   0
  -5  -7   2   14.57    4.35   0
   4   7  -2 1741.97   16.42   0
  -4  -7   2 1742.85   15.78   0
   4  -7  -2 1856.80   14.42   0
  -4   7   2 1742.87   13.48   0
  -3  -7   2  119.69    6.29   0
  -3   7   2  136.15    5.63   0
   3  -7  -2  124.55    5.45   0
   3   7  -2  125.19    7.80   0
   2   7  -2   24.92    6.90   0
  -2   7   2   25.22    4.72   0
   2  -7  -2   22.85    4.66   0
   2   7  -2   26.43    7.07   0
  -2  -7   2   27.65    6.60   0
   1   7  -2  674.48   18.95   0
   1  -7  -2  658.51   10.36   0
  -1  -7   2  668.76   18.52   0
   1   7  -2  698.41   20.09   0
  -1   7   2  673.81   11.45   0
   0   7   2  162.24    6.74   0
   0  -7  -2  167.51    6.48   0
   0   7   2  165.20    6.59   0
   0   7  -2  179.95   16.26   0
   1   7   2  771.72   12.20   0
  -1  -7  -2  769.11   12.06   0
   1  -7   2  826.55   18.16   0
  -1   7  -2  794.29   18.57   0
   1   7   2  778.08   11.40   0
  -1  -7  -2  795.17   11.29   0
  -2  -7  -2   38.05    6.42   0
   2  -7   2   36.55    6.59   0
   2   7   2   39.13    6.49   0
   2   7   2   40.50    6.68   0
  -2   7  -2   37.24    7.42   0
  -2  -7  -2   33.70    6.57   0
  -3  -7  -2  540.49    8.79   0
   3   7   2  529.45    8.77   0
   3  -7   2  532.71   10.72   0
   3   7   2  566.00    9.95   0
  -3  -7  -2  553.47    9.79   0
  -3   7  -2  557.19   11.33   0
   4  -7   2  912.99   11.27   0
  -4   7  -2  923.74   12.28   0
   4   7   2  894.13   10.30   0
   4   7   2  911.78   10.27   0
  -4  -7  -2  879.50   10.09   0
  -5  -7  -2    3.77    5.62   0
  -5   7  -2    0.54    4.01   0
   5   7   2    3.99    3.91   0
   5  -7   2    0.34    5.61   0
   5   7   2   -1.79    5.70   0
   6   7   2  346.69    7.77   0
  -6  -7  -2  356.72    6.63   0
   6   7   2  334.50    6.65   0
  -6   7  -2  357.84    8.01   0
   6  -7   2  362.37    8.07   0
   7  -7   2  270.30    7.07   0
   7   7   2  265.56    5.97   0
  -7   7  -2  264.12    6.09   0
  -7  -7  -2  277.69    7.27   0
   7   7   2  289.14    7.21   0
   8   7   2   18.82    4.78   0
  -8  -7  -2   31.13    4.11   0
   8  -7   2   27.73    4.84   0
   8   7   2   24.89    4.09   0
  -8   7  -2   28.05    5.40   0
   9   7   2   22.47    4.80   0
   9  -7   2   27.97    6.60   0
  -9  -7  -2   23.36    5.01   0
   9   7   2   21.27    4.63   0
  -9   7  -2   20.38    4.93   0
  10  -7   2   10.91    4.79   0
  10   7   2   18.08    6.59   0
 -10  -7  -2   23.22    4.87   0
 -10   7  -2    9.64    6.68   0
  10   7   2    3.64    4.89   0
  11  -7   2   27.47    5.94   0
  11   7   2   19.25    4.98   0
 -11  -7  -2   32.14    6.24   0
  11   7   2   27.44    6.03   0
 -11   7  -2   17.63    4.83   0
  11   8  -2   45.38    8.69   0
 -11  -8   2   55.24    8.70   0
 -11   8   2   85.67    8.71   0
  11   8  -2   43.03    8.58   0
  11  -8  -2   23.15    8.68   0
  10   8  -2   61.32    5.42   0
  10   8  -2   75.26    5.25   0
  10  -8  -2   66.03    5.27   0
 -10  -8   2   80.53    5.23   0
 -10   8   2   76.86    7.12   0
  -9  -8   2   43.63    4.97   0
   9   8  -2   34.07    4.75   0
  -9   8   2   32.38    6.83   0
   9  -8  -2   29.93    6.76   0
   9   8  -2   28.13    6.83   0
  -8  -8   2  213.30    6.14   0
   8   8  -2  220.20    7.77   0
   8  -8  -2  207.73    6.08   0
  -8   8   2  204.92    6.18   0
  -7  -8   2  470.16    7.48   0
   7   8  -2  432.83    7.35   0
  -7   8   2  452.63    7.11   0
   7  -8  -2  457.91    8.09   0
   6   8  -2    6.39    3.91   0
   6  -8  -2    6.42    5.40   0
  -6  -8   2    4.86    4.06   0
  -6   8   2    4.85    5.52   0
   5  -8  -2  280.49    6.18   0
   5   8  -2  273.65    6.80   0
  -5   8   2  289.60    6.38   0
  -5  -8   2  300.74    8.13   0
  -4   8   2  746.15   10.14   0
  -4  -8   2  721.98   11.30   0
   4   8  -2  699.40   10.51   0
   4   8  -2  769.92   11.84   0
   4  -8  -2  751.03    9.99   0
   3   8  -2  173.65    6.89   0
   3   8  -2  184.54    8.29   0
  -3  -8   2  166.83    7.95   0
   3  -8  -2  167.99    7.20   0
  -3   8   2  167.62    5.89   0
   2  -8  -2  731.25   10.13   0
  -2  -8   2  739.18   14.53   0
   2   8  -2  747.41   15.06   0
   2   8  -2  775.65   14.82   0
  -2   8   2  741.58   10.26   0
  -1  -8   2  150.19    9.30   0
   1   8  -2  156.73   11.41   0
   1   8  -2  159.24   10.30   0
   1  -8  -2  154.41    6.14   0
  -1   8   2  152.76    7.77   0
   0   8   2  645.70   10.21   0
   0   8   2  619.58   10.11   0
   0   8  -2  674.67   22.56   0
   0  -8  -2  637.47   10.13   0
   0  -8   2  670.08   21.17   0
   0   8  -2  656.25   21.88   0
   1   8   2 5584.53   27.72   0
   1   8   2 5528.69   27.68   0
  -1  -8  -2 5669.52   27.57   0
  -1  -8  -2 5473.81   27.45   0
  -2  -8  -2  257.95    6.96   0
   2   8   2  254.92    7.02   0
   2  -8   2  268.99    8.33   0
   2   8   2  271.25    8.16   0
  -2   8  -2  263.98    9.66   0
  -2  -8  -2  264.35    8.06   0
  -3  -8  -2  585.33    9.77   0
   3   8   2  567.17    8.77   0
  -3  -8  -2  541.58    8.70   0
   3  -8   2  540.98   10.60   0
   3   8   2  568.50    9.87   0
  -3   8  -2  572.40   11.25   0
   4  -8   2  443.72    8.34   0
   4   8   2  474.11    7.89   0
   4   8   2  468.49    8.83   0
  -4  -8  -2  450.79    7.67   0
  -4   8  -2  472.39    8.66   0
   5   8   2  737.51    9.77   0
   5  -8   2  695.27   10.21   0
  -5  -8  -2  736.45    9.75   0
  -5   8  -2  685.99    9.30   0
   5   8   2  690.26    9.68   0
   6   8   2  955.52    9.68   0
  -6   8  -2  940.08   10.02   0
   6   8   2  978.02   10.50   0
   6  -8   2  926.55    9.99   0
  -6  -8  -2  992.25   10.51   0
   7   8   2   20.63    5.56   0
   7   8   2   15.02    4.01   0
  -7   8  -2   25.26    4.13   0
   7  -8   2   21.86    5.45   0
  -7  -8  -2   16.22    4.02   0
  -8  -8  -2  172.57    6.12   0
   8  -8   2  172.69    7.59   0
  -8   8  -2  197.09    7.70   0
   8   8   2  187.18    7.62   0
   8   8   2  175.88    6.09   0
  -9  -8  -2    9.82    4.73   0
   9  -8   2   17.78    4.63   0
   9   8   2   14.45    4.67   0
  -9   8  -2    9.62    4.57   0
   9   8   2   16.81    4.54   0
  10   8   2  258.70    8.09   0
  10   8   2  260.40    6.71   0
  10  -8   2  257.03    8.26   0
 -10  -8  -2  258.98    6.73   0
 -10   8  -2  254.36    6.72   0
 -11   8  -2   57.60    8.69   0
  11  -8   2   51.66    6.26   0
  11   8   2   44.30    6.50   0
 -11  -8  -2   42.56    6.54   0
  11   8   2   30.08    6.48   0
  10   9  -2   94.17    5.61   0
  10   9  -2   86.75    5.50   0
  10  -9  -2   97.48    5.69   0
 -10  -9   2   98.26    5.68   0
 -10   9   2   98.15    5.64   0
  -9  -9   2    4.18    4.77   0
   9  -9  -2    7.50    6.54   0
   9   9  -2    3.11    4.67   0
   9   9  -2    0.70    6.52   0
  -9   9   2    4.32    6.65   0
  -8   9   2   28.28    4.84   0
   8  -9  -2   30.35    4.92   0
   8   9  -2   40.97    4.97   0
  -8  -9   2   34.91    4.87   0
   8   9  -2   40.04    6.61   0
   7   9  -2  129.52    6.27   0
  -7  -9   2  138.12    6.44   0
   7  -9  -2  116.48    4.71   0
  -7   9   2  129.85    4.84   0
   7   9  -2  128.03    6.43   0
   6   9  -2  445.72    8.54   0
   6  -9  -2  414.04    6.89   0
  -6   9   2  441.08    8.08   0
   6   9  -2  451.41    8.90   0
  -6  -9   2  433.99    8.90   0
   5  -9  -2   91.26    4.77   0
   5   9  -2   90.49    6.46   0
   5   9  -2   98.62    5.23   0
  -5   9   2   94.35    4.80   0
  -5  -9   2   91.48    5.18   0
   4   9  -2   40.60    6.41   0
   4  -9  -2   46.88    5.94   0
   4   9  -2   46.82    4.83   0
  -4  -9   2   45.88    4.63   0
  -4   9   2   40.76    4.57   0
   3   9  -2  424.70   10.27   0
  -3   9   2  398.10    7.49   0
   3  -9  -2  380.58    8.43   0
   3   9  -2  395.82    9.21   0
  -3  -9   2  387.65    9.90   0
   2   9  -2  245.77    9.78   0
  -2  -9   2  247.23    9.55   0
  -2   9   2  244.75    8.06   0
   2   9  -2  243.27    9.69   0
   2  -9  -2  240.48    6.65   0
  -1   9   2  189.78    6.37   0
   1  -9  -2  177.71    6.22   0
  -1  -9   2  184.55    9.61   0
   1   9  -2  196.06   11.30   0
   1   9  -2  185.23   10.30   0
   0   9  -2  446.04   15.78   0
   0  -9   2  474.71   15.86   0
   0   9  -2  462.30   16.66   0
   0   9   2  452.13    9.73   0
   0  -9  -2  443.27    8.53   0
   0   9   2  449.03    8.71   0
  -1  -9  -2   68.94    7.22   0
   1   9   2   68.86    7.40   0
  -1  -9  -2   77.72    5.20   0
   1   9   2   80.34    5.27   0
   1  -9   2   80.06    7.36   0
  -1   9  -2   83.56    8.02   0
  -2   9  -2    3.66    4.42   0
   2   9   2   -1.70    6.05   0
  -2  -9  -2    4.30    4.15   0
   2  -9   2   -0.57    5.85   0
   2   9   2    5.58    4.31   0
  -2  -9  -2    1.98    5.93   0
  -3   9  -2   71.55    6.90   0
   3   9   2   68.36    6.58   0
  -3  -9  -2   64.83    6.30   0
   3  -9   2   70.28    6.40   0
   3   9   2   69.25    6.36   0
  -3  -9  -2   69.03    6.43   0
   4   9   2    6.30    5.83   0
   4  -9   2    8.22    5.61   0
  -4  -9  -2    5.73    5.69   0
   4   9   2    8.37    4.13   0
  -4   9  -2    8.91    4.38   0
  -5  -9  -2    6.00    5.59   0
   5  -9   2   -0.18    5.52   0
   5   9   2    2.26    3.92   0
  -5   9  -2    1.61    5.85   0
   5   9   2    2.08    5.66   0
  -6   9  -2   34.94    5.97   0
   6   9   2   43.74    5.95   0
  -6  -9  -2   39.16    5.84   0
   6  -9   2   49.28    5.87   0
   6   9   2   49.59    4.39   0
  -7   9  -2   21.27    5.52   0
   7  -9   2   19.60    5.66   0
   7   9   2   18.54    5.37   0
  -7  -9  -2   18.44    5.39   0
   7   9   2   11.34    5.50   0
   8   9   2  118.18    7.24   0
   8   9   2  101.87    5.43   0
   8  -9   2   99.14    5.43   0
  -8   9  -2  117.56    7.22   0
  -8  -9  -2  112.02    5.52   0
  -9   9  -2    1.05    4.48   0
   9   9   2   -3.96    4.58   0
   9   9   2   -7.23    4.75   0
  -9  -9  -2   -2.14    4.89   0
   9  -9   2    2.58    4.38   0
 -10   9  -2   29.62    4.88   0
 -10  -9  -2   32.13    5.09   0
  10   9   2   23.85    4.98   0
  10   9   2   37.52    6.76   0
  10  -9   2   32.56    6.58   0
  10  10  -2  101.97    7.33   0
 -10  10   2  105.27    5.81   0
  10  10  -2  112.44    7.39   0
 -10 -10   2  109.18    7.62   0
  10 -10  -2  102.67    7.45   0
   9 -10  -2  124.55    7.23   0
  -9 -10   2  118.12    7.35   0
   9  10  -2  122.88    7.18   0
  -9  10   2  106.91    5.53   0
   9  10  -2  119.36    7.40   0
   8  10  -2  145.82    7.29   0
  -8 -10   2  123.53    5.81   0
  -8  10   2  117.74    5.52   0
   8 -10  -2  119.32    5.54   0
   8  10  -2  135.63    5.84   0
   7  10  -2  125.80    5.30   0
  -7  10   2  118.88    4.85   0
   7 -10  -2  119.10    6.04   0
  -7 -10   2  115.20    5.18   0
   7  10  -2  122.27    6.30   0
   6  10  -2  167.43    6.98   0
  -6  10   2  169.50    6.56   0
   6  10  -2  157.04    6.86   0
   6 -10  -2  141.53    6.40   0
  -6 -10   2  155.03    6.90   0
  -5 -10   2  334.34    8.30   0
  -5  10   2  322.27    6.55   0
   5  10  -2  330.19    8.37   0
   5  10  -2  326.70    7.20   0
   5 -10  -2  326.62    7.47   0
   4  10  -2  932.80   12.63   0
  -4 -10   2  925.52   12.27   0
  -4  10   2  908.76    9.82   0
   4 -10  -2  910.72   10.56   0
   4  10  -2  976.31   12.56   0
  -3  10   2  497.82    8.25   0
   3  10  -2  514.70   10.08   0
   3 -10  -2  501.31    8.04   0
  -3 -10   2  502.27   10.64   0
   3  10  -2  512.87   11.16   0
  -2 -10   2  578.81   12.75   0
   2  10  -2  611.77   13.14   0
   2  10  -2  597.68   13.12   0
  -2  10   2  585.73    8.88   0
   2 -10  -2  590.12    9.69   0
  -1  10   2   42.33    4.82   0
   1 -10  -2   50.42    6.21   0
   1  10  -2   46.95    7.27   0
   1  10  -2   44.18    8.42   0
   0  10  -2  752.13   18.70   0
   0  10   2  715.71   10.31   0
   0 -10   2  749.40   17.43   0
   0 -10  -2  708.42   10.89   0
   0  10  -2  735.26   17.88   0
   0  10   2  719.88   11.11   0
  -1 -10  -2  147.18    7.13   0
   1 -10   2  147.49    8.48   0
  -1  10  -2  150.06    8.98   0
   1  10   2  148.36    7.27   0
   1  10   2  143.81    5.85   0
  -2 -10  -2 1331.31   12.86   0
   2  10   2 1418.06   13.09   0
  -2  10  -2 1432.69   17.08   0
  -2 -10  -2 1412.44   13.13   0
   2 -10   2 1371.32   16.57   0
   2  10   2 1409.87   13.02   0
  -3 -10  -2    6.13    5.62   0
  -3  10  -2    7.71    6.03   0
   3  10   2    8.59    5.88   0
  -3 -10  -2    8.48    5.79   0
   3 -10   2    8.11    5.59   0
   3  10   2   14.14    5.70   0
  -4 -10  -2  242.90    7.36   0
  -4 -10  -2  235.29    6.10   0
   4  10   2  248.79    7.31   0
  -4  10  -2  235.55    6.70   0
   4  10   2  235.29    6.14   0
   4 -10   2  231.64    7.47   0
  -5 -10  -2   40.68    5.75   0
   5  10   2   34.30    4.27   0
   5  10   2   38.61    5.79   0
  -5  10  -2   27.02    4.61   0
   5 -10   2   31.06    5.66   0
  -6 -10  -2   27.68    4.12   0
   6 -10   2   26.40    4.14   0
   6  10   2   22.72    4.14   0
   6  10   2   26.61    4.20   0
  -6  10  -2   23.24    5.74   0
   7  10   2   58.86    5.56   0
  -7 -10  -2   71.97    4.36   0
   7  10   2   60.19    4.33   0
   7 -10   2   64.90    5.69   0
  -7  10  -2   64.44    5.71   0
   8  10   2   16.74    6.69   0
   8  10   2   14.94    6.69   0
   8 -10   2   14.92    4.82   0
  -8  10  -2   18.22    6.63   0
  -8 -10  -2   18.33    6.66   0
   9 -10   2   78.04    6.77   0
   9  10   2   63.12    6.91   0
   9  10   2   66.76    5.18   0
  -9  10  -2   63.58    6.95   0
  -9 -10  -2   68.34    5.27   0
 -10 -10  -2   52.51    5.40   0
  10  10   2   59.88    5.34   0
  10  10   2   58.67    5.29   0
  10 -10   2   63.23    5.24   0
 -10  10  -2   59.39    5.40   0
  10  11  -2   68.50    5.51   0
  10  11  -2   61.52    5.47   0
 -10  11   2   66.32    7.27   0
 -10 -11   2   58.79    5.51   0
  10 -11  -2   75.02    7.26   0
  -9  11   2   38.03    5.01   0
   9  11  -2   52.32    6.96   0
   9  11  -2   38.90    5.18   0
   9 -11  -2   32.43    6.96   0
  -9 -11   2   44.77    7.15   0
  -8 -11   2  357.47    7.51   0
   8  11  -2  350.97    7.02   0
  -8  11   2  375.53    8.45   0
   8 -11  -2  361.56    8.41   0
   8  11  -2  355.04    7.33   0
   7  11  -2   20.89    5.71   0
   7 -11  -2   24.67    3.86   0
  -7  11   2   25.91    5.41   0
  -7 -11   2   28.86    5.67   0
   7  11  -2   19.75    5.36   0
   6  11  -2  209.78    7.20   0
   6  11  -2  229.00    7.29   0
   6 -11  -2  210.33    5.55   0
  -6  11   2  229.37    6.84   0
  -6 -11   2  209.44    7.13   0
   5  11  -2   30.00    5.87   0
  -5 -11   2   34.18    4.40   0
   5  11  -2   39.65    4.43   0
  -5  11   2   31.63    4.26   0
   5 -11  -2   40.07    5.60   0
   4  11  -2   56.77    6.27   0
   4 -11  -2   49.16    5.89   0
   4  11  -2   52.87    5.02   0
  -4  11   2   62.14    6.06   0
  -4 -11   2   59.03    6.30   0
   3 -11  -2    2.07    3.90   0
  -3 -11   2    2.62    5.54   0
   3  11  -2    5.74    5.66   0
  -3  11   2    1.92    5.80   0
   3  11  -2    2.47    5.83   0
   2  11  -2  229.63   10.10   0
   2 -11  -2  212.72    6.20   0
  -2 -11   2  217.24    8.89   0
  -2  11   2  233.42    6.42   0
   2  11  -2  237.30    9.24   0
  -1 -11   2 1009.94   17.88   0
  -1  11   2  945.41   10.95   0
   1  11  -2  995.19   18.18   0
   1  11  -2  996.04   18.69   0
   1 -11  -2  948.82   11.60   0
   0  11   2  286.67    8.26   0
   0  11  -2  278.67   12.33   0
   0  11   2  285.15    8.23   0
   0  11  -2  298.86   12.37   0
   0 -11  -2  282.92    8.00   0
   0 -11   2  293.06   11.65   0
   1 -11   2  283.11   10.11   0
   1  11   2  269.54    6.98   0
  -1  11  -2  306.08   10.77   0
   1  11   2  308.86    8.31   0
  -1 -11  -2  291.17    6.91   0
  -2 -11  -2   33.20    4.42   0
  -2  11  -2   41.48    6.50   0
   2 -11   2   36.46    6.13   0
   2  11   2   34.96    4.66   0
   2  11   2   41.94    4.64   0
  -2 -11  -2   34.06    4.53   0
   3 -11   2    0.96    5.42   0
   3  11   2   -1.79    4.00   0
  -3 -11  -2   -1.93    3.88   0
  -3 -11  -2    0.16    5.60   0
   3  11   2   -7.00    5.72   0
  -3  11  -2   -2.37    5.86   0
  -4 -11  -2  131.98    5.07   0
   4  11   2  130.88    6.58   0
   4 -11   2  121.20    6.72   0
  -4  11  -2  130.70    7.02   0
  -4 -11  -2  124.39    6.49   0
   4  11   2  122.33    5.22   0
  -5 -11  -2  141.46    6.47   0
   5  11   2  145.87    6.56   0
   5 -11   2  154.40    6.59   0
  -5  11  -2  146.32    6.79   0
   5  11   2  141.83    5.13   0
   6 -11   2   29.14    5.46   0
   6  11   2   37.69    4.19   0
  -6 -11  -2   35.47    4.16   0
   6  11   2   28.97    4.18   0
  -6  11  -2   27.51    5.77   0
   7  11   2   33.37    5.52   0
  -7  11  -2   30.50    5.54   0
  -7 -11  -2   32.62    5.43   0
   7 -11   2   27.60    4.03   0
   7  11   2   36.12    5.42   0
  -8 -11  -2   -1.97    4.52   0
   8  11   2   -0.67    4.61   0
   8 -11   2   -3.04    4.69   0
   8  11   2    4.94    4.51   0
  -8  11  -2    2.95    6.52   0
   9  11   2   55.34    5.32   0
  -9 -11  -2   49.99    5.24   0
   9 -11   2   57.98    5.16   0
  -9  11  -2   50.29    7.07   0
   9  11   2   64.96    6.89   0
  10  11   2    0.56    4.81   0
  10 -11   2    8.34    4.62   0
 -10 -11  -2    1.78    4.90   0
 -10  11  -2    9.96    6.69   0
  10  11   2    0.72    4.69   0
  10  12  -2  126.49    7.64   0
  10 -12  -2  114.28    7.65   0
  10  12  -2   96.94    5.80   0
 -10  12   2   84.69    5.94   0
 -10 -12   2  122.06    7.64   0
  -9  12   2  181.92    7.65   0
   9 -12  -2  174.68    6.11   0
   9  12  -2  178.66    6.37   0
   9  12  -2  165.74    6.29   0
  -9 -12   2  160.05    6.31   0
   8  12  -2  121.12    5.59   0
  -8  12   2  133.70    7.24   0
  -8 -12   2  108.85    6.15   0
   8 -12  -2  109.03    7.14   0
   8  12  -2  117.85    5.88   0
  -7  12   2  131.69    7.22   0
   7 -12  -2  121.64    5.50   0
   7  12  -2  126.99    5.76   0
  -7 -12   2  126.51    7.61   0
   7  12  -2  121.96    5.62   0
   6  12  -2  488.86    8.86   0
  -6  12   2  442.45    7.09   0
  -6 -12   2  456.94    8.72   0
   6 -12  -2  460.58    7.98   0
   6  12  -2  429.30    7.72   0
   5  12  -2  302.32    7.05   0
  -5  12   2  327.82    7.58   0
  -5 -12   2  326.63    8.04   0
   5  12  -2  331.85    8.19   0
   5 -12  -2  309.90    6.20   0
   4  12  -2  364.93    8.01   0
   4 -12  -2  363.47    6.80   0
  -4  12   2  361.23    6.94   0
   4  12  -2  367.45    9.20   0
  -4 -12   2  344.37    7.81   0
   3 -12  -2   35.57    4.20   0
   3  12  -2   44.05    6.31   0
   3  12  -2   46.79    6.20   0
  -3 -12   2   40.19    6.06   0
  -3  12   2   44.77    4.46   0
   2 -12  -2  320.80    7.70   0
   2  12  -2  336.82   10.05   0
  -2  12   2  306.88    6.85   0
  -2 -12   2  305.31    9.79   0
   2  12  -2  320.47   10.00   0
   1  12  -2 1621.15   21.76   0
   1  12  -2 1645.56   21.63   0
   1 -12  -2 1619.25   14.14   0
  -1 -12   2 1665.78   21.64   0
  -1  12   2 1635.30   14.37   0
   0 -12   2 1321.44   20.09   0
   0  12   2 1264.88   12.47   0
   0  12  -2 1324.37   21.11   0
   0  12  -2 1393.20   21.29   0
   0 -12  -2 1299.34   12.51   0
   0  12   2 1290.02   12.60   0
   1  12   2  528.72    8.52   0
   1  12   2  556.81    9.58   0
   1 -12   2  541.61   12.52   0
  -1 -12  -2  559.43    9.60   0
  -1  12  -2  583.90   13.11   0
   2 -12   2  816.90   13.19   0
  -2 -12  -2  792.93   10.64   0
  -2  12  -2  836.52   13.63   0
   2  12   2  777.19   10.75   0
  -2 -12  -2  801.09   10.65   0
   2  12   2  826.10   10.89   0
  -3 -12  -2  376.18    7.16   0
   3 -12   2  390.44    9.18   0
  -3 -12  -2  386.38    8.31   0
   3  12   2  384.46    8.32   0
  -3  12  -2  397.52    8.52   0
   3  12   2  388.80    8.32   0
  -4 -12  -2  317.22    7.65   0
  -4  12  -2  302.23    8.39   0
   4 -12   2  296.95    7.06   0
  -4 -12  -2  310.51    7.59   0
   4  12   2  301.34    7.75   0
   4  12   2  317.69    7.72   0
  -5  12  -2   -2.63    5.67   0
   5  12   2    3.58    5.48   0
   5  12   2    2.36    3.71   0
  -5 -12  -2    2.82    3.76   0
   5 -12   2   -3.89    5.21   0
   6  12   2  231.70    6.86   0
  -6 -12  -2  230.66    6.84   0
  -6  12  -2  233.40    7.14   0
   6 -12   2  226.95    5.82   0
   6  12   2  240.90    5.89   0
  -7 -12  -2   58.82    5.02   0
   7  12   2   57.18    5.13   0
  -7  12  -2   47.86    7.11   0
   7  12   2   47.85    5.20   0
   7 -12   2   56.34    5.16   0
   8  12   2  218.40    6.23   0
   8  12   2  237.19    7.82   0
   8 -12   2  228.67    7.84   0
  -8 -12  -2  226.67    7.84   0
  -8  12  -2  220.45    6.39   0
   9  12   2    2.36    6.70   0
   9 -12   2    8.19    6.68   0
   9  12   2    6.66    4.68   0
  -9  12  -2    0.15    4.75   0
  -9 -12  -2   18.82    6.80   0
  10  12   2  116.06    7.33   0
 -10 -12  -2   88.50    5.90   0
  10 -12   2   98.14    7.32   0
 -10  12  -2   80.63    5.85   0
  10  12   2   69.52    5.98   0
  10 -13  -2   26.37    8.53   0
 -10 -13   2   19.55    6.25   0
 -10  13   2   21.18    6.19   0
  10  13  -2   31.54    8.34   0
  10  13  -2   16.24    6.27   0
   9  13  -2   24.93    4.82   0
   9  13  -2   26.22    6.56   0
  -9 -13   2   16.86    4.84   0
   9 -13  -2   17.60    4.69   0
  -9  13   2   15.07    4.74   0
  -8  13   2   69.52    5.25   0
   8 -13  -2   71.27    5.12   0
   8  13  -2   67.22    5.54   0
   8  13  -2   80.03    7.04   0
  -8 -13   2   78.67    5.48   0
   7 -13  -2   34.69    6.55   0
   7  13  -2   35.34    4.75   0
  -7  13   2   30.61    4.78   0
   7  13  -2   31.43    6.82   0
  -7 -13   2   33.93    4.83   0
  -6  13   2  271.50    6.09   0
  -6 -13   2  293.98    7.67   0
   6 -13  -2  274.99    5.97   0
   6  13  -2  301.05    7.73   0
   6  13  -2  286.29    7.69   0
   5 -13  -2   -3.53    5.23   0
   5  13  -2    1.35    3.88   0
  -5  13   2    2.51    3.76   0
   5  13  -2   -0.16    3.91   0
  -5 -13   2    1.48    3.76   0
   4  13  -2    7.33    5.66   0
   4 -13  -2    6.08    3.82   0
   4  13  -2    3.04    5.78   0
  -4 -13   2    2.41    5.47   0
  -4  13   2    8.15    5.58   0
  -3  13   2    8.09    4.16   0
   3  13  -2   13.93    5.91   0
   3  13  -2   16.04    5.82   0
   3 -13  -2   16.36    5.45   0
  -3 -13   2   11.30    5.66   0
  -2  13   2  599.10    8.74   0
   2 -13  -2  613.90    8.72   0
  -2 -13   2  618.17   12.48   0
   2  13  -2  675.19   12.92   0
   2  13  -2  624.41   12.73   0
  -1  13   2   29.99    5.89   0
   1  13  -2   28.69    6.25   0
  -1  13   2   20.91    5.77   0
   1 -13  -2   26.15    5.67   0
  -1 -13   2   34.24    7.29   0
   1  13  -2   28.20    7.60   0
   0  13   2   19.82    5.92   0
   0 -13   2   19.98    7.11   0
   0  13  -2   20.45    6.28   0
   0  13   2   19.56    4.26   0
   0  13  -2   20.10    6.21   0
   0 -13  -2   18.37    4.10   0
  -1 -13  -2  146.61    5.60   0
   1  13   2  147.80    5.62   0
  -1  13  -2  149.61    8.08   0
   1  13   2  152.09    5.67   0
   1 -13   2  157.28    7.94   0
  -1  13  -2  154.80    8.29   0
  -2 -13  -2  253.16    7.46   0
  -2  13  -2  265.41    7.88   0
   2  13   2  245.75    7.56   0
   2  13   2  250.80    7.69   0
  -2 -13  -2  253.13    7.39   0
   2 -13   2  242.94    7.50   0
   3 -13   2   61.78    6.20   0
   3  13   2   58.35    6.10   0
  -3  13  -2   63.89    6.40   0
  -3 -13  -2   53.48    6.11   0
   3  13   2   60.88    4.69   0
  -3 -13  -2   60.33    4.64   0
   4  13   2   75.56    5.98   0
   4 -13   2   82.28    6.16   0
  -4  13  -2   70.47    4.90   0
  -4 -13  -2   78.22    4.64   0
   4  13   2   79.05    4.60   0
  -4 -13  -2   70.53    6.01   0
   5  13   2   56.92    4.40   0
  -5 -13  -2   60.47    4.37   0
   5  13   2   45.10    5.72   0
   5 -13   2   56.55    5.85   0
  -5  13  -2   48.72    6.13   0
   6 -13   2  186.23    6.73   0
  -6  13  -2  190.67    6.80   0
   6  13   2  183.67    6.63   0
  -6 -13  -2  172.62    5.36   0
   6  13   2  187.68    6.46   0
   7 -13   2   15.67    4.63   0
   7  13   2    6.79    6.42   0
   7  13   2   19.72    6.59   0
  -7  13  -2   13.68    4.73   0
  -7 -13  -2   13.42    6.48   0
   8  13   2   28.86    4.95   0
   8 -13   2   46.63    6.95   0
  -8 -13  -2   42.19    4.81   0
  -8  13  -2   38.77    6.74   0
   8  13   2   43.09    6.76   0
   9  13   2   87.55    7.44   0
   9 -13   2  103.25    7.61   0
   9  13   2  119.56    7.31   0
  -9 -13  -2   96.32    7.39   0
  -9  13  -2   98.67    7.22   0
  10  13   2    5.42    6.33   0
 -10 -13  -2   23.18    6.27   0
  10  13   2   -1.29    6.03   0
  10 -13   2    3.10    5.97   0
 -10  13  -2   20.58    8.12   0
   9 -14  -2   94.65    5.50   0
   9  14  -2   86.03    5.88   0
  -9  14   2  102.28    7.28   0
  -9 -14   2  110.89    6.24   0
   9  14  -2  102.74    6.04   0
   8  14  -2  216.68    6.48   0
   8  14  -2  234.63    8.14   0
   8 -14  -2  196.53    5.99   0
  -8 -14   2  218.92    8.11   0
  -8  14   2  213.55    7.83   0
  -7  14   2   81.35    7.00   0
  -7 -14   2   74.88    6.97   0
   7  14  -2   71.22    7.07   0
   7 -14  -2   67.38    4.98   0
   7  14  -2   78.13    5.40   0
  -6  14   2  145.10    5.16   0
   6  14  -2  163.92    6.62   0
   6 -14  -2  176.53    6.83   0
   6  14  -2  156.78    6.69   0
  -6 -14   2  163.80    6.78   0
   5  14  -2    8.28    5.42   0
   5  14  -2    9.50    5.41   0
  -5  14   2    6.23    5.46   0
  -5 -14   2    8.91    5.33   0
   5 -14  -2   11.91    5.26   0
   4 -14  -2    2.55    5.30   0
   4  14  -2   -0.66    5.64   0
  -4 -14   2   -0.41    5.40   0
   4  14  -2    2.81    5.58   0
  -4  14   2    3.22    5.48   0
   3 -14  -2  459.57    7.45   0
  -3  14   2  466.56    7.69   0
  -3 -14   2  465.11   10.23   0
   3  14  -2  472.96   10.45   0
   3  14  -2  485.91   10.39   0
   2 -14  -2  810.60   10.35   0
   2  14  -2  794.42   13.91   0
   2  14  -2  815.42   13.77   0
  -2  14   2  826.78   10.48   0
  -1  14   2   45.30    4.56   0
   1 -14  -2   42.00    5.85   0
  -1 -14   2   46.56    7.49   0
   1  14  -2   46.12    6.48   0
  -1  14   2   54.88    5.91   0
   1  14  -2   49.98    6.57   0
   0  14  -2  506.83   13.21   0
   0  14   2  489.40    8.15   0
   0 -14   2  497.21   12.11   0
   0  14  -2  485.82   12.34   0
   0  14   2  497.09    9.08   0
   0 -14  -2  495.14    8.89   0
   1 -14   2   26.25    5.93   0
   1  14   2   18.55    4.28   0
  -1 -14  -2   27.32    4.13   0
  -1  14  -2   23.36    6.15   0
   1  14   2   26.39    4.31   0
  -1  14  -2   27.96    6.09   0
   2 -14   2  604.04   10.75   0
  -2 -14  -2  600.03    8.71   0
  -2  14  -2  637.80   11.97   0
   2  14   2  616.18    8.74   0
   2  14   2  617.02    8.78   0
  -3  14  -2 1035.75   13.36   0
  -3 -14  -2 1007.15   11.31   0
   3  14   2  994.40   11.28   0
  -3 -14  -2  967.73   10.29   0
   3  14   2  991.97   10.45   0
   3 -14   2  996.47   12.87   0
   4 -14   2  518.74    8.79   0
  -4  14  -2  541.06   10.05   0
  -4 -14  -2  556.66    8.96   0
  -4 -14  -2  588.76    9.00   0
   4  14   2  586.01    9.04   0
   4  14   2  586.42    9.05   0
   5  14   2  339.43    6.62   0
  -5  14  -2  337.82    7.22   0
  -5 -14  -2  342.36    6.58   0
   5 -14   2  349.08    8.06   0
   5  14   2  349.52    6.69   0
  -6  14  -2  270.26    6.43   0
  -6 -14  -2  277.23    6.11   0
   6  14   2  291.33    6.24   0
   6  14   2  306.16    6.78   0
   6 -14   2  277.19    7.87   0
  -7  14  -2  123.67    7.23   0
   7  14   2  102.87    5.49   0
   7  14   2  113.67    5.33   0
  -7 -14  -2  110.81    5.47   0
   7 -14   2  120.20    7.12   0
   8  14   2  163.85    5.87   0
   8 -14   2  162.07    7.63   0
  -8 -14  -2  146.45    5.86   0
   8  14   2  142.34    5.95   0
  -8  14  -2  158.71    5.96   0
   9  14   2   42.27    5.05   0
  -9 -14  -2   40.33    5.05   0
   9  14   2   46.09    5.01   0
  -9  14  -2   31.13    5.04   0
   9 -14   2   41.00    5.13   0
  -9 -15   2    9.53    5.37   0
   9  15  -2   17.79    4.93   0
   9  15  -2   13.39    5.18   0
   9 -15  -2   15.28    4.68   0
  -9  15   2   18.56    4.76   0
   8  15  -2   45.57    6.66   0
  -8  15   2   46.78    6.68   0
  -8 -15   2   43.07    6.94   0
   8  15  -2   46.03    6.97   0
   8 -15  -2   36.28    6.62   0
   7  15  -2   52.37    5.03   0
  -7  15   2   39.20    5.13   0
  -7 -15   2   55.39    6.95   0
   7  15  -2   57.09    6.85   0
   7 -15  -2   51.71    6.63   0
  -6  15   2  135.13    7.23   0
   6  15  -2  116.91    7.39   0
  -6 -15   2  110.97    7.38   0
   6  15  -2  731.94   10.14   0
   6 -15  -2  113.69    5.25   0
   5  15  -2    2.17    5.17   0
   5  15  -2   -1.96    3.71   0
  -5 -15   2    0.18    3.66   0
  -5  15   2   -0.14    5.13   0
   5 -15  -2   -0.97    3.54   0
   4  15  -2  539.21   10.46   0
   4 -15  -2  534.07    7.78   0
   4  15  -2  560.88   10.38   0
  -4 -15   2  558.24   10.31   0
  -4  15   2  546.27    8.08   0
   3  15  -2   91.33    6.64   0
   3 -15  -2   86.33    5.98   0
  -3  15   2   77.69    4.64   0
   3  15  -2   84.35    5.37   0
  -3 -15   2   80.54    6.42   0
   2  15  -2   80.95    6.76   0
  -2  15   2   70.52    4.64   0
   2 -15  -2   71.24    4.55   0
   2  15  -2   70.88    5.30   0
  -1 -15   2  249.90    9.17   0
  -1  15   2  229.88    7.34   0
   1  15  -2  248.46    9.22   0
   1  15  -2  238.73   10.07   0
   1 -15  -2  231.44    7.22   0
  -1  15   2  225.09    6.20   0
   0 -15  -2    7.02    3.94   0
   0  15  -2    6.04    5.66   0
   0 -15   2    4.19    6.71   0
   0  15   2    5.02    3.95   0
   0  15   2    3.15    5.68   0
   0  15  -2    2.68    6.95   0
  -1 -15  -2   13.56    3.97   0
   1 -15   2   11.08    5.52   0
  -1  15  -2   10.04    5.64   0
   1  15   2   10.33    3.96   0
  -1  15  -2   11.20    5.87   0
   1  15   2   12.84    4.04   0
  -2 -15  -2  280.88    7.54   0
   2  15   2  298.42    7.63   0
   2  15   2  287.56    7.64   0
  -2  15  -2  288.12    9.04   0
   2 -15   2  291.52    8.72   0
   3  15   2   14.60    4.04   0
   3  15   2   11.78    3.93   0
  -3 -15  -2   17.74    3.86   0
  -3  15  -2   19.98    5.71   0
  -3 -15  -2   11.95    3.99   0
   3 -15   2   14.19    5.48   0
  -4  15  -2  119.07    6.64   0
   4  15   2  123.40    4.96   0
   4 -15   2  120.28    6.43   0
   4  15   2  120.20    6.32   0
  -4 -15  -2  106.00    4.92   0
  -4 -15  -2  121.61    6.30   0
  -5  15  -2    0.63    5.40   0
  -5 -15  -2   -0.96    3.81   0
   5 -15   2    2.82    5.09   0
   5  15   2    0.67    3.74   0
   5  15   2    2.97    3.73   0
   6  15   2  154.02    7.47   0
  -6 -15  -2  143.59    5.71   0
   6 -15   2  145.24    5.79   0
  -6  15  -2  149.81    7.76   0
   6  15   2  158.74    7.35   0
   7  15   2   53.32    6.75   0
  -7  15  -2   59.05    5.18   0
   7  15   2   53.77    5.02   0
   7 -15   2   55.03    6.83   0
  -7 -15  -2   55.32    6.73   0
  -8  15  -2    5.32    6.50   0
   8  15   2    1.34    6.42   0
   8  15   2   -4.56    4.52   0
  -8 -15  -2    4.20    6.48   0
   8 -15   2    2.02    4.65   0
   9  15   2    0.85    6.71   0
  -9 -15  -2   -3.20    6.69   0
   9  15   2    0.58    6.65   0
   9 -15   2   -3.59    6.61   0
  -9  15  -2    2.01    6.55   0
   9  16  -2   -0.41    6.66   0
  -9  16   2    4.06    4.75   0
  -9 -16   2   12.37    6.87   0
   9 -16  -2   15.01    7.45   0
   9  16  -2   10.39    4.84   0
   8  16  -2   18.58    4.80   0
   8  16  -2   14.32    4.69   0
  -8 -16   2   16.99    5.05   0
   8 -16  -2    9.92    6.47   0
  -8  16   2   14.00    4.76   0
  -7  16   2   52.94    5.02   0
   7  16  -2   62.32    6.86   0
   7  16  -2   47.72    5.07   0
  -7 -16   2   48.15    5.10   0
   7 -16  -2   48.10    6.79   0
  -6 -16   2  169.11    7.69   0
  -6  16   2  151.70    7.34   0
   6  16  -2  164.36    7.72   0
   6 -16  -2  159.55    7.13   0
   6  16  -2  173.68    7.75   0
   5 -16  -2   10.16    5.84   0
   5  16  -2    7.23    3.81   0
   5  16  -2    9.27    5.23   0
  -5  16   2   12.50    3.83   0
  -5 -16   2    8.27    6.02   0
  -4 -16   2   77.32    6.12   0
  -4  16   2   75.45    4.61   0
   4  16  -2   81.81    5.08   0
   4  16  -2   79.42    6.43   0
   4 -16  -2   83.12    5.81   0
   3  16  -2    2.25    4.03   0
   3 -16  -2    1.73    3.76   0
   3  16  -2    3.11    5.47   0
  -3 -16   2    1.10    5.38   0
  -3  16   2    6.32    5.49   0
  -2  16   2  183.43    6.84   0
   2  16  -2  173.21    7.97   0
   2  16  -2  169.65    8.00   0
   2 -16  -2  166.14    5.47   0
   1  16  -2  294.19   10.67   0
  -1  16   2  280.88    7.70   0
   1 -16  -2  295.31    7.50   0
  -1 -16   2  301.32    9.63   0
   1  16  -2  306.90    9.77   0
  -1  16   2  292.85    6.58   0
   0  16  -2  389.68   10.63   0
   0  16   2  370.07    8.17   0
   0  16   2  362.52    7.04   0
   0  16  -2  377.47   10.72   0
   0 -16   2  372.07   10.45   0
   0 -16  -2  363.29    8.09   0
   1  16   2  108.24    6.43   0
  -1  16  -2  108.79    7.15   0
  -1 -16  -2  110.39    6.28   0
   1  16   2  105.72    4.99   0
   1 -16   2  111.81    7.04   0
  -1  16  -2  114.64    7.17   0
  -2 -16  -2  357.82    7.93   0
   2  16   2  342.61    6.93   0
  -2  16  -2  361.42    9.51   0
   2 -16   2  340.90    9.21   0
   2  16   2  360.34    6.94   0
  -3  16  -2  180.24    7.41   0
  -3 -16  -2  182.72    5.49   0
   3  16   2  174.54    5.44   0
   3 -16   2  178.39    6.16   0
  -3 -16  -2  182.23    5.59   0
   3  16   2  168.08    5.55   0
  -4  16  -2  280.72    7.01   0
  -4 -16  -2  269.18    6.23   0
   4 -16   2  283.79    7.80   0
  -4 -16  -2  264.40    7.30   0
   4  16   2  262.19    6.20   0
   4  16   2  255.73    7.28   0
  -5 -16  -2  508.82    8.69   0
   5  16   2  507.10    9.33   0
   5 -16   2  489.96    9.67   0
   5  16   2  503.25    8.78   0
  -5  16  -2  484.13    9.48   0
   6  16   2   69.40    6.89   0
  -6  16  -2   60.12    5.40   0
   6 -16   2   65.69    6.76   0
   6  16   2   62.14    5.03   0
  -6 -16  -2   59.10    6.89   0
  -7  16  -2   53.98    7.00   0
   7  16   2   63.74    6.70   0
   7  16   2   52.91    5.03   0
  -7 -16  -2   37.87    6.70   0
   7 -16   2   56.49    5.02   0
   8  16   2   96.62    5.70   0
  -8  16  -2  120.64    5.97   0
   8 -16   2  107.38    5.76   0
  -8 -16  -2  101.62    5.66   0
   8  16   2  116.72    7.29   0
   9  16   2   61.33    8.27   0
  -9  16  -2   70.17    8.16   0
   9  16   2   64.10    7.43   0
   9 -16   2   91.78    8.21   0
  -9 -16  -2   83.62    8.08   0
   8 -17  -2   24.18    4.66   0
  -8  17   2   23.40    4.78   0
   8  17  -2   22.93    6.81   0
  -8 -17   2   26.72    6.62   0
   8  17  -2   20.16    4.94   0
   7  17  -2   15.24    6.59   0
   7  17  -2   11.30    6.63   0
  -7 -17   2   10.71    6.55   0
  -7  17   2   18.09    4.65   0
   7 -17  -2   20.81    4.63   0
   6  17  -2   25.31    6.68   0
   6  17  -2   24.99    6.54   0
  -6  17   2   23.75    6.56   0
  -6 -17   2   29.84    6.62   0
   6 -17  -2   26.86    4.61   0
   5 -17  -2  358.92    7.03   0
  -5  17   2  344.14    7.11   0
  -5 -17   2  363.64    9.26   0
   5  17  -2  373.86    9.45   0
   5  17  -2  372.86    9.50   0
  -4 -17   2    4.60    5.05   0
  -4  17   2    3.98    5.14   0
   4  17  -2    3.77    5.20   0
   4  17  -2    3.71    5.19   0
   4 -17  -2    3.03    3.68   0
   3 -17  -2  244.42    6.95   0
   3  17  -2  256.12    8.23   0
  -3  17   2  228.91    5.99   0
   3  17  -2  239.41    8.23   0
   2  17  -2   62.15    6.48   0
   2  17  -2   65.47    6.36   0
   2 -17  -2   68.27    5.83   0
  -2  17   2   72.81    5.95   0
   1 -17  -2   52.28    5.77   0
  -1  17   2   43.70    5.94   0
   1  17  -2   44.27    6.40   0
  -1  17   2   36.07    5.70   0
   1  17  -2   49.24    6.34   0
  -1 -17   2   45.63    6.15   0
   0  17   2  338.59    6.95   0
   0 -17  -2  344.63    7.00   0
   0  17  -2  348.82   10.35   0
   0  17  -2  368.65   10.33   0
   0 -17   2  362.03   10.21   0
   0  17   2  353.77    7.02   0
   1  17   2  175.52    6.79   0
   1  17   2  182.38    6.96   0
  -1  17  -2  193.15    8.08   0
  -1 -17  -2  192.40    6.88   0
   1 -17   2  178.12    7.88   0
  -1  17  -2  181.50    8.04   0
  -2 -17  -2   26.13    5.46   0
   2 -17   2   26.09    5.61   0
   2  17   2   29.19    5.55   0
  -2  17  -2   26.92    5.77   0
   2  17   2   21.26    5.51   0
  -3  17  -2  109.68    5.44   0
   3  17   2  104.21    6.08   0
   3  17   2  107.96    6.11   0
   3 -17   2  104.21    6.52   0
  -3 -17  -2  105.20    6.13   0
  -4  17  -2   28.48    5.65   0
   4 -17   2   38.02    4.21   0
  -4 -17  -2   32.63    4.11   0
  -4 -17  -2   33.26    5.55   0
   4  17   2   37.29    4.06   0
   4  17   2   38.71    5.49   0
  -5  17  -2    7.86    6.62   0
  -5 -17  -2    1.76    6.39   0
   5  17   2  -10.91    6.62   0
   5 -17   2   -1.38    6.45   0
   5  17   2    1.02    6.43   0
  -6  17  -2   17.42    6.56   0
   6 -17   2    8.07    4.55   0
  -6 -17  -2    5.73    4.56   0
   6  17   2   15.00    4.54   0
   6  17   2    9.35    4.59   0
   7  17   2   24.16    4.84   0
  -7  17  -2   30.03    6.64   0
   7  17   2   13.37    4.81   0
  -7 -17  -2   21.16    4.77   0
   7 -17   2   29.32    4.75   0
  -8  17  -2    1.34    4.77   0
   8  17   2    3.94    6.53   0
  -8 -17  -2   -3.70    6.63   0
   8 -17   2    9.03    4.64   0
   8  17   2    6.27    4.61   0
   8  18  -2   67.58    5.56   0
   8  18  -2   78.79    7.43   0
   8 -18  -2   44.87    5.51   0
  -8 -18   2   77.45    7.37   0
  -8  18   2   75.68    5.53   0
  -7  18   2   51.94    4.98   0
   7  18  -2   52.89    6.81   0
   7  18  -2   46.13    6.88   0
  -7 -18   2   49.52    7.04   0
   7 -18  -2   60.24    6.56   0
   6 -18  -2   16.00    6.34   0
   6  18  -2   13.44    6.45   0
  -6  18   2   21.28    6.60   0
  -6 -18   2   21.13    6.54   0
   6  18  -2   14.91    6.67   0
  -5  18   2   14.48    6.62   0
   5  18  -2   17.38    6.77   0
   5 -18  -2    8.27    6.42   0
  -5 -18   2   19.84    4.55   0
   5  18  -2   15.93    4.64   0
  -4  18   2  620.53    9.83   0
   4  18  -2  594.66   11.51   0
   4  18  -2  577.02    9.94   0
  -4 -18   2  575.89   10.01   0
   4 -18  -2  589.33    8.34   0
   3  18  -2  266.40    8.53   0
   3 -18  -2  242.01    6.02   0
   3  18  -2  253.06    8.30   0
  -3  18   2  279.24    7.24   0
  -2  18   2  131.93    6.31   0
   2  18  -2  122.07    7.25   0
  -2  18   2  128.64    6.20   0
   2  18  -2  127.99    7.07   0
   2 -18  -2  120.43    6.06   0
   1  18  -2  316.03   10.69   0
  -1 -18   2  346.08   10.69   0
   1  18  -2  335.50    9.71   0
  -1  18   2  318.43    6.77   0
   1 -18  -2  320.24    6.73   0
  -1  18   2  343.32    7.70   0
   0 -18   2  437.88   10.85   0
   0  18   2  449.75    8.56   0
   0  18  -2  427.14   10.93   0
   0  18  -2  442.02   10.94   0
   0 -18  -2  421.65    8.33   0
   0  18   2  453.14    8.54   0
   1 -18   2  223.22    8.46   0
   1  18   2  229.26    6.00   0
   1  18   2  244.14    7.14   0
  -1  18  -2  225.73    8.48   0
  -1 -18  -2  230.92    7.15   0
  -1  18  -2  226.97    9.45   0
  -2 -18  -2   56.41    4.40   0
   2  18   2   62.80    4.41   0
  -2  18  -2   53.40    6.09   0
   2 -18   2   62.38    6.03   0
   2  18   2   49.73    4.35   0
  -2  18  -2   62.17    6.10   0
   3 -18   2  170.75    7.02   0
  -3  18  -2  171.05    7.26   0
  -3 -18  -2  181.75    6.59   0
   3  18   2  159.01    5.44   0
   3  18   2  167.76    5.42   0
  -4 -18  -2   32.67    6.75   0
   4 -18   2   39.54    6.69   0
  -4 -18  -2   41.35    6.81   0
  -4  18  -2   42.81    6.81   0
   4  18   2   50.47    6.73   0
   4  18   2   36.72    6.76   0
  -5 -18  -2  672.23    8.86   0
   5  18   2  715.41   10.33   0
   5 -18   2  721.05   11.00   0
   5  18   2  685.66    8.98   0
  -5  18  -2  737.96   11.34   0
  -6 -18  -2  157.36    5.83   0
  -6  18  -2  184.61    7.90   0
   6  18   2  161.57    5.94   0
   6 -18   2  180.31    7.54   0
   6  18   2  161.48    6.05   0
   7  18   2   60.16    6.86   0
  -7  18  -2   56.00    7.17   0
   7  18   2   55.04    5.22   0
  -7 -18  -2   51.68    6.76   0
   7 -18   2   46.30    6.87   0
   8  18   2   41.50    5.17   0
  -8 -18  -2   42.33    5.17   0
   8 -18   2   35.84    5.17   0
  -8  18  -2   41.13    5.35   0
   8  18   2   31.01    5.32   0
   8 -19  -2   -8.76    8.29   0
   8  19  -2    6.13    5.91   0
   8  19  -2    5.58    5.93   0
  -8 -19   2   -2.77    6.04   0
  -8  19   2   -0.14    5.99   0
  -7  19   2    5.81    4.57   0
   7  19  -2   -3.42    4.54   0
   7  19  -2   -1.50    6.50   0
  -7 -19   2   -0.26    4.69   0
   7 -19  -2   -4.29    4.47   0
   6  19  -2   39.76    6.73   0
  -6 -19   2   29.74    6.75   0
   6  19  -2   24.80    6.87   0
   6 -19  -2   27.04    4.86   0
  -6  19   2   39.87    6.63   0
   5  19  -2   62.82    6.97   0
   5 -19  -2   57.97    5.03   0
  -5  19   2   59.31    6.75   0
  -5 -19   2   54.37    6.98   0
   5  19  -2   63.07    7.06   0
   4  19  -2   15.08    6.62   0
   4 -19  -2   15.03    4.59   0
   4  19  -2   17.33    6.57   0
  -4 -19   2   15.76    6.53   0
  -4  19   2   19.98    4.71   0
  -3  19   2    4.65    4.64   0
   3 -19  -2   -4.64    6.56   0
   3  19  -2   -0.77    6.39   0
   3  19  -2   -1.94    6.61   0
   2  19  -2    6.01    5.18   0
  -2  19   2    3.50    3.63   0
   2 -19  -2    5.03    3.59   0
  -2  19   2   -0.02    3.73   0
   2  19  -2    4.93    5.18   0
   1  19  -2    7.45    5.30   0
  -1 -19   2    7.82    5.37   0
   1  19  -2    8.59    5.30   0
  -1  19   2    7.75    3.73   0
  -1  19   2    5.65    5.21   0
   1 -19  -2   10.00    3.71   0
   0  19   2   74.71    4.64   0
   0 -19   2   81.79    7.69   0
   0 -19  -2   79.42    4.62   0
   0  19   2   70.65    4.66   0
   0  19  -2   73.61    6.63   0
   0  19  -2   82.23    6.57   0
   1  19   2   -0.66    5.14   0
   1 -19   2    1.15    5.22   0
  -1  19  -2   -0.57    5.19   0
  -1  19  -2   -0.39    6.43   0
   1  19   2    5.54    3.62   0
  -1 -19  -2    1.08    3.67   0
  -2 -19  -2   11.24    3.91   0
   2  19   2   13.95    3.93   0
  -2  19  -2   15.49    5.38   0
   2 -19   2   14.38    5.23   0
   2  19   2    7.23    3.95   0
  -2  19  -2   10.09    6.40   0
  -3  19  -2    3.50    4.50   0
   3  19   2    0.47    6.50   0
   3 -19   2    2.54    6.36   0
  -3 -19  -2    2.21    4.48   0
   3  19   2    3.54    4.57   0
   4 -19   2  181.06    6.52   0
  -4 -19  -2  218.70    6.28   0
   4  19   2  203.28    6.18   0
  -4 -19  -2  201.01    6.14   0
  -4  19  -2  190.05    8.17   0
   4  19   2  188.23    6.28   0
   5 -19   2   13.50    4.66   0
  -5 -19  -2    8.49    4.65   0
  -5  19  -2   17.99    6.51   0
   5  19   2   11.06    4.70   0
   5  19   2   15.96    4.67   0
   6 -19   2    2.43    4.41   0
   6  19   2    1.46    4.54   0
  -6 -19  -2    2.63    6.31   0
  -6  19  -2    3.81    6.54   0
   6  19   2    5.83    6.56   0
  -7  19  -2    5.84    6.59   0
  -7 -19  -2    5.79    4.59   0
   7 -19   2   12.20    6.40   0
   7  19   2    7.25    4.46   0
   7  19   2    9.38    4.66   0
  -8  19  -2   -2.86    5.98   0
   8  19   2    6.08    5.84   0
   8  19   2    5.30    8.31   0
  -8 -19  -2  -14.97    8.37   0
   8 -19   2    5.01    8.10   0
  -7  20   2   55.03    5.26   0
   7  20  -2   56.57    7.20   0
  -7 -20   2   59.52    7.22   0
   7  20  -2   61.31    7.23   0
   7 -20  -2   51.40    6.97   0
  -6 -20   2   35.09    6.76   0
  -6  20   2   25.46    4.83   0
   6  20  -2   25.45    6.67   0
   6  20  -2   26.43    6.86   0
   6 -20  -2   38.86    6.47   0
   5  20  -2  308.33    9.54   0
   5 -20  -2  340.86    8.30   0
   5  20  -2  334.94    9.05   0
  -5  20   2  288.91    7.00   0
  -5 -20   2  309.01    9.12   0
   4 -20  -2  271.52    8.16   0
  -4  20   2  288.06    8.21   0
   4  20  -2  291.22    9.09   0
   4  20  -2  294.86    9.35   0
   3  20  -2  281.96    9.17   0
   3  20  -2  272.63    9.47   0
  -3  20   2  277.01    8.12   0
   3 -20  -2  268.96    6.66   0
   2  20  -2  110.72    7.73   0
  -2  20   2   96.96    5.58   0
  -2  20   2  103.45    5.49   0
   2 -20  -2  112.00    5.43   0
   2  20  -2  104.22    7.56   0
   1  20  -2   88.91    8.69   0
   1 -20  -2   77.31    5.45   0
  -1 -20   2   85.10    8.95   0
  -1  20   2   84.57    5.39   0
  -1  20   2   89.29    5.30   0
   1  20  -2   81.95    8.90   0
   0  20  -2   19.73    6.62   0
   0  20   2   27.37    6.53   0
   0 -20   2   17.95    6.72   0
   0 -20  -2   18.02    6.47   0
   0  20  -2   15.19    6.59   0
   0  20   2   17.09    6.69   0
  -1  20  -2  282.47   10.84   0
   1 -20   2  291.98    9.65   0
  -1  20  -2  294.75   10.72   0
  -1 -20  -2  285.85    8.26   0
   1  20   2  286.57    8.29   0
   1  20   2  291.44    8.46   0
  -2 -20  -2  675.68    9.24   0
  -2  20  -2  683.21   12.30   0
   2 -20   2  687.32   12.10   0
  -2  20  -2  671.84   12.25   0
   2  20   2  653.56    8.99   0
   2  20   2  710.47   10.36   0
  -3 -20  -2   17.83    4.61   0
  -3  20  -2   22.61    6.56   0
   3  20   2   23.33    4.69   0
   3  20   2   21.58    4.73   0
   3 -20   2   18.64    6.55   0
  -4  20  -2   53.46    5.36   0
   4 -20   2   44.65    5.20   0
  -4 -20  -2   41.13    6.76   0
   4  20   2   48.82    4.94   0
   4  20   2   45.14    6.84   0
   5  20   2   30.09    6.68   0
   5 -20   2   39.08    4.90   0
  -5  20  -2   34.25    6.94   0
  -5 -20  -2   35.64    6.55   0
   5  20   2   28.20    4.89   0
  -6  20  -2   28.37    6.84   0
   6  20   2   24.85    6.76   0
   6  20   2   20.36    4.81   0
  -6 -20  -2   23.63    4.91   0
   6 -20   2   30.34    6.70   0
  -7  20  -2   43.56    6.87   0
   7  20   2   29.81    4.93   0
   7  20   2   24.58    5.04   0
   7 -20   2   28.63    4.97   0
  -7 -20  -2   22.55    4.99   0
   7  21  -2   37.57    8.76   0
   7 -21  -2   34.38    6.24   0
  -7  21   2   35.01    8.50   0
  -7 -21   2   63.09    8.65   0
   7  21  -2   51.84    8.36   0
  -6 -21   2    9.55    6.64   0
   6 -21  -2    8.06    4.57   0
   6  21  -2   22.67    6.61   0
   6  21  -2   12.23    6.13   0
  -6  21   2    6.81    4.74   0
  -5 -21   2    8.96    6.42   0
   5 -21  -2   -1.69    4.55   0
  -5  21   2   14.03    6.29   0
   5  21  -2    3.81    5.80   0
   5  21  -2    5.24    6.54   0
   4  21  -2   19.14    6.73   0
   4  21  -2   17.16    5.90   0
   4 -21  -2   16.61    4.66   0
  -4  21   2   18.71    4.75   0
   3  21  -2   15.50    6.49   0
   3 -21  -2   10.04    4.56   0
   3  21  -2   12.67    5.67   0
  -3  21   2    3.01    6.42   0
  -3  21   2    2.95    6.51   0
   2  21  -2    5.57    6.21   0
   2 -21  -2    1.80    4.51   0
  -2  21   2    6.30    4.56   0
  -2  21   2   11.36    6.25   0
   2  21  -2    2.63    5.59   0
   1 -21  -2   -2.14    4.60   0
  -1  21   2    2.22    4.50   0
  -1 -21   2   -2.81    6.66   0
  -1  21   2    8.71    6.31   0
   1  21  -2   -1.75    5.80   0
   1  21  -2    2.37    6.26   0
   0  21  -2   18.49    6.01   0
   0 -21  -2   17.96    4.61   0
   0  21  -2   22.77    6.38   0
   0 -21   2   19.34    6.66   0
   0  21   2   32.24    6.40   0
   0  21   2   15.02    4.59   0
  -1  21  -2    1.07    6.07   0
   1 -21   2    6.82    6.43   0
  -1 -21  -2    7.70    6.43   0
  -1  21  -2    5.60    6.45   0
   1  21   2    6.11    6.36   0
   1  21   2    4.97    6.39   0
   2  21   2  126.20    7.27   0
  -2  21  -2  123.79    7.73   0
   2 -21   2  127.27    7.70   0
  -2 -21  -2  124.10    5.63   0
  -2  21  -2  111.11    7.78   0
   2  21   2  119.12    5.82   0
   3 -21   2    5.34    6.32   0
  -3  21  -2    4.12    6.07   0
   3  21   2   -2.22    6.39   0
  -3  21  -2   -4.22    6.13   0
  -3 -21  -2   -5.20    6.45   0
   3  21   2   -2.85    6.38   0
  -4 -21  -2   90.31    5.55   0
  -4  21  -2   92.07    7.25   0
   4 -21   2   89.17    7.25   0
   4  21   2  109.72    7.04   0
   4  21   2   94.90    5.49   0
  -5  21  -2   -0.40    4.61   0
  -5 -21  -2    4.48    4.46   0
   5  21   2   -2.99    6.50   0
   5  21   2   -0.73    6.55   0
   5 -21   2    0.16    6.37   0
   6 -21   2   46.88    7.00   0
   6  21   2   55.14    7.11   0
  -6  21  -2   46.99    5.55   0
  -6 -21  -2   57.99    5.10   0
   6  21   2   61.61    5.20   0
   7 -21   2   95.39    6.76   0
  -7  21  -2   97.34    9.15   0
  -7 -21  -2   88.12    9.06   0
   7  21   2   89.33    8.93   0
   7  21   2   95.24    9.08   0
  -6 -22   2   25.01    6.98   0
   6 -22  -2   48.89    6.66   0
  -6  22   2   35.82    6.75   0
   6  22  -2   28.38    7.08   0
   6  22  -2   29.13    6.49   0
   5  22  -2    7.13    6.60   0
   5 -22  -2    5.51    6.54   0
  -5  22   2    6.65    4.60   0
   5  22  -2    9.15    5.91   0
   4  22  -2  188.45    8.47   0
   4  22  -2  199.41    7.98   0
   4 -22  -2  187.25    7.77   0
  -4  22   2  170.30    6.30   0
   3  22  -2   67.13    6.56   0
   3  22  -2   67.74    7.08   0
  -3  22   2   70.79    6.87   0
  -3  22   2   78.85    6.84   0
   3 -22  -2   65.90    7.02   0
   2  22  -2   46.71    6.17   0
  -2  22   2   53.12    6.78   0
  -2  22   2   50.86    6.67   0
   2 -22  -2   54.27    6.67   0
   2  22  -2   44.54    6.61   0
  -1 -22   2  139.92    8.44   0
   1 -22  -2  119.87    5.73   0
   1  22  -2  137.07    7.57   0
   1  22  -2  123.74    8.99   0
  -1  22   2  127.04    5.75   0
  -1  22   2  128.43    5.62   0
   0  22  -2   25.32    5.94   0
   0 -22  -2   34.09    4.64   0
   0 -22   2   30.45    6.93   0
   0  22   2   24.72    4.87   0
   0  22  -2   25.71    6.28   0
   0  22   2   22.72    4.82   0
   1 -22   2  188.89    9.37   0
  -1 -22  -2   84.81    5.40   0
   1  22   2   94.29    5.39   0
  -1  22  -2   87.64    7.37   0
  -1  22  -2   99.19    6.82   0
   1  22   2   97.56    7.05   0
   2 -22   2    8.23    6.43   0
   2  22   2   10.27    4.47   0
  -2  22  -2    6.40    6.01   0
  -2  22  -2    9.17    5.52   0
  -2 -22  -2    9.89    4.43   0
   2  22   2    2.74    4.53   0
   3 -22   2    8.48    6.20   0
   3  22   2    0.42    6.49   0
  -3 -22  -2    6.25    6.40   0
  -3  22  -2    3.97    5.75   0
  -3  22  -2    5.86    6.27   0
   3  22   2    9.72    6.38   0
  -4  22  -2    4.45    4.31   0
   4  22   2    9.20    4.44   0
  -4 -22  -2    4.73    6.54   0
   4 -22   2    3.20    6.34   0
   4  22   2    2.94    6.49   0
  -5  22  -2   76.22    7.00   0
   5 -22   2   72.17    7.12   0
   5  22   2   74.53    5.36   0
   5  22   2   60.35    5.32   0
   6  22   2   15.29    4.78   0
  -6  22  -2   13.08    6.73   0
   6 -22   2   12.53    5.07   0
  -6 -22  -2    5.87    6.69   0
   6  22   2   11.47    6.68   0
   5  23  -2   -1.57    6.30   0
  -5  23   2   -0.45    6.60   0
   5  23  -2   -1.96    5.79   0
   5 -23  -2    2.01    4.60   0
   4  23  -2   46.20    6.36   0
  -4  23   2   45.15    6.76   0
  -4  23   2   30.15    5.08   0
   4  23  -2   39.44    6.62   0
   4 -23  -2   40.90    4.99   0
   3  23  -2  165.64    7.90   0
   3  23  -2  146.72    8.00   0
  -3  23   2  156.45    7.63   0
  -3  23   2  140.91    6.06   0
   3 -23  -2  142.61    6.06   0
  -2  23   2    4.79    6.41   0
  -2  23   2   10.28    6.30   0
   2  23  -2    2.49    5.82   0
   2 -23  -2    8.96    6.37   0
   2  23  -2    4.78    5.61   0
  -1  23   2   14.60    6.37   0
   1 -23  -2   10.29    4.70   0
  -1  23   2   13.77    4.66   0
   1  23  -2   14.27    5.74   0
   1  23  -2   11.03    5.86   0
   0  23  -2  203.86    8.51   0
   0  23   2  193.89    7.90   0
   0 -23   2  206.27    9.15   0
   0 -23  -2  211.66    7.79   0
   0  23   2  180.24    6.36   0
   0  23  -2  193.32    8.52   0
  -1 -23  -2    1.42    6.27   0
  -1  23  -2    1.16    5.46   0
   1 -23   2    2.49    6.27   0
  -1  23  -2    0.65    5.50   0
   1  23   2   -2.87    6.45   0
   1  23   2   -1.95    6.31   0
   2  23   2   -0.32    6.35   0
   2 -23   2    4.53    6.31   0
  -2  23  -2   -0.63    5.60   0
  -2  23  -2   -0.52    5.66   0
   2  23   2    5.53    4.47   0
  -2 -23  -2    3.83    4.45   0
   3 -23   2   25.34    6.63   0
  -3  23  -2   24.67    6.08   0
   3  23   2   27.35    4.78   0
   3  23   2   20.37    6.63   0
  -3  23  -2   24.64    6.40   0
  -3 -23  -2   24.15    6.60   0
  -4  23  -2   60.65    7.25   0
  -4 -23  -2   44.53    5.30   0
   4  23   2   62.22    6.93   0
  -4  23  -2   63.86    6.67   0
   4 -23   2   72.33    7.13   0
   4  23   2   58.75    7.05   0
   5 -23   2   -2.23    4.62   0
  -5  23  -2   -1.75    4.34   0
   5  23   2   -4.35    6.51   0
   5  23   2    5.79    6.44   0
   4 -24  -2    4.12    6.62   0
   4  24  -2   10.20    6.28   0
  -4  24   2   14.87    6.49   0
  -4  24   2   18.93    6.47   0
   4  24  -2   10.98    6.04   0
   3  24  -2    6.60    6.06   0
  -3  24   2    3.90    6.60   0
   3 -24  -2   -2.35    6.53   0
   3  24  -2   11.36    5.88   0
  -3  24   2   12.28    6.44   0
   2  24  -2   36.73    7.85   0
  -2  24   2   36.01    5.03   0
   2  24  -2   38.28    7.59   0
  -2  24   2   44.19    6.64   0
   2 -24  -2   39.72    6.73   0
   1  24  -2  101.30    7.55   0
  -1  24   2   93.35    5.59   0
  -1  24   2   95.88    5.65   0
   1  24  -2  104.04    7.44   0
   1 -24  -2   94.23    7.31   0
   0 -24  -2   28.11    6.59   0
   0  24   2   20.27    6.57   0
   0 -24   2   30.55    8.31   0
   0  24  -2   28.05    7.25   0
   0  24   2   31.75    6.57   0
   0  24  -2   27.01    6.21   0
  -1 -24  -2    5.80    6.48   0
   1 -24   2    6.96    6.45   0
   1  24   2    4.59    6.31   0
   1  24   2    7.63    4.64   0
  -1  24  -2    4.71    5.71   0
  -1  24  -2    5.77    6.95   0
   2  24   2    5.53    6.37   0
  -2  24  -2    1.30    5.72   0
   2 -24   2    0.25    6.30   0
  -2 -24  -2   -5.45    6.49   0
  -2  24  -2   -0.44    5.67   0
   2  24   2    0.19    6.34   0
   3  24   2   38.59    6.97   0
   3  24   2   44.20    6.90   0
  -3  24  -2   44.36    6.39   0
   3 -24   2   34.21    7.02   0
  -3 -24  -2   51.76    6.91   0
  -3  24  -2   41.14    6.56   0
  -4  24  -2  111.14    7.47   0
   4  24   2  120.40    7.50   0
  -4  24  -2  106.34    7.67   0
   4 -24   2  103.85    7.79   0
   4  24   2   75.51    5.92   0
   3  25  -2   44.41    8.38   0
   3 -25  -2   52.38    6.94   0
  -3  25   2   47.10    6.84   0
   3  25  -2   46.28    6.86   0
  -3  25   2   45.35    6.91   0
  -2  25   2    4.10    4.57   0
   2  25  -2    2.17    7.37   0
   2  25  -2    3.23    5.90   0
   2 -25  -2    3.60    4.48   0
  -2  25   2    0.93    4.58   0
   1  25  -2    0.31    7.10   0
  -1  25   2   -5.49    6.46   0
  -1  25   2   -1.61    4.55   0
   1  25  -2    1.97    7.07   0
   1 -25  -2   -1.93    4.55   0
   0 -25   2    2.78    8.06   0
   0  25  -2    3.70    7.18   0
   0  25   2    4.99    6.47   0
   0 -25  -2    6.94    4.54   0
   0  25   2   -0.30    4.58   0
   0  25  -2    4.89    7.12   0
  -1 -25  -2    2.17    6.33   0
   1 -25   2   -0.62    7.83   0
  -1  25  -2    0.48    6.97   0
   1  25   2   -0.09    6.39   0
  -1  25  -2    0.18    5.80   0
   1  25   2   -2.78    6.39   0
   2  25   2   18.98    6.78   0
  -2  25  -2   19.63    6.35   0
  -2 -25  -2   24.67    6.52   0
   2 -25   2   19.65    8.22   0
  -2  25  -2   19.54    6.38   0
   2  25   2   14.52    4.85   0
   3 -25   2   51.19    7.25   0
   3  25   2   30.76    7.17   0
  -3  25  -2   54.22    6.86   0
  -3  25  -2   51.77    7.05   0
  -3 -25  -2   61.23    7.16   0
   3  25   2   52.08    7.07   0
   2  26  -2   13.40    9.62   0
   2  26  -2   11.22    7.75   0
  -2  26   2    3.36    8.32   0
   2 -26  -2   11.38    8.13   0
  -2  26   2    9.61    8.18   0
   1  26  -2   39.12    6.85   0
   1 -26  -2   33.47    5.13   0
   1  26  -2   37.17    8.11   0
  -1  26   2   34.89    5.05   0
  -1  26   2   25.44    5.08   0
   0  26   2   -0.26    6.45   0
   0 -26   2    1.43    6.55   0
   0 -26  -2   -3.60    4.63   0
   0  26   2   -0.19    4.51   0
   0  26  -2    0.75    5.84   0
   0  26  -2   -1.61    7.40   0
   1  26   2    1.50    4.69   0
  -1 -26  -2   -0.59    4.64   0
  -1  26  -2    3.07    5.91   0
  -1  26  -2   -0.25    6.05   0
   1 -26   2    1.70    6.51   0
   1  26   2   -8.87    4.62   0
  -2 -26  -2    4.56    5.76   0
   2  26   2   -1.46    5.86   0
  -2  26  -2   -1.20    7.63   0
  -2  26  -2    3.23    9.18   0
   2 -26   2    2.19    8.23   0
   2  26   2    5.47    7.97   0
 -11   0   3    0.85    4.60   0
  11   0  -3    5.32    6.56   0
  10   0  -3   -2.88    4.42   0
 -10   0   3  -13.03    4.70   0
  -9   0   3   -3.36    4.74   0
   9   0  -3    6.91    4.45   0
  -8   0   3    7.31    5.21   0
   8   0  -3    0.18    5.22   0
  -7   0   3    6.47    5.71   0
   7   0  -3   -3.95    3.88   0
  -6   0   3   -2.01    3.94   0
   6   0  -3   -0.05    5.57   0
   5   0  -3    3.67    5.81   0
  -5   0   3    0.74    5.87   0
  -4   0   3    2.43    4.17   0
   4   0  -3   -6.77    5.91   0
  -3   0   3    5.10    4.44   0
   3   0  -3    2.62    4.48   0
  -2   0   3    1.11    4.59   0
   2   0  -3   -1.02    6.54   0
   1   0  -3   -0.43    5.07   0
  -1   0   3    1.31    7.11   0
   0   0  -3   -2.33    7.38   0
   0   0   3   -0.53    7.31   0
   0   0   3    1.31    7.15   0
  -1   0  -3   -0.76    5.09   0
   1   0   3    1.20    4.89   0
  -1   0  -3   -2.39    7.40   0
   1   0   3   -1.35    6.98   0
  -2   0  -3    1.65    4.76   0
  -2   0  -3    1.43    6.57   0
   2   0   3   -1.27    6.38   0
   2   0   3   -0.72    4.63   0
   3   0   3   -1.71    4.36   0
  -3   0  -3    0.27    4.47   0
   3   0   3   -0.81    4.45   0
  -4   0  -3    2.29    4.51   0
   4   0   3    1.09    4.37   0
   4   0   3    0.60    4.19   0
   5   0   3   -0.61    5.77   0
  -5   0  -3    2.44    5.94   0
   5   0   3    0.07    5.92   0
   6   0   3    6.37    4.12   0
  -6   0  -3   -4.77    4.19   0
   6   0   3    3.27    3.96   0
   7   0   3   -2.15    3.96   0
  -7   0  -3   -2.98    3.94   0
   7   0   3    4.03    3.89   0
   8   0   3   -0.59    5.29   0
  -8   0  -3   -1.10    5.33   0
   8   0   3   -4.40    3.68   0
  -9   0  -3    9.67    4.64   0
   9   0   3    4.85    4.41   0
   9   0   3   -9.60    4.60   0
 -10   0  -3    3.83    4.64   0
  10   0   3   -4.14    4.44   0
  10   0   3   -3.38    6.50   0
  11   0   3   -2.66    4.70   0
  11   0   3   -6.53    6.75   0
 -11   0  -3    0.38    4.73   0
  11   1  -3   82.46    7.19   0
  11  -1  -3   70.42    5.50   0
 -11  -1   3   80.19    5.47   0
 -11   1   3   64.28    7.35   0
  10   1  -3   55.23    5.00   0
 -10  -1   3   75.95    6.93   0
 -10   1   3   44.14    4.96   0
  10  -1  -3   41.24    6.64   0
   9  -1  -3   82.54    6.94   0
  -9   1   3   76.82    7.09   0
   9   1  -3   92.51    6.83   0
  -9  -1   3   79.77    5.23   0
   8   1  -3  164.47    6.49   0
   8  -1  -3  162.25    5.09   0
  -8   1   3  171.94    6.59   0
  -8  -1   3  164.11    6.41   0
   7   1  -3 1132.96   10.42   0
   7  -1  -3 1140.78   10.31   0
  -7   1   3 1124.04   10.15   0
  -7  -1   3 1138.78   10.52   0
  -6  -1   3   20.41    5.91   0
  -6   1   3   20.76    5.75   0
   6   1  -3   19.97    4.22   0
   6  -1  -3   17.63    5.77   0
  -5  -1   3 1789.16   14.45   0
   5   1  -3 1731.94   13.62   0
  -5   1   3 1786.07   14.28   0
   5  -1  -3 1756.23   13.49   0
  -4   1   3  176.82    7.34   0
   4  -1  -3  170.58    7.41   0
   4   1  -3  169.48    6.06   0
  -4  -1   3  186.87    7.39   0
  -3   1   3 3461.89   21.27   0
   3  -1  -3 3464.34   21.27   0
   3   1  -3 3441.30   22.36   0
  -3  -1   3 3609.68   23.16   0
  -2   1   3  119.55    6.26   0
  -2  -1   3  123.40    6.52   0
   2   1  -3  120.59    6.51   0
   2  -1  -3  119.50    7.83   0
   1   1  -3  234.37    9.04   0
  -1   1   3  241.79    9.75   0
  -1  -1   3  232.92    9.04   0
   1  -1  -3  236.25    8.39   0
   0   1   3   99.35    8.59   0
   0  -1  -3  100.53    8.65   0
   0   1   3   93.75    6.81   0
   0   1  -3   96.92    7.33   0
   0  -1   3   99.46    7.24   0
   0  -1   3  100.64    7.24   0
   1   1   3 2209.62   20.83   0
   1  -1   3 2353.63   23.38   0
  -1   1  -3 2341.94   24.17   0
  -1  -1  -3 2293.37   21.86   0
   1   1   3 2249.27   21.75   0
  -1  -1  -3 2272.05   20.97   0
   1  -1   3 2267.37   23.27   0
  -1   1  -3 2292.51   23.26   0
  -2  -1  -3  605.96   11.65   0
  -2   1  -3  661.98   12.46   0
   2   1   3  632.92   10.72   0
   2   1   3  639.86   10.68   0
   2  -1   3  633.68   11.27   0
   2  -1   3  634.87   12.19   0
  -2  -1  -3  642.73   10.87   0
  -3  -1  -3  330.98    7.71   0
   3  -1   3  330.29    9.23   0
   3   1   3  331.25    9.00   0
   3  -1   3  331.39    7.96   0
  -3   1  -3  344.65    9.24   0
   3   1   3  331.66    7.66   0
   4  -1   3   43.84    4.86   0
  -4  -1  -3   41.65    4.90   0
  -4   1  -3   43.56    4.92   0
   4  -1   3   42.66    4.86   0
   4   1   3   41.81    4.76   0
   4   1   3   44.79    4.76   0
   5  -1   3 1068.38   11.65   0
   5   1   3 1028.78   10.56   0
  -5  -1  -3 1018.19   10.52   0
   5  -1   3 1021.48   10.59   0
   5   1   3 1014.80   10.56   0
  -5   1  -3 1021.85   10.66   0
   6   1   3   89.27    6.35   0
   6   1   3   90.23    6.18   0
  -6  -1  -3   85.85    6.40   0
  -6   1  -3   77.34    4.85   0
   6  -1   3   83.08    4.99   0
   6  -1   3   84.62    6.24   0
   7  -1   3  675.77    8.27   0
   7  -1   3  682.55    9.09   0
   7   1   3  651.22    8.36   0
  -7   1  -3  660.53    8.43   0
   7   1   3  651.77    8.31   0
  -7  -1  -3  654.16    8.17   0
   8  -1   3  120.61    6.11   0
   8   1   3  112.96    6.05   0
   8  -1   3  117.04    4.69   0
  -8   1  -3  129.00    6.09   0
  -8  -1  -3  113.05    4.87   0
   8   1   3  115.02    4.84   0
   9  -1   3  180.09    7.44   0
   9   1   3  168.10    5.81   0
   9   1   3  176.48    5.60   0
  -9   1  -3  190.30    7.51   0
   9  -1   3  169.96    7.54   0
  -9  -1  -3  168.09    5.78   0
  10  -1   3   14.51    4.65   0
  10   1   3   13.93    4.44   0
  10   1   3   15.80    4.46   0
 -10  -1  -3   12.28    4.75   0
  10  -1   3   18.20    4.28   0
 -10   1  -3   10.85    4.66   0
  11   1   3  238.76    7.00   0
  11  -1   3  250.87    7.12   0
  11  -1   3  352.54    8.36   0
 -11   1  -3  346.25    8.59   0
  11   1   3  281.63    7.37   0
 -11  -1  -3  224.89    7.31   0
  11  -2  -3   30.11    5.16   0
 -11  -2   3   43.99    6.85   0
  11   2  -3   35.95    4.98   0
 -11   2   3   21.08    4.95   0
 -10  -2   3   14.94    6.53   0
  10  -2  -3   25.93    4.62   0
  10   2  -3   20.12    6.57   0
 -10   2   3   32.17    6.62   0
  -9  -2   3    9.54    4.91   0
   9  -2  -3   19.73    4.74   0
   9   2  -3    9.73    4.77   0
  -9   2   3   26.32    4.71   0
  -8  -2   3    9.02    3.84   0
   8  -2  -3    3.94    3.72   0
   8   2  -3    4.27    3.80   0
  -8   2   3    8.08    3.84   0
  -7  -2   3  268.86    7.41   0
   7   2  -3  264.83    7.42   0
   7  -2  -3  260.20    6.01   0
  -7   2   3  259.33    5.95   0
   6   2  -3   32.77    4.28   0
  -6   2   3   23.68    4.20   0
  -6  -2   3   23.93    5.82   0
   6  -2  -3   25.20    5.72   0
   5  -2  -3  222.82    7.28   0
   5   2  -3  216.36    6.28   0
  -5   2   3  224.31    6.20   0
  -5  -2   3  216.87    6.24   0
   4   2  -3   24.08    4.68   0
  -4  -2   3   25.74    6.36   0
   4  -2  -3   21.09    4.62   0
  -4   2   3   24.58    6.27   0
   3   2  -3   33.65    6.61   0
   3  -2  -3   27.90    6.44   0
  -3  -2   3   33.21    6.61   0
  -3   2   3   28.45    4.87   0
   2   2  -3 1233.28   16.77   0
  -2  -2   3 1208.06   15.97   0
  -2   2   3 1215.98   14.62   0
   2  -2  -3 1246.49   14.78   0
   1  -2  -3   -2.67    5.01   0
  -1   2   3   -0.51    6.86   0
  -1  -2   3   -1.80    6.84   0
   1   2  -3   -0.78    4.95   0
   0  -2   3 3080.04   32.54   0
   0   2   3 3110.62   24.79   0
   0  -2   3 3262.43   33.18   0
   0  -2  -3 3148.14   24.86   0
   0   2  -3 3098.40   32.94   0
   0   2   3 3144.33   24.77   0
   1  -2   3  443.33   12.58   0
  -1  -2  -3  414.30   10.21   0
  -1   2  -3  433.25   12.72   0
   1   2   3  445.77    9.82   0
   1  -2   3  429.59   11.60   0
  -1  -2  -3  431.61    9.84   0
  -1   2  -3  431.83   11.66   0
   1   2   3  432.25    9.91   0
   2   2   3  524.68    9.67   0
   2   2   3  541.70   10.80   0
  -2   2  -3  539.58   11.88   0
  -2  -2  -3  523.64    9.81   0
   2  -2   3  533.96   10.76   0
  -2  -2  -3  537.90   10.94   0
   2  -2   3  527.73   11.75   0
   3  -2   3  391.42    8.42   0
   3   2   3  385.43    9.13   0
   3   2   3  391.53    9.09   0
  -3   2  -3  382.37    8.49   0
  -3  -2  -3  395.25    9.20   0
   3  -2   3  386.16    8.52   0
  -4  -2  -3  221.96    6.39   0
   4  -2   3  234.91    6.79   0
   4  -2   3  254.80    8.00   0
   4   2   3  233.83    6.37   0
  -4   2  -3  225.16    6.70   0
   4   2   3  231.80    6.43   0
   5   2   3  112.39    5.12   0
   5  -2   3  175.08    5.77   0
   5   2   3  115.29    6.65   0
  -5  -2  -3  109.86    6.68   0
  -5   2  -3  114.90    6.94   0
   6  -2   3    2.66    3.89   0
  -6  -2  -3    4.81    5.72   0
   6   2   3    2.60    3.94   0
  -6   2  -3    5.53    4.11   0
   6   2   3    3.57    5.73   0
   7   2   3   -1.97    4.08   0
   7   2   3   -2.13    3.98   0
  -7  -2  -3    0.58    4.02   0
   7  -2   3    0.28    3.89   0
  -7   2  -3   -2.39    4.12   0
   8  -2   3   35.79    5.24   0
   8   2   3   38.23    5.44   0
   8   2   3   36.46    4.09   0
  -8  -2  -3   33.39    4.09   0
  -8   2  -3   29.02    4.03   0
   9   2   3   50.04    6.68   0
   9   2   3   44.64    6.81   0
   9  -2   3   60.70    5.03   0
  -9  -2  -3   48.03    6.92   0
   9  -2   3   47.35    6.67   0
  -9   2  -3   50.59    5.06   0
 -10  -2  -3   19.92    4.68   0
  10  -2   3   29.20    6.66   0
  10   2   3   16.26    4.55   0
  10  -2   3   15.51    6.54   0
  10   2   3   12.56    4.65   0
 -10   2  -3   17.94    6.69   0
 -11   2  -3   17.13    4.77   0
  11   2   3   21.59    6.68   0
  11   2   3    8.88    4.85   0
  11  -2   3   19.93    6.51   0
  11  -2   3   -0.16    6.75   0
 -11  -2  -3    6.03    6.77   0
  11   3  -3   70.57    5.54   0
 -11  -3   3   78.99    5.57   0
 -11   3   3   69.74    5.63   0
  11  -3  -3   94.43    7.34   0
  10   3  -3   28.74    6.45   0
 -10   3   3   29.67    4.78   0
  10  -3  -3   30.93    6.68   0
 -10  -3   3   25.24    4.80   0
  -9  -3   3  568.02    8.04   0
   9  -3  -3  592.38    7.99   0
  -9   3   3  578.30    9.51   0
   9   3  -3  574.71    8.04   0
   8   3  -3  211.53    6.83   0
  -8   3   3  209.49    5.63   0
   8  -3  -3  215.72    6.64   0
  -8  -3   3  216.97    5.61   0
  -7  -3   3  663.43    8.54   0
  -7   3   3  707.46    9.22   0
   7  -3  -3  666.16    8.19   0
   7   3  -3  705.18    8.59   0
   6   3  -3   64.49    6.07   0
  -6  -3   3   75.93    6.22   0
   6  -3  -3   66.40    4.51   0
  -6   3   3   65.40    4.55   0
  -5   3   3  988.08   10.21   0
   5   3  -3 1060.92   12.02   0
   5  -3  -3 1002.79   10.26   0
  -5  -3   3 1018.56   11.91   0
  -4   3   3 1773.82   14.14   0
  -4  -3   3 1782.72   15.35   0
   4   3  -3 1821.84   16.02   0
   4  -3  -3 1743.10   13.87   0
  -3   3   3 1033.44   11.69   0
   3   3  -3 1090.65   14.24   0
  -3  -3   3 1071.56   13.37   0
   3  -3  -3 1043.21   11.81   0
  -2  -3   3   10.35    6.49   0
  -2   3   3   12.20    4.59   0
   2   3  -3    9.59    6.59   0
   2  -3  -3   12.16    6.39   0
  -1  -3   3 1208.39   20.64   0
   1  -3  -3 1138.10   15.87   0
  -1   3   3 1180.03   14.31   0
   1   3  -3 1187.35   20.73   0
   0  -3   3  132.63   10.05   0
   0   3  -3  131.88   10.42   0
   0  -3   3  127.40   10.11   0
   0   3   3  123.95    7.12   0
   0   3   3  125.84    8.84   0
   0  -3  -3  123.27    8.75   0
  -1  -3  -3 9743.26   39.09   0
   1   3   3 9999.99   39.36   0
  -2   3  -3 1059.60   15.78   0
   2  -3   3 1028.34   14.78   0
   2   3   3 1047.90   13.57   0
  -2  -3  -3 1029.79   12.52   0
   2  -3   3 1039.04   14.78   0
  -2  -3  -3 1055.91   13.49   0
   2   3   3 1042.66   12.51   0
   3  -3   3  588.34   11.10   0
  -3  -3  -3  574.67    9.24   0
   3  -3   3  565.90    9.94   0
  -3   3  -3  590.09   11.08   0
  -3  -3  -3  611.77   10.41   0
   3   3   3  609.72   10.34   0
   3   3   3  555.89    9.26   0
   4  -3   3   57.44    5.01   0
  -4   3  -3   62.48    5.09   0
   4   3   3   58.57    4.92   0
  -4  -3  -3   56.53    4.76   0
   4   3   3   61.52    4.85   0
   5   3   3  944.71   10.00   0
   5  -3   3  955.06   11.18   0
   5   3   3  945.95    9.99   0
  -5  -3  -3  938.36   10.06   0
  -5   3  -3  957.44   10.59   0
   6   3   3  151.70    5.33   0
   6   3   3  139.19    5.21   0
   6  -3   3  140.75    5.27   0
  -6  -3  -3  146.60    5.30   0
  -6   3  -3  140.00    5.39   0
   7   3   3 1232.84   10.70   0
   7  -3   3 1183.04   11.46   0
   7   3   3 1217.83   10.75   0
  -7  -3  -3 1190.61   10.66   0
  -7   3  -3 1289.07   11.88   0
   8   3   3    7.50    3.78   0
   8   3   3   -1.04    3.70   0
   8  -3   3    0.33    5.22   0
  -8   3  -3   -1.85    5.38   0
  -8  -3  -3    5.13    3.78   0
  -9   3  -3  220.24    6.15   0
   9   3   3  212.34    6.12   0
  -9  -3  -3  206.81    6.20   0
   9   3   3  223.47    5.98   0
   9  -3   3  243.54    7.58   0
  10   3   3   56.32    4.89   0
 -10  -3  -3   61.74    5.14   0
  10   3   3   51.62    5.09   0
  10  -3   3   73.09    6.60   0
  10  -3   3   59.41    6.90   0
 -10   3  -3   58.06    6.89   0
  11   3   3   36.19    5.08   0
  11  -3   3   28.42    5.08   0
  11   3   3   12.18    6.90   0
  11  -3   3   37.49    6.68   0
 -11  -3  -3   32.48    5.05   0
 -11   3  -3   26.39    5.07   0
  11   4  -3   32.02    4.92   0
  11  -4  -3    5.65    5.14   0
 -11   4   3   32.04    5.03   0
 -11  -4   3   27.18    5.15   0
 -10   4   3   26.93    5.05   0
  10   4  -3   35.48    6.69   0
 -10  -4   3   29.29    4.85   0
  10  -4  -3   24.47    4.80   0
  -9   4   3   14.37    4.78   0
   9  -4  -3   10.15    6.67   0
   9   4  -3    8.56    6.50   0
  -9  -4   3   10.68    6.60   0
  -8  -4   3  148.04    6.36   0
   8   4  -3  135.52    5.07   0
  -8   4   3  147.88    6.32   0
   8  -4  -3  129.16    6.22   0
   7  -4  -3    5.18    3.85   0
  -7  -4   3    4.76    3.81   0
  -7   4   3    0.29    5.59   0
   7   4  -3    1.50    3.90   0
  -6  -4   3   17.12    4.09   0
  -6   4   3   11.49    4.03   0
   6  -4  -3   20.17    3.94   0
   6   4  -3   10.27    5.65   0
  -5  -4   3   -3.33    5.87   0
   5  -4  -3    3.27    5.55   0
  -5   4   3    0.71    4.03   0
   5   4  -3    6.06    5.85   0
  -4  -4   3 1106.13   12.38   0
   4   4  -3 1165.81   13.42   0
  -4   4   3 1108.96   11.39   0
   4  -4  -3 1134.27   12.02   0
  -3  -4   3  603.13   10.88   0
   3   4  -3  622.75   10.91   0
  -3   4   3  630.89    9.43   0
   3  -4  -3  630.89    9.39   0
  -2  -4   3   33.31    5.17   0
   2   4  -3   31.37    6.92   0
   2  -4  -3   30.69    4.69   0
  -2   4   3   29.86    4.90   0
   1  -4  -3  332.96    9.47   0
  -1   4   3  344.94    8.36   0
  -1  -4   3  344.59   13.24   0
   1   4  -3  342.70   13.26   0
   0  -4   3  270.59   14.60   0
   0  -4   3  275.32   14.83   0
   0   4   3  276.96    7.86   0
   0   4   3  274.71    9.20   0
   0  -4  -3  272.15    9.07   0
   0   4  -3  270.45   14.22   0
  -1   4  -3  184.50   10.37   0
  -1  -4  -3  176.10    6.76   0
  -1  -4  -3  176.01    6.89   0
   1  -4   3  183.69    9.94   0
   1   4   3  186.72    6.81   0
   1   4   3  176.70    6.97   0
   1  -4   3  185.78   10.02   0
   2  -4   3  470.24   10.75   0
  -2  -4  -3  477.70    9.86   0
   2   4   3  450.28    8.78   0
  -2  -4  -3  476.63    8.96   0
   2  -4   3  480.77   11.65   0
  -2   4  -3  485.85   10.87   0
   2   4   3  491.02    9.99   0
   3   4   3  517.71    8.79   0
   3  -4   3  538.14    9.86   0
  -3  -4  -3  530.09    8.82   0
  -3  -4  -3  528.17    8.81   0
  -3   4  -3  557.26   10.07   0
   3   4   3  552.18    8.81   0
  -4   4  -3  312.21    8.66   0
   4   4   3  295.92    6.78   0
   4  -4   3  312.38    8.45   0
   4   4   3  316.82    8.08   0
  -4  -4  -3  317.80    8.06   0
   5  -4   3   14.58    4.17   0
  -5  -4  -3    9.60    5.89   0
   5   4   3   12.70    5.88   0
  -5   4  -3   16.33    4.28   0
   5   4   3   14.05    5.79   0
   6  -4   3    1.14    3.83   0
  -6  -4  -3   -1.87    5.70   0
  -6   4  -3    2.02    4.06   0
   6   4   3    0.18    5.69   0
   6   4   3   -1.12    4.03   0
   7   4   3   24.60    5.70   0
   7   4   3   23.21    4.21   0
  -7   4  -3   21.74    4.20   0
  -7  -4  -3   23.27    4.27   0
   7  -4   3   27.41    4.15   0
   8  -4   3  102.42    4.66   0
  -8  -4  -3   96.05    4.52   0
   8   4   3   99.71    4.49   0
  -8   4  -3   92.49    4.61   0
   8   4   3   98.13    6.01   0
  -9  -4  -3   72.67    5.28   0
   9   4   3   88.22    6.85   0
   9  -4   3   93.69    6.85   0
   9   4   3   89.71    5.24   0
  -9   4  -3   84.85    7.06   0
  10  -4   3    5.83    6.38   0
 -10  -4  -3    9.58    6.57   0
 -10   4  -3    6.27    4.62   0
  10   4   3   18.83    6.49   0
  10   4   3    1.14    6.35   0
  11   4   3    5.56    6.80   0
  11   4   3    0.80    6.75   0
 -11  -4  -3   12.59    6.85   0
  11  -4   3    3.14    4.98   0
  11  -4   3   -0.65    4.80   0
 -11   4  -3    6.34    4.75   0
  11   5  -3   28.48    5.19   0
  11  -5  -3   33.02    5.13   0
 -11  -5   3   46.93    5.29   0
 -11   5   3   44.68    7.10   0
 -10   5   3   53.30    5.23   0
 -10  -5   3   56.97    5.27   0
  10   5  -3   58.15    5.03   0
  10  -5  -3   66.35    6.83   0
  -9   5   3  237.71    8.00   0
   9   5  -3  246.81    7.64   0
  -9  -5   3  223.26    6.25   0
   9  -5  -3  229.89    6.07   0
  -8  -5   3  119.31    4.86   0
   8   5  -3  108.92    4.85   0
   8  -5  -3  122.72    4.72   0
  -8   5   3  116.30    4.79   0
  -7  -5   3   29.66    5.57   0
  -7   5   3   26.51    4.17   0
   7  -5  -3   26.34    4.05   0
   7   5  -3   25.39    5.60   0
  -6  -5   3   12.43    4.12   0
  -6   5   3   10.57    5.67   0
   6  -5  -3    3.39    5.60   0
   6   5  -3   10.49    5.84   0
  -5  -5   3 1011.28   11.90   0
  -5   5   3  973.84    9.93   0
   5  -5  -3  968.20   10.06   0
   5   5  -3  958.94   11.74   0
  -4  -5   3  100.96    5.58   0
   4   5  -3   95.63    5.48   0
   4  -5  -3   94.48    5.07   0
  -4   5   3  104.85    5.18   0
  -3  -5   3  464.76    9.90   0
   3   5  -3  495.61   10.69   0
   3  -5  -3  466.88    8.12   0
  -3   5   3  469.21    8.20   0
   2  -5  -3 1335.64   13.99   0
  -2  -5   3 1267.25   18.30   0
   2   5  -3 1291.01   18.87   0
  -2   5   3 1368.64   14.14   0
  -1  -5   3   12.64    7.26   0
  -1   5   3   13.04    4.70   0
   1  -5  -3    9.89    4.61   0
   1   5  -3   12.33    8.24   0
   0   5   3    0.35    4.47   0
   0  -5  -3   -0.29    4.48   0
   0  -5   3    1.31    8.20   0
   0   5   3    1.45    4.48   0
   1  -5   3   31.51    6.94   0
   1  -5   3   29.57    6.53   0
  -1  -5  -3   29.22    4.87   0
   1   5   3   32.18    4.99   0
  -1   5  -3   31.32    7.38   0
  -1  -5  -3   34.48    4.88   0
   1   5   3   27.56    4.69   0
   2  -5   3  550.62   12.54   0
   2   5   3  538.47    9.16   0
   2   5   3  547.51   10.17   0
  -2  -5  -3  529.95    9.03   0
  -2   5  -3  547.24   12.52   0
  -2  -5  -3  556.81   10.20   0
   3  -5   3  784.36   11.67   0
   3   5   3  801.61   10.07   0
  -3   5  -3  791.97   11.86   0
  -3  -5  -3  782.89   10.11   0
   3   5   3  806.46   10.13   0
  -3  -5  -3  797.03   10.26   0
   4   5   3 1369.83   12.88   0
   4   5   3 1303.55   11.86   0
   4  -5   3 1263.11   13.05   0
  -4   5  -3 1320.11   13.50   0
  -4  -5  -3 1364.47   12.83   0
  -5   5  -3 1069.83   11.92   0
   5  -5   3 1037.90   10.78   0
  -5  -5  -3 1069.75   11.21   0
   5   5   3 1082.90   11.34   0
   5   5   3 1107.72   11.19   0
   6  -5   3  216.17    7.18   0
   6   5   3  235.33    5.77   0
  -6  -5  -3  229.85    5.86   0
   6   5   3  222.48    5.82   0
  -6   5  -3  230.17    6.09   0
   7   5   3   24.31    4.27   0
  -7  -5  -3   23.83    4.15   0
   7  -5   3   29.53    4.09   0
   7   5   3   31.95    4.05   0
  -7   5  -3   26.32    4.19   0
  -8   5  -3  145.01    6.22   0
   8  -5   3  141.86    5.02   0
   8   5   3  144.49    5.04   0
  -8  -5  -3  148.85    6.34   0
   8   5   3  147.30    6.44   0
   9  -5   3  132.05    5.46   0
   9   5   3  131.05    5.35   0
  -9  -5  -3  128.33    7.34   0
   9   5   3  130.25    7.26   0
  -9   5  -3  124.78    5.58   0
  10   5   3    9.07    6.42   0
  10   5   3   16.76    4.67   0
 -10  -5  -3    8.82    4.86   0
  10  -5   3   22.42    6.40   0
 -10   5  -3    6.23    4.56   0
  11   5   3   36.00    4.98   0
  11   5   3   25.71    4.80   0
  11  -5   3   16.27    5.00   0
  11  -5   3   34.53    5.90   0
 -11  -5  -3   34.18    5.13   0
 -11   5  -3   27.19    4.96   0
 -11  -6   3    2.92    5.86   0
  11  -6  -3   10.52    5.79   0
  11   6  -3    4.30    8.32   0
 -11   6   3   -5.27    7.59   0
 -10   6   3  347.53    8.48   0
 -10  -6   3  354.83    8.44   0
  10   6  -3  327.00    8.38   0
  10  -6  -3  295.37    6.94   0
  -9  -6   3   68.55    5.17   0
  -9   6   3   63.33    7.06   0
   9  -6  -3   75.33    5.12   0
   9   6  -3   77.40    6.93   0
  -8  -6   3  129.86    5.68   0
  -8   6   3  140.27    5.61   0
   8   6  -3  153.72    7.37   0
   8  -6  -3  137.26    5.63   0
   7   6  -3    7.03    3.81   0
  -7   6   3   10.44    5.38   0
  -7  -6   3   12.30    3.97   0
   7  -6  -3    8.43    3.83   0
  -6   6   3  773.47    8.84   0
   6  -6  -3  786.44    9.58   0
  -6  -6   3  731.96   10.16   0
   6   6  -3  748.27    9.40   0
  -5  -6   3  128.72    5.51   0
  -5   6   3  134.62    5.22   0
   5  -6  -3  133.29    6.54   0
   5   6  -3  124.94    6.71   0
  -4  -6   3  101.04    6.92   0
   4  -6  -3   97.83    4.95   0
   4   6  -3  105.43    6.96   0
  -4   6   3   95.06    5.10   0
  -3  -6   3   71.39    5.64   0
   3   6  -3   77.90    7.12   0
   3  -6  -3   76.35    6.41   0
  -3   6   3   80.00    6.56   0
   2  -6  -3    5.44    4.31   0
  -2   6   3    6.23    6.32   0
  -2  -6   3    4.88    6.07   0
   2   6  -3    4.38    6.33   0
   1   6  -3  267.21   15.91   0
   1  -6  -3  256.52    7.16   0
  -1  -6   3  263.33   14.18   0
  -1   6   3  267.98    7.29   0
   0   6   3   38.42    4.90   0
   0   6   3   34.70    6.45   0
   0  -6  -3   34.45    6.42   0
   1  -6   3  493.28   15.08   0
   1   6   3  487.15    9.91   0
  -1  -6  -3  487.55    9.85   0
  -1   6  -3  492.85   15.73   0
   1  -6   3  513.84   16.09   0
   1   6   3  498.62    9.99   0
  -1  -6  -3  478.85    9.88   0
   2   6   3   94.32    6.89   0
   2  -6   3   92.47    7.55   0
  -2   6  -3   89.66    6.38   0
  -2  -6  -3   89.24    6.99   0
  -2  -6  -3   82.80    5.34   0
   2   6   3   92.43    5.40   0
  -3  -6  -3  271.29    6.69   0
   3  -6   3  297.58    9.30   0
  -3  -6  -3  266.56    6.79   0
   3   6   3  266.21    6.73   0
  -3   6  -3  295.37    9.25   0
   3   6   3  273.64    6.73   0
   4  -6   3   48.43    4.76   0
  -4   6  -3   49.93    6.45   0
  -4  -6  -3   47.82    6.17   0
   4   6   3   45.61    6.27   0
   4   6   3   49.90    4.57   0
   5   6   3   70.63    4.59   0
   5  -6   3   61.40    6.25   0
   5   6   3   70.75    4.65   0
  -5  -6  -3   65.35    4.60   0
  -5   6  -3   61.92    6.40   0
  -6  -6  -3   47.41    4.44   0
   6  -6   3   50.15    5.85   0
   6   6   3   44.28    4.29   0
  -6   6  -3   56.00    6.01   0
   6   6   3   45.40    4.41   0
   7   6   3   93.32    5.98   0
   7   6   3   91.49    6.20   0
  -7  -6  -3  104.32    6.03   0
   7  -6   3   88.49    6.00   0
  -7   6  -3   98.82    6.00   0
  -8  -6  -3   -1.64    6.28   0
   8  -6   3    0.29    4.63   0
   8   6   3   -7.12    6.20   0
   8   6   3   -2.22    6.69   0
  -8   6  -3   -2.18    6.77   0
   9  -6   3    6.02    4.45   0
   9   6   3    8.85    6.55   0
  -9   6  -3    6.21    4.56   0
   9   6   3    9.59    4.49   0
  -9  -6  -3   -0.11    6.64   0
  10   6   3   11.62    4.82   0
 -10  -6  -3   19.11    4.88   0
  10  -6   3   12.09    6.69   0
  10   6   3   19.67    4.84   0
 -10   6  -3   14.91    4.87   0
  11   6   3   46.72    7.71   0
  11   6   3   35.97    8.51   0
 -11  -6  -3   24.14    8.49   0
  11  -6   3   29.40    6.11   0
 -11   6  -3   33.09    6.09   0
  11   7  -3   26.90    8.54   0
  11  -7  -3   10.34    8.79   0
 -11  -7   3   14.98    6.24   0
 -11   7   3   38.76    8.54   0
 -10  -7   3   28.19    6.83   0
 -10   7   3   39.62    6.62   0
  10   7  -3   21.81    6.78   0
  10  -7  -3   18.01    4.95   0
   9   7  -3   64.44    6.86   0
  -9   7   3   48.77    5.18   0
   9  -7  -3   70.84    6.79   0
  -9  -7   3   64.71    7.01   0
  -8   7   3  179.87    7.61   0
  -8  -7   3  182.83    7.67   0
   8   7  -3  178.41    7.55   0
   8  -7  -3  194.12    5.93   0
  -7   7   3   20.50    5.52   0
   7   7  -3   24.85    3.97   0
   7  -7  -3   29.35    3.98   0
  -7  -7   3   22.59    4.06   0
   6  -7  -3  346.94    6.46   0
  -6   7   3  392.26    7.84   0
   6   7  -3  356.64    8.27   0
  -6  -7   3  375.88    8.25   0
  -5   7   3   96.76    4.93   0
  -5  -7   3   96.87    6.62   0
   5  -7  -3   93.69    4.73   0
   5   7  -3   94.35    6.58   0
   4   7  -3  276.16    7.43   0
  -4   7   3  280.30    6.49   0
   4  -7  -3  281.13    7.55   0
  -4  -7   3  274.66    7.38   0
   3   7  -3    2.09    6.08   0
  -3   7   3    5.27    4.23   0
   3  -7  -3    4.13    4.27   0
  -3  -7   3    2.87    6.18   0
   2  -7  -3   54.47    6.23   0
   2   7  -3   53.45    7.10   0
  -2  -7   3   52.47    6.47   0
  -2   7   3   51.09    6.37   0
   1  -7  -3    1.78    5.95   0
   1   7  -3    2.17    9.99   0
   1   7  -3    1.61    9.08   0
  -1  -7   3    2.24    6.17   0
  -1   7   3   -0.55    4.42   0
   0   7   3 1307.92   13.42   0
   0   7   3 1324.08   13.43   0
   0  -7  -3 1340.14   13.45   0
  -1  -7  -3 1013.99   11.80   0
  -1  -7  -3 1045.94   12.66   0
   1  -7   3 1068.40   22.95   0
   1   7   3 1019.20   11.75   0
   1  -7   3 1088.51   22.88   0
  -1   7  -3 1077.47   23.45   0
   1   7   3 1055.71   12.66   0
  -2  -7  -3  834.80   10.40   0
   2  -7   3  873.03   15.17   0
   2   7   3  839.26   10.51   0
  -2   7  -3  899.68   15.60   0
   2   7   3  889.56   11.62   0
  -2  -7  -3  870.47   10.59   0
   3  -7   3   -0.14    5.94   0
   3   7   3    6.10    4.20   0
  -3  -7  -3    0.38    5.83   0
  -3  -7  -3    4.19    4.18   0
  -3   7  -3    3.90    6.35   0
   3   7   3    5.76    5.74   0
  -4  -7  -3  358.63    6.82   0
  -4   7  -3  351.45    7.78   0
   4  -7   3  355.90    7.79   0
  -4  -7  -3  352.55    6.87   0
   4   7   3  364.65    8.13   0
   4   7   3  371.72    7.98   0
   5   7   3   46.50    5.96   0
   5  -7   3   53.80    4.53   0
   5   7   3   52.27    5.84   0
  -5  -7  -3   60.77    6.09   0
  -5   7  -3   51.78    6.29   0
   6  -7   3  211.08    5.91   0
   6   7   3  227.78    6.96   0
  -6  -7  -3  225.99    6.98   0
   6   7   3  214.51    5.75   0
  -6   7  -3  221.40    5.94   0
   7  -7   3  140.42    6.41   0
  -7   7  -3  158.39    6.60   0
  -7  -7  -3  146.70    5.15   0
   7   7   3  136.66    5.07   0
   7   7   3  138.03    5.06   0
   8   7   3  312.01    6.59   0
   8  -7   3  337.67    8.26   0
  -8  -7  -3  317.25    6.80   0
   8   7   3  309.30    6.61   0
  -8   7  -3  316.54    6.83   0
   9   7   3   28.98    4.83   0
  -9  -7  -3   27.90    6.84   0
   9   7   3   40.31    6.81   0
   9  -7   3   24.55    6.60   0
  -9   7  -3   37.12    4.78   0
 -10  -7  -3  386.81    8.67   0
  10   7   3  275.60    7.12   0
 -10   7  -3  321.34    7.12   0
  10   7   3  372.28    8.51   0
  10  -7   3  376.64    8.54   0
 -10   8   3   61.60    7.01   0
  10   8  -3   69.68    7.06   0
  10  -8  -3   68.66    7.04   0
 -10  -8   3   61.41    5.37   0
  -9   8   3   18.23    4.60   0
   9   8  -3    3.43    6.55   0
   9  -8  -3   20.92    6.50   0
  -9  -8   3   14.58    4.67   0
   8  -8  -3    6.10    4.54   0
   8   8  -3   -6.84    6.61   0
  -8   8   3   -6.73    6.67   0
  -8  -8   3   -8.00    6.64   0
  -7   8   3   40.11    4.19   0
   7  -8  -3   41.70    4.05   0
   7   8  -3   47.91    5.58   0
  -7  -8   3   43.15    5.85   0
  -6   8   3  245.61    7.00   0
   6   8  -3  222.75    6.11   0
   6  -8  -3  202.04    5.55   0
  -6  -8   3  220.70    7.28   0
  -5   8   3    4.51    5.58   0
   5   8  -3    8.62    5.81   0
   5  -8  -3    7.31    3.97   0
  -5  -8   3    6.17    4.30   0
   4  -8  -3    8.43    3.97   0
  -4   8   3    8.25    5.74   0
   4   8  -3    6.26    5.82   0
  -4  -8   3   13.63    5.84   0
   3   8  -3   45.25    5.09   0
  -3   8   3   40.16    4.61   0
  -3  -8   3   37.68    6.34   0
   3  -8  -3   43.11    5.87   0
   2  -8  -3   37.52    4.64   0
  -2  -8   3   36.23    6.09   0
   2   8  -3   39.37    6.92   0
  -2   8   3   40.10    4.75   0
   2   8  -3   40.86    7.16   0
  -1  -8   3  546.45   25.20   0
   1  -8  -3  537.45    8.64   0
   1   8  -3  567.96   26.51   0
  -1   8   3  540.59    8.91   0
   0   8   3    1.62    4.38   0
   0   8   3   -1.19    4.25   0
   0  -8  -3    0.95    4.20   0
  -1  -8  -3   -0.23    4.28   0
   1   8   3    1.65    4.25   0
   1   8   3    2.51    6.08   0
  -1  -8  -3   -0.71    5.93   0
   1  -8   3    0.72    5.77   0
  -1   8  -3   -0.03    7.66   0
   2  -8   3  156.67    7.21   0
  -2   8  -3  169.59    8.93   0
  -2  -8  -3  155.24    5.83   0
  -2  -8  -3  153.50    5.76   0
   2   8   3  161.71    5.81   0
   2   8   3  162.99    5.99   0
   3   8   3  616.62    8.83   0
  -3  -8  -3  638.61    9.71   0
   3   8   3  649.54    9.82   0
   3  -8   3  638.01   11.46   0
  -3  -8  -3  628.03    8.73   0
  -3   8  -3  642.85   11.87   0
  -4  -8  -3   64.97    4.55   0
  -4   8  -3   60.19    5.12   0
   4  -8   3   73.16    6.39   0
   4   8   3   65.12    4.59   0
  -4  -8  -3   71.44    4.64   0
   4   8   3   72.45    4.74   0
   5  -8   3   26.75    4.41   0
  -5   8  -3   25.26    4.49   0
  -5  -8  -3   26.71    4.33   0
   5   8   3   28.03    4.08   0
   5   8   3   27.23    4.25   0
   6   8   3    5.31    3.99   0
   6  -8   3    1.77    5.72   0
   6   8   3    6.69    3.88   0
  -6  -8  -3    4.80    3.93   0
  -6   8  -3    9.33    5.63   0
   7  -8   3   34.57    5.50   0
  -7  -8  -3   26.90    4.10   0
  -7   8  -3   29.96    4.16   0
   7   8   3   26.72    4.14   0
   7   8   3   28.37    4.03   0
   8   8   3    6.81    4.65   0
  -8  -8  -3    8.84    4.74   0
   8  -8   3    8.44    4.62   0
   8   8   3   10.14    4.64   0
  -8   8  -3    4.48    4.60   0
  -9   8  -3  111.97    5.55   0
   9   8   3  117.85    5.50   0
  -9  -8  -3  117.15    7.35   0
   9   8   3  120.29    7.28   0
   9  -8   3  109.19    5.40   0
 -10  -8  -3   18.62    7.03   0
  10   8   3   30.42    6.81   0
  10  -8   3   18.04    6.64   0
  10   8   3   19.63    6.63   0
 -10   8  -3   10.72    4.81   0
 -10   9   3   44.54    5.18   0
  10   9  -3   44.73    7.00   0
  10   9  -3   47.30    5.09   0
 -10  -9   3   40.44    7.09   0
  10  -9  -3   46.87    5.02   0
   9   9  -3   -3.44    4.64   0
   9   9  -3   -3.29    6.34   0
   9  -9  -3  -13.73    6.67   0
  -9   9   3  -12.43    6.60   0
  -9  -9   3   -0.54    4.58   0
  -8   9   3  161.16    7.30   0
   8   9  -3  133.27    7.20   0
  -8  -9   3  136.77    7.45   0
   8  -9  -3  132.48    5.49   0
  -7   9   3    3.05    3.84   0
   7  -9  -3    2.88    3.67   0
   7   9  -3   -2.06    5.36   0
  -7  -9   3    2.02    5.45   0
   6  -9  -3  375.42    7.51   0
  -6   9   3  399.29    7.82   0
   6   9  -3  399.61    8.36   0
  -6  -9   3  388.49    8.46   0
   5  -9  -3    6.96    4.00   0
  -5   9   3   11.15    5.55   0
   5   9  -3    8.54    4.12   0
  -5  -9   3    9.14    5.86   0
   4   9  -3  767.94   12.06   0
   4   9  -3  787.76   11.30   0
   4  -9  -3  752.45    9.73   0
  -4   9   3  755.34    9.87   0
  -4  -9   3  739.19   11.74   0
   3  -9  -3  132.84    5.22   0
  -3   9   3  133.11    6.75   0
   3   9  -3  135.89    7.82   0
   3   9  -3  134.20    7.64   0
  -3  -9   3  139.98    7.50   0
   2  -9  -3  363.85    7.19   0
   2   9  -3  374.04   12.07   0
   2   9  -3  372.92   12.19   0
  -2  -9   3  372.74   11.44   0
  -2   9   3  384.48    8.48   0
   1  -9  -3  229.37    6.40   0
   1   9  -3  239.87   19.81   0
  -1   9   3  242.99    7.94   0
   0   9   3 2666.76   17.58   0
   0   9   3 2711.62   18.47   0
   0  -9  -3 2655.29   17.39   0
   1   9   3  596.44   10.08   0
   1  -9   3  593.59   16.87   0
  -1  -9  -3  570.35    8.95   0
   1   9   3  583.20    8.99   0
  -1   9  -3  612.28   18.63   0
  -2  -9  -3  230.40    7.58   0
   2   9   3  233.03    7.60   0
  -2   9  -3  232.23    9.76   0
   2  -9   3  229.06    9.13   0
   2   9   3  227.72    7.52   0
  -2  -9  -3  224.31    7.38   0
  -3  -9  -3    8.16    5.67   0
   3   9   3    7.57    5.96   0
  -3   9  -3   11.31    6.16   0
   3  -9   3    9.48    4.14   0
  -3  -9  -3    6.67    5.76   0
   3   9   3    8.37    5.82   0
  -4  -9  -3  651.41    8.47   0
   4   9   3  624.11    8.43   0
   4  -9   3  654.33   10.59   0
   4   9   3  627.12    8.48   0
  -4  -9  -3  617.00    8.36   0
  -4   9  -3  664.16   10.93   0
  -5  -9  -3    5.26    3.92   0
  -5   9  -3    6.72    4.06   0
   5   9   3    1.85    3.95   0
   5   9   3    4.27    4.04   0
   5  -9   3    9.86    5.54   0
   6   9   3 1006.08   10.43   0
  -6  -9  -3 1007.99   10.47   0
   6  -9   3  962.82   10.64   0
  -6   9  -3  952.98   10.44   0
   6   9   3  968.89    9.59   0
   7   9   3   22.17    3.94   0
   7  -9   3   20.83    3.97   0
   7   9   3   21.80    5.52   0
  -7  -9  -3   24.45    5.45   0
  -7   9  -3   28.44    4.09   0
   8   9   3    9.64    4.57   0
   8   9   3   -4.60    4.67   0
   8  -9   3   -3.07    4.63   0
  -8  -9  -3   -4.19    4.82   0
  -8   9  -3   -0.10    4.69   0
   9   9   3   13.44    4.65   0
  -9  -9  -3   15.07    6.73   0
   9   9   3   21.51    6.69   0
   9  -9   3   11.53    4.66   0
  -9   9  -3    7.78    4.57   0
  10   9   3  446.25    8.34   0
  10   9   3  491.99    9.41   0
  10  -9   3  450.94    8.17   0
 -10  -9  -3  377.31    8.41   0
 -10   9  -3  540.61    9.57   0
  10  10  -3    3.85    4.74   0
  10  10  -3    7.87    4.73   0
  10 -10  -3    4.74    4.80   0
 -10 -10   3    9.08    4.73   0
 -10  10   3    2.83    4.89   0
  -9  10   3   17.69    6.61   0
   9  10  -3   22.76    6.68   0
   9  10  -3   29.35    4.78   0
   9 -10  -3   30.62    4.73   0
  -9 -10   3   31.25    6.73   0
   8  10  -3   10.17    4.78   0
  -8  10   3    9.72    6.60   0
   8  10  -3   11.22    6.39   0
   8 -10  -3   10.43    4.61   0
  -8 -10   3   13.78    6.71   0
   7 -10  -3   55.02    5.50   0
  -7  10   3   57.70    5.54   0
   7  10  -3   58.18    5.55   0
   7  10  -3   53.75    5.96   0
  -7 -10   3   55.84    4.45   0
   6  10  -3    8.96    5.49   0
  -6  10   3    9.25    5.55   0
   6  10  -3   15.94    5.79   0
   6 -10  -3   16.31    5.31   0
  -6 -10   3    8.54    5.86   0
   5  10  -3   24.66    5.80   0
  -5  10   3   31.45    5.53   0
  -5 -10   3   17.26    5.91   0
   5  10  -3   18.30    5.92   0
   5 -10  -3   25.02    4.02   0
  -4 -10   3   -2.30    5.73   0
  -4  10   3    0.94    3.99   0
   4  10  -3    0.53    4.15   0
   4  10  -3    3.38    5.88   0
   4 -10  -3    4.94    3.90   0
   3 -10  -3   53.63    5.72   0
   3  10  -3   48.49    6.51   0
   3  10  -3   48.31    6.52   0
  -3  10   3   43.52    4.51   0
  -3 -10   3   47.33    6.28   0
   2  10  -3    1.31    7.25   0
   2 -10  -3    1.05    4.00   0
   2  10  -3    2.27    6.10   0
  -2  10   3    2.55    5.82   0
  -2 -10   3    1.40    4.99   0
   1  10  -3   23.79   11.45   0
   1 -10  -3   26.16    5.79   0
  -1  10   3   22.92    4.43   0
   0  10   3  343.11    8.45   0
   0  10   3  324.17    7.10   0
   0 -10  -3  316.96    6.92   0
  -1 -10  -3  578.56    8.76   0
   1 -10   3  610.00   17.17   0
   1  10   3  595.28    9.80   0
  -1  10  -3  636.79   18.68   0
   1  10   3  577.46    8.86   0
  -2  10  -3    6.74    6.14   0
   2  10   3    5.50    4.14   0
  -2 -10  -3    5.95    4.17   0
  -2 -10  -3    4.80    4.07   0
   2  10   3    4.57    4.14   0
   2 -10   3    5.72    5.71   0
   3  10   3   34.05    4.32   0
  -3  10  -3   35.13    6.42   0
   3 -10   3   32.72    5.97   0
  -3 -10  -3   29.51    4.35   0
  -3 -10  -3   38.94    4.31   0
   3  10   3   36.47    4.30   0
  -4  10  -3   21.43    4.55   0
  -4 -10  -3   20.31    4.17   0
   4  10   3   22.78    5.81   0
   4 -10   3   20.99    4.13   0
   4  10   3   19.40    4.12   0
  -4 -10  -3   21.80    5.74   0
  -5  10  -3   49.79    6.03   0
   5  10   3   50.27    5.84   0
   5  10   3   43.26    4.17   0
  -5 -10  -3   39.87    5.64   0
   5 -10   3   35.62    5.83   0
  -6  10  -3  253.90    6.33   0
   6 -10   3  249.90    6.29   0
   6  10   3  255.21    5.92   0
  -6 -10  -3  256.06    5.75   0
   6  10   3  260.82    5.93   0
  -7 -10  -3   27.43    5.43   0
   7 -10   3   23.51    4.10   0
   7  10   3   22.79    3.81   0
  -7  10  -3   14.88    4.03   0
   7  10   3   26.20    5.39   0
   8 -10   3   26.38    6.86   0
  -8 -10  -3   37.96    4.92   0
   8  10   3   27.96    4.89   0
  -8  10  -3   31.48    4.97   0
   8  10   3   28.79    4.90   0
   9 -10   3   -1.16    4.60   0
   9  10   3   -3.65    4.77   0
  -9 -10  -3    3.68    6.69   0
   9  10   3   11.08    6.56   0
  -9  10  -3   -0.11    6.36   0
  10  10   3   11.77    4.72   0
 -10  10  -3    2.62    4.80   0
  10 -10   3    6.99    4.57   0
 -10 -10  -3    1.01    4.99   0
  10  10   3   12.98    4.80   0
  10  11  -3   86.90    7.36   0
  10  11  -3   69.17    7.21   0
  10 -11  -3   59.20    5.64   0
 -10  11   3   42.11    7.45   0
 -10 -11   3   64.56    7.38   0
   9  11  -3    6.50    6.60   0
  -9  11   3    3.30    4.55   0
   9  11  -3   -1.49    4.41   0
   9 -11  -3    1.95    4.48   0
  -9 -11   3    3.49    6.50   0
   8 -11  -3  234.64    6.16   0
  -8 -11   3  216.12    6.64   0
  -8  11   3  236.83    6.20   0
   8  11  -3  243.82    6.50   0
   8  11  -3  244.30    6.65   0
  -7  11   3   -0.84    6.58   0
   7  11  -3    2.70    6.54   0
  -7 -11   3    2.38    5.18   0
   7 -11  -3   -1.38    6.40   0
   7  11  -3    4.37    4.89   0
   6  11  -3  140.84    6.68   0
  -6  11   3  156.05    6.29   0
  -6 -11   3  155.41    6.82   0
   6 -11  -3  146.02    4.97   0
   6  11  -3  166.01    6.93   0
  -5  11   3   37.89    4.14   0
   5  11  -3   34.64    4.46   0
   5  11  -3   36.66    6.05   0
  -5 -11   3   37.14    5.91   0
   5 -11  -3   44.69    5.51   0
   4 -11  -3  694.14    9.34   0
  -4 -11   3  671.00   10.51   0
  -4  11   3  681.48    8.48   0
   4  11  -3  676.93   10.92   0
   4  11  -3  702.85   10.82   0
   3  11  -3  296.91    9.65   0
   3  11  -3  301.07    9.45   0
   3 -11  -3  274.44    6.41   0
  -3  11   3  282.73    7.64   0
  -3 -11   3  291.84    9.36   0
   2  11  -3 1240.31   20.23   0
   2  11  -3 1117.00   19.12   0
   2 -11  -3 1119.54   11.11   0
  -2 -11   3 1125.02   19.39   0
  -2  11   3 1175.79   11.94   0
   1  11  -3   45.12   10.46   0
   1  11  -3   48.13   10.08   0
   1 -11  -3   48.35    5.87   0
  -1  11   3   46.82    6.14   0
   0 -11  -3 1298.59   12.10   0
   0  11   3 1288.85   12.13   0
   0  11   3 1254.36   12.04   0
  -1  11  -3  454.89   15.77   0
  -1 -11  -3  464.62    8.77   0
   1 -11   3  465.00   14.75   0
   1  11   3  475.91    9.01   0
   1  11   3  460.75    8.80   0
  -2 -11  -3  658.48    8.86   0
   2  11   3  671.08    8.98   0
  -2 -11  -3  653.32    9.81   0
  -2  11  -3  698.05   14.28   0
   2  11   3  677.13    9.81   0
   2 -11   3  664.76   13.39   0
  -3  11  -3  154.96    7.81   0
   3 -11   3  149.91    7.39   0
  -3 -11  -3  148.12    5.27   0
   3  11   3  144.88    5.32   0
   3  11   3  140.88    5.31   0
  -3 -11  -3  148.69    5.40   0
  -4  11  -3  231.96    8.22   0
   4  11   3  233.39    5.96   0
   4 -11   3  222.18    6.50   0
  -4 -11  -3  231.80    5.85   0
   4  11   3  223.64    5.87   0
  -4 -11  -3  237.03    5.88   0
   5  11   3    3.23    3.83   0
   5 -11   3    4.85    3.84   0
  -5  11  -3    3.83    5.57   0
   5  11   3    0.94    3.82   0
  -5 -11  -3    2.07    3.76   0
  -6 -11  -3  112.82    6.05   0
   6 -11   3  106.40    6.29   0
   6  11   3  115.45    6.11   0
  -6  11  -3  108.36    6.31   0
   6  11   3   95.97    4.72   0
   7  11   3    4.75    4.68   0
   7 -11   3    2.12    6.67   0
   7  11   3   -2.60    4.71   0
  -7 -11  -3    2.47    4.55   0
  -7  11  -3   -1.39    4.80   0
   8  11   3  692.88    9.83   0
  -8 -11  -3  667.10    9.85   0
   8  11   3  665.79    9.83   0
   8 -11   3  730.76   10.40   0
  -8  11  -3  690.81   10.28   0
   9  11   3    6.17    6.78   0
  -9 -11  -3   15.12    6.58   0
   9  11   3   13.32    6.51   0
   9 -11   3    9.07    6.54   0
  -9  11  -3   10.52    6.54   0
  10  11   3   60.09    5.41   0
  10 -11   3   78.66    7.24   0
 -10  11  -3   50.32    5.43   0
 -10 -11  -3   66.12    5.71   0
  10  11   3   70.47    5.62   0
  10  12  -3   60.56    8.37   0
 -10  12   3   91.85    6.80   0
  10  12  -3   72.84    6.90   0
 -10 -12   3   78.12    5.73   0
  10 -12  -3   92.26    8.31   0
  -9 -12   3   28.33    6.76   0
  -9  12   3   22.73    4.81   0
   9  12  -3   21.49    6.78   0
   9  12  -3   18.13    6.53   0
   9 -12  -3   21.38    4.80   0
   8 -12  -3    3.10    4.67   0
   8  12  -3    1.04    7.07   0
   8  12  -3    9.88    4.58   0
  -8 -12   3    7.98    4.89   0
  -8  12   3   -6.12    6.64   0
  -7 -12   3  106.43    7.54   0
   7  12  -3  116.71    7.61   0
  -7  12   3   93.79    5.34   0
   7  12  -3  106.37    7.26   0
   7 -12  -3   93.02    5.23   0
   6  12  -3   39.50    4.21   0
   6  12  -3   31.30    5.60   0
   6 -12  -3   34.31    5.29   0
  -6  12   3   38.31    3.92   0
  -6 -12   3   31.55    4.17   0
  -5  12   3   31.23    5.67   0
  -5 -12   3   33.43    5.69   0
   5  12  -3   36.58    5.90   0
   5  12  -3   31.89    5.81   0
   5 -12  -3   36.97    4.10   0
   4 -12  -3   35.97    4.27   0
   4  12  -3   31.81    4.63   0
   4  12  -3   35.21    6.18   0
  -4  12   3   34.81    4.29   0
  -4 -12   3   39.80    4.44   0
   3 -12  -3  175.47    6.72   0
  -3 -12   3  196.57    8.27   0
   3  12  -3  188.92    8.66   0
   3  12  -3  197.69    8.47   0
  -3  12   3  189.08    6.95   0
  -2  12   3   44.83    4.54   0
   2 -12  -3   42.77    5.74   0
   2  12  -3   47.43    7.86   0
   2  12  -3   47.03    8.18   0
  -2 -12   3   42.56    7.18   0
   1  12  -3   23.56    8.46   0
   1 -12  -3   23.48    4.13   0
   1  12  -3   24.93    8.95   0
  -1  12   3   26.30    4.28   0
  -1  12   3   24.28    4.25   0
   0  12   3  886.40   10.09   0
   0  12   3  883.82   10.16   0
   0 -12  -3  891.43   10.06   0
   0  12  -3  924.76   34.52   0
   1  12   3   28.58    5.96   0
  -1  12  -3   35.05    8.24   0
  -1  12  -3   32.77    7.78   0
  -1 -12  -3   35.80    4.35   0
   1  12   3   35.75    4.39   0
   1 -12   3   35.48    6.89   0
  -2  12  -3  383.51   11.23   0
   2  12   3  381.30    8.21   0
   2  12   3  369.79    7.08   0
  -2 -12  -3  373.20    6.99   0
  -2 -12  -3  355.53    8.04   0
   2 -12   3  361.22   11.29   0
  -3 -12  -3  202.01    7.04   0
  -3 -12  -3  210.94    5.87   0
   3  12   3  219.69    7.19   0
   3 -12   3  214.79    8.01   0
   3  12   3  219.11    5.86   0
  -3  12  -3  225.10    8.53   0
   4  12   3  162.15    5.31   0
   4  12   3  174.78    6.64   0
  -4 -12  -3  172.97    6.64   0
  -4  12  -3  172.12    6.14   0
  -4 -12  -3  171.07    5.34   0
   4 -12   3  173.33    7.11   0
  -5  12  -3   46.00    6.10   0
  -5 -12  -3   42.88    4.34   0
   5  12   3   50.61    4.36   0
   5 -12   3   47.26    5.92   0
   5  12   3   50.96    5.81   0
  -6  12  -3  161.84    6.76   0
   6  12   3  152.28    6.35   0
   6  12   3  158.85    5.14   0
   6 -12   3  161.60    6.62   0
  -6 -12  -3  165.82    5.23   0
   7  12   3    0.08    6.43   0
   7  12   3    9.83    6.52   0
   7 -12   3    8.33    6.65   0
  -7 -12  -3    8.45    6.54   0
  -7  12  -3    9.99    4.69   0
  -8 -12  -3    1.62    6.65   0
   8 -12   3   13.97    6.84   0
   8  12   3    3.99    4.68   0
   8  12   3    1.36    6.69   0
  -8  12  -3   16.72    6.60   0
   9  12   3    7.09    4.61   0
   9 -12   3    0.88    4.74   0
  -9 -12  -3    6.44    6.59   0
   9  12   3   17.84    6.53   0
  -9  12  -3    7.55    4.57   0
 -10 -12  -3    9.18    6.07   0
  10 -12   3    6.05    5.79   0
  10  12   3   11.35    5.92   0
  10  12   3   11.79    8.39   0
 -10  12  -3    7.26    7.50   0
   9 -13  -3   30.32    4.97   0
   9  13  -3   33.85    4.94   0
  -9 -13   3   39.67    7.06   0
   9  13  -3   43.52    7.02   0
  -9  13   3   24.10    5.04   0
  -8  13   3  296.65    6.61   0
   8  13  -3  321.02    9.06   0
   8  13  -3  300.81    8.51   0
  -8 -13   3  305.33    9.10   0
   8 -13  -3  268.02    6.51   0
  -7  13   3   13.93    6.41   0
   7  13  -3   11.49    6.64   0
  -7 -13   3   23.12    6.56   0
   7  13  -3   13.49    4.74   0
   7 -13  -3   14.06    4.54   0
  -6 -13   3   52.27    4.35   0
   6  13  -3   54.52    5.89   0
   6  13  -3   57.81    5.70   0
  -6  13   3   55.09    5.46   0
   6 -13  -3   52.18    5.42   0
   5 -13  -3    3.16    5.10   0
   5  13  -3    0.30    5.44   0
   5  13  -3    1.39    3.78   0
  -5  13   3    3.07    3.82   0
  -5 -13   3    0.74    5.33   0
   4 -13  -3 1210.12   10.72   0
  -4  13   3 1308.14   11.74   0
   4  13  -3 1246.23   15.09   0
  -4 -13   3 1177.55   13.87   0
   4  13  -3 1279.98   14.43   0
  -3 -13   3   85.40    6.84   0
   3 -13  -3   91.32    6.03   0
   3  13  -3   94.17    7.06   0
   3  13  -3   84.66    7.10   0
  -3  13   3   85.64    6.17   0
   2  13  -3  518.96   14.60   0
   2 -13  -3  528.42    8.86   0
  -2 -13   3  527.94   13.94   0
  -2  13   3  526.43    7.91   0
   2  13  -3  562.66   14.34   0
   1  13  -3   37.02    9.45   0
  -1  13   3   35.64    4.27   0
   1 -13  -3   36.90    4.24   0
   1  13  -3   39.14    8.16   0
  -1  13   3   43.04    4.27   0
   0  13   3  590.56    9.39   0
   0  13   3  538.69    8.27   0
   0  13  -3  613.98   22.33   0
   0 -13  -3  571.06    8.35   0
   0  13  -3  574.72   21.78   0
   0 -13   3  603.26   21.14   0
  -1  13  -3  849.07   19.09   0
   1  13   3  877.63   10.73   0
  -1 -13  -3  824.65    9.57   0
   1 -13   3  855.72   17.76   0
  -1  13  -3  859.74   18.87   0
   1  13   3  815.82    9.71   0
   2 -13   3 1822.92   21.33   0
  -2  13  -3 1865.61   21.48   0
   2  13   3 1775.54   13.38   0
  -2 -13  -3 1783.84   13.39   0
  -2 -13  -3 1734.26   13.30   0
   2  13   3 1785.22   13.37   0
  -3  13  -3   25.80    6.20   0
  -3 -13  -3   28.56    5.71   0
  -3 -13  -3   26.48    4.14   0
   3  13   3   29.29    5.75   0
   3  13   3   27.81    4.13   0
   3 -13   3   25.27    5.67   0
  -4  13  -3   55.05    6.19   0
  -4 -13  -3   47.11    5.81   0
   4 -13   3   51.63    5.86   0
  -4 -13  -3   52.81    5.74   0
   4  13   3   53.61    5.72   0
   4  13   3   65.82    5.85   0
  -5  13  -3   67.79    6.11   0
   5  13   3   71.68    4.43   0
   5  13   3   68.20    5.94   0
   5 -13   3   68.65    4.54   0
  -5 -13  -3   69.88    5.87   0
  -6  13  -3  377.44    7.26   0
   6  13   3  404.35    7.63   0
   6  13   3  378.36    6.54   0
  -6 -13  -3  402.64    7.61   0
   6 -13   3  372.59    8.26   0
   7  13   3   10.17    4.39   0
   7  13   3    0.05    6.46   0
  -7 -13  -3   -1.08    6.34   0
   7 -13   3   -1.50    4.51   0
  -7  13  -3   -2.21    6.61   0
   8  13   3   53.99    6.84   0
  -8 -13  -3   68.00    5.02   0
   8  13   3   67.55    5.17   0
   8 -13   3   58.92    7.02   0
  -8  13  -3   68.05    5.18   0
   9  13   3   24.92    6.55   0
   9 -13   3   13.01    4.92   0
  -9 -13  -3   12.34    6.68   0
   9  13   3   14.16    6.65   0
  -9  13  -3    9.43    6.54   0
   9 -14  -3   10.65    4.85   0
   9  14  -3   16.82    6.59   0
   9  14  -3   22.34    7.10   0
  -9 -14   3   22.16    6.93   0
  -9  14   3   16.23    6.64   0
  -8  14   3  129.86    7.23   0
   8  14  -3  118.99    5.86   0
   8  14  -3  121.35    6.09   0
  -8 -14   3  124.88    6.11   0
   8 -14  -3  116.93    5.47   0
   7  14  -3    9.91    6.42   0
   7  14  -3   10.47    4.68   0
  -7 -14   3   10.16    4.67   0
  -7  14   3   11.75    4.56   0
   7 -14  -3   17.36    4.49   0
   6  14  -3    6.47    6.56   0
  -6 -14   3    3.46    6.58   0
   6  14  -3   -5.11    6.79   0
   6 -14  -3    0.75    4.42   0
  -6  14   3    4.11    4.55   0
   5 -14  -3   63.29    5.54   0
   5  14  -3   57.84    4.75   0
   5  14  -3   59.03    5.95   0
  -5  14   3   57.10    5.78   0
  -5 -14   3   64.11    5.93   0
   4 -14  -3  153.76    6.37   0
   4  14  -3  148.43    6.23   0
   4  14  -3  145.10    6.21   0
  -4 -14   3  159.35    7.25   0
  -4  14   3  164.05    6.57   0
  -3 -14   3   94.32    6.99   0
   3 -14  -3  108.39    4.79   0
   3  14  -3  104.94    8.27   0
  -3  14   3  115.37    6.24   0
   3  14  -3   99.37    7.23   0
   2  14  -3  345.76   11.68   0
   2 -14  -3  366.72    7.69   0
  -2  14   3  375.87    7.90   0
   2  14  -3  360.77   12.15   0
  -1  14   3  133.73    6.42   0
   1 -14  -3  125.03    6.38   0
   1  14  -3  137.53   10.33   0
   1  14  -3  130.52   10.52   0
  -1  14   3  124.05    5.18   0
   0  14   3   28.75    4.33   0
   0  14  -3   34.75    8.99   0
   0 -14   3   35.61    7.87   0
   0 -14  -3   32.95    4.21   0
   0  14   3   30.44    5.73   0
   0  14  -3   33.22    9.14   0
  -1  14  -3    1.36    7.03   0
   1  14   3    2.80    3.97   0
  -1 -14  -3    0.34    5.43   0
   1 -14   3    0.77    5.01   0
   1  14   3   -1.18    5.58   0
  -1  14  -3    2.00    6.91   0
   2 -14   3   10.41    5.61   0
  -2  14  -3    7.23    6.03   0
  -2 -14  -3   10.33    5.48   0
   2  14   3   14.59    5.67   0
   2  14   3   11.34    3.98   0
  -3  14  -3  177.50    7.94   0
  -3 -14  -3  181.13    6.63   0
  -3 -14  -3  170.71    6.61   0
   3  14   3  180.32    6.68   0
   3  14   3  183.39    6.72   0
   3 -14   3  168.70    7.51   0
  -4  14  -3    6.81    5.73   0
   4  14   3    5.53    3.89   0
  -4 -14  -3    4.70    3.93   0
   4 -14   3   10.88    5.37   0
   4  14   3    6.21    3.88   0
  -4 -14  -3    2.70    3.90   0
   5  14   3   -1.35    3.74   0
  -5  14  -3    1.46    5.35   0
  -5 -14  -3   -0.07    3.57   0
   5 -14   3   -0.01    5.18   0
   5  14   3   -7.48    5.20   0
   6  14   3    1.34    4.70   0
  -6 -14  -3   -0.81    4.58   0
   6  14   3   -3.01    6.55   0
   6 -14   3    1.94    4.37   0
  -6  14  -3    2.83    6.70   0
   7  14   3   36.93    4.87   0
   7 -14   3   42.41    6.67   0
   7  14   3   46.96    6.57   0
  -7  14  -3   41.66    5.06   0
  -7 -14  -3   45.04    4.99   0
  -8  14  -3    1.38    6.49   0
   8  14   3    3.27    4.54   0
   8 -14   3    2.71    6.49   0
   8  14   3    0.96    4.52   0
  -8 -14  -3    2.45    4.58   0
  -9  14  -3   13.93    4.97   0
   9 -14   3   27.82    7.19   0
   9  14   3    9.44    4.90   0
   9  14   3   12.79    5.06   0
  -9 -14  -3    7.63    5.02   0
  -9  15   3    1.97    4.70   0
   9  15  -3    2.09    6.51   0
   9  15  -3   11.79    6.99   0
  -9 -15   3    3.52    7.18   0
   9 -15  -3    7.88    4.63   0
   8  15  -3   19.72    6.83   0
  -8  15   3   11.80    4.76   0
   8  15  -3   13.80    6.65   0
  -8 -15   3   23.19    6.85   0
   8 -15  -3    5.29    6.41   0
   7  15  -3    2.59    4.66   0
   7  15  -3   -2.65    4.65   0
  -7  15   3   10.15    4.48   0
   7 -15  -3    0.94    6.35   0
  -7 -15   3    8.51    4.62   0
  -6  15   3    9.33    4.57   0
   6  15  -3    6.96    4.68   0
  -6 -15   3   10.21    4.58   0
   6 -15  -3   13.38    4.41   0
   6  15  -3    8.59    4.56   0
   5 -15  -3   39.86    4.12   0
  -5 -15   3   39.91    5.63   0
  -5  15   3   37.21    5.48   0
   5  15  -3   43.76    4.40   0
   5  15  -3   42.12    5.80   0
   4  15  -3   19.21    4.13   0
   4  15  -3   12.12    5.55   0
  -4  15   3   17.53    5.32   0
   4 -15  -3   12.74    3.81   0
  -4 -15   3   12.50    5.54   0
  -3  15   3    5.64    5.39   0
   3 -15  -3    2.95    3.67   0
  -3 -15   3    1.02    5.50   0
   3  15  -3    1.89    5.65   0
   3  15  -3    1.76    5.75   0
   2  15  -3   63.47    8.31   0
   2  15  -3   75.14    8.04   0
   2 -15  -3   63.43    5.89   0
  -2  15   3   61.95    4.51   0
   1  15  -3  186.80   11.26   0
  -1  15   3  166.30    5.43   0
   1 -15  -3  177.18    5.44   0
   1  15  -3  188.41   11.04   0
  -1  15   3  184.40    5.51   0
   0  15   3  113.54    6.30   0
   0 -15   3  114.06    9.33   0
   0  15  -3  114.46    9.87   0
   0  15  -3  112.69   10.59   0
   0  15   3  120.93    6.33   0
   0 -15  -3  105.98    6.11   0
  -1  15  -3    2.21    6.62   0
   1 -15   3    2.10    5.99   0
  -1  15  -3    1.82    6.80   0
   1  15   3    1.70    3.79   0
  -1 -15  -3   -2.16    5.28   0
   1  15   3    1.82    5.35   0
   2 -15   3  111.42    7.20   0
   2  15   3  108.94    6.28   0
  -2  15  -3  118.79    7.49   0
   2  15   3  114.37    4.94   0
  -2 -15  -3  126.29    4.96   0
  -3 -15  -3  106.42    4.80   0
   3 -15   3  111.46    6.84   0
  -3  15  -3  116.26    7.28   0
   3  15   3  109.50    4.91   0
  -3 -15  -3  107.77    4.83   0
   3  15   3  111.82    4.91   0
  -4 -15  -3   59.81    4.25   0
  -4  15  -3   52.82    4.65   0
   4  15   3   48.06    5.77   0
  -4 -15  -3   45.49    5.64   0
   4 -15   3   53.38    5.76   0
   4  15   3   52.56    4.24   0
  -5 -15  -3    8.05    5.27   0
  -5  15  -3   12.48    3.78   0
   5  15   3    9.06    5.22   0
   5 -15   3   10.10    5.29   0
   5  15   3   18.58    5.25   0
  -6  15  -3  147.03    7.60   0
   6 -15   3  140.18    5.82   0
  -6 -15  -3  149.10    7.38   0
   6  15   3  138.17    7.24   0
   6  15   3  129.61    5.62   0
   7  15   3   -0.17    6.44   0
   7 -15   3    4.84    4.50   0
  -7  15  -3   -2.73    6.53   0
  -7 -15  -3    7.20    6.41   0
   7  15   3   -2.19    4.58   0
   8  15   3    9.62    6.69   0
  -8  15  -3   12.90    4.73   0
   8  15   3    9.00    6.49   0
   8 -15   3    9.18    6.58   0
  -8 -15  -3   17.96    6.48   0
   9  15   3    3.08    6.65   0
   9 -15   3    6.55    6.69   0
   9  15   3    1.73    4.78   0
  -9 -15  -3   -8.31    4.77   0
  -9  15  -3    9.16    4.62   0
  -9  16   3   12.61    5.67   0
   9  16  -3    8.15    8.15   0
  -9 -16   3    8.55    6.13   0
   9 -16  -3   -0.37    5.81   0
   9  16  -3    0.47    6.14   0
  -8 -16   3   45.43    5.15   0
  -8  16   3   35.94    5.02   0
   8  16  -3   48.17    6.85   0
   8 -16  -3   41.87    6.69   0
   8  16  -3   38.23    5.17   0
   7 -16  -3    6.75    6.45   0
   7  16  -3    5.00    6.58   0
  -7  16   3   17.50    6.46   0
  -7 -16   3   21.45    4.73   0
   7  16  -3   11.89    4.68   0
   6 -16  -3   -2.85    6.36   0
   6  16  -3    7.72    6.31   0
   6  16  -3    9.40    6.20   0
  -6 -16   3    5.01    6.31   0
  -6  16   3   -2.74    4.55   0
  -5  16   3   38.20    6.69   0
   5  16  -3   43.41    6.98   0
  -5 -16   3   36.17    6.79   0
   5 -16  -3   40.18    6.52   0
   5  16  -3   34.50    6.80   0
   4  16  -3   37.51    5.66   0
  -4  16   3   40.37    5.43   0
   4 -16  -3   34.82    3.83   0
  -4 -16   3   29.13    5.64   0
   4  16  -3   38.72    5.82   0
   3  16  -3    6.68    5.47   0
  -3 -16   3    7.63    5.31   0
   3 -16  -3    3.17    3.75   0
  -3  16   3    6.69    3.85   0
   3  16  -3    6.45    5.32   0
   2  16  -3  317.96   11.59   0
  -2  16   3  300.74    6.36   0
   2 -16  -3  316.63    7.52   0
   2  16  -3  307.13   10.96   0
   1  16  -3  157.93   11.36   0
  -1  16   3  156.84    5.33   0
   1  16  -3  169.20   11.15   0
   1 -16  -3  152.94    5.27   0
  -1  16   3  155.23    5.39   0
   0 -16  -3   22.73    4.03   0
   0  16   3   26.39    3.99   0
   0  16   3   17.69    4.02   0
   0 -16   3   20.55    6.95   0
   0  16  -3   19.84    8.25   0
   0  16  -3   22.25    7.26   0
   1 -16   3    6.51    6.36   0
   1  16   3    8.44    3.83   0
  -1  16  -3    8.39    6.90   0
  -1 -16  -3    7.21    3.80   0
  -1  16  -3    6.51    6.87   0
   1  16   3    5.20    3.77   0
   2  16   3  156.96    6.62   0
  -2  16  -3  168.28    8.21   0
   2  16   3  170.43    6.62   0
   2 -16   3  165.49    7.93   0
  -2 -16  -3  156.53    6.59   0
   3  16   3   68.37    4.52   0
  -3 -16  -3   73.11    4.39   0
   3 -16   3   76.47    6.30   0
  -3 -16  -3   75.82    4.53   0
   3  16   3   62.93    4.56   0
  -3  16  -3   80.25    6.58   0
  -4 -16  -3   98.91    4.63   0
  -4 -16  -3  102.51    4.64   0
   4  16   3  102.65    4.72   0
   4 -16   3  106.11    6.21   0
  -4  16  -3  102.93    6.65   0
   4  16   3   94.16    4.71   0
  -5  16  -3   40.80    7.03   0
  -5 -16  -3   36.81    4.89   0
   5 -16   3   38.36    5.00   0
   5  16   3   41.54    5.03   0
   5  16   3   45.22    4.92   0
   6  16   3   96.10    5.22   0
  -6  16  -3   99.34    7.32   0
  -6 -16  -3   82.15    5.21   0
   6  16   3   88.22    5.31   0
   6 -16   3   95.41    5.38   0
   7  16   3   18.92    4.69   0
   7  16   3   18.33    6.61   0
   7 -16   3   23.75    6.53   0
  -7  16  -3   17.26    4.77   0
  -7 -16  -3    9.08    4.86   0
  -8  16  -3    0.13    4.58   0
   8  16   3    6.59    6.47   0
   8 -16   3    7.44    4.55   0
   8  16   3    2.20    4.52   0
  -8 -16  -3   -8.46    6.55   0
   9  16   3   23.29    6.20   0
   9  16   3   12.99    6.23   0
  -9 -16  -3   21.20    6.08   0
   9 -16   3   28.19    6.17   0
  -9  16  -3   34.21    8.30   0
   8 -17  -3   14.13    6.51   0
   8  17  -3   17.98    6.75   0
  -8  17   3   16.16    6.70   0
  -8 -17   3   22.44    6.89   0
   8  17  -3   22.17    6.70   0
   7 -17  -3   90.65    5.30   0
   7  17  -3   97.52    7.42   0
  -7  17   3  101.94    7.09   0
  -7 -17   3   91.15    5.65   0
   7  17  -3   98.68    5.58   0
   6 -17  -3   47.75    6.52   0
  -6  17   3   22.53    4.80   0
   6  17  -3   24.17    6.62   0
   6  17  -3   38.70    6.77   0
  -6 -17   3   29.06    6.62   0
   5  17  -3  101.12    7.32   0
   5 -17  -3  113.82    6.99   0
   5  17  -3  108.45    7.61   0
  -5  17   3  103.82    6.98   0
  -5 -17   3  108.26    7.47   0
   4  17  -3  111.95    7.68   0
   4  17  -3  101.05    7.92   0
   4 -17  -3  112.79    7.12   0
  -4 -17   3  107.04    7.60   0
  -4  17   3  103.34    5.43   0
   3 -17  -3   58.26    5.57   0
   3  17  -3   57.28    6.18   0
   3  17  -3   56.21    6.49   0
  -3  17   3   61.29    5.67   0
   2  17  -3  127.55    9.13   0
   2 -17  -3  122.68    6.19   0
  -2  17   3  127.16    6.34   0
   2  17  -3  132.61    8.87   0
  -2  17   3  125.16    6.26   0
  -1  17   3  171.99    6.59   0
   1 -17  -3  177.01    6.52   0
   1  17  -3  171.47   11.26   0
  -1  17   3  160.93    5.30   0
   1  17  -3  174.06   10.31   0
   0  17  -3    8.64    6.65   0
   0 -17   3    6.91    6.68   0
   0  17   3    1.32    3.79   0
   0  17   3    3.38    5.40   0
   0 -17  -3    3.90    3.83   0
   0  17  -3    7.36    7.73   0
  -1  17  -3  190.35   10.00   0
   1  17   3  177.16    5.42   0
   1 -17   3  193.46    9.66   0
  -1 -17  -3  178.07    5.50   0
  -1  17  -3  185.25    9.87   0
   1  17   3  173.39    5.56   0
  -2 -17  -3  191.95    5.45   0
  -2  17  -3  183.57    8.24   0
  -2  17  -3  175.40    8.17   0
   2  17   3  177.73    5.40   0
   2  17   3  172.58    5.55   0
   2 -17   3  176.97    9.07   0
  -3  17  -3  341.62    9.43   0
   3 -17   3  302.15    9.12   0
   3  17   3  320.68    7.49   0
  -3 -17  -3  322.74    7.48   0
   3  17   3  305.67    7.56   0
   4 -17   3   18.54    6.66   0
   4  17   3   18.19    6.68   0
   4  17   3   15.94    4.76   0
  -4 -17  -3   23.39    6.71   0
  -4 -17  -3   22.30    4.87   0
  -4  17  -3   18.54    6.94   0
  -5  17  -3   66.79    5.42   0
   5 -17   3   66.12    6.87   0
   5  17   3   67.30    6.90   0
  -5 -17  -3   56.26    6.97   0
   5  17   3   65.03    5.13   0
   6  17   3   22.08    6.74   0
   6  17   3   29.41    6.47   0
  -6 -17  -3   23.50    6.67   0
   6 -17   3   24.13    6.42   0
  -6  17  -3   24.47    4.94   0
   7  17   3   53.15    6.87   0
  -7  17  -3   51.78    5.26   0
  -7 -17  -3   55.22    5.19   0
   7  17   3   54.07    5.05   0
   7 -17   3   59.12    5.19   0
   8  17   3   17.09    4.81   0
   8  17   3    3.91    4.69   0
  -8  17  -3    1.89    6.58   0
   8 -17   3    7.09    4.72   0
  -8 -17  -3    8.06    4.66   0
   8 -18  -3   57.34    5.28   0
  -8 -18   3   59.04    5.54   0
   8  18  -3   57.56    7.15   0
   8  18  -3   57.81    7.39   0
  -8  18   3   51.89    7.03   0
   7 -18  -3   12.61    4.51   0
  -7  18   3    4.43    6.45   0
   7  18  -3    3.59    6.62   0
   7  18  -3    4.20    4.53   0
  -7 -18   3    2.70    4.78   0
   6  18  -3    3.15    6.26   0
   6  18  -3    0.25    6.42   0
   6 -18  -3    0.49    4.47   0
  -6 -18   3   -2.71    6.58   0
  -6  18   3    6.49    4.43   0
   5  18  -3   35.85    6.78   0
   5 -18  -3   34.28    4.75   0
  -5  18   3   35.48    4.83   0
  -5 -18   3   34.56    6.67   0
   5  18  -3   41.13    6.64   0
   4 -18  -3    7.21    4.68   0
  -4  18   3   14.29    4.66   0
  -4 -18   3   13.31    6.58   0
   4  18  -3   18.08    4.73   0
   4  18  -3   18.26    6.45   0
   3  18  -3    4.22    6.71   0
   3  18  -3    3.01    5.74   0
   3 -18  -3    5.96    5.86   0
  -3  18   3   -3.55    3.84   0
   2  18  -3  194.30    9.13   0
   2 -18  -3  198.52    6.48   0
  -2  18   3  183.40    6.71   0
  -2  18   3  201.42    6.67   0
   2  18  -3  194.85    9.77   0
   1 -18  -3  150.39    5.23   0
   1  18  -3  161.60    9.86   0
  -1  18   3  147.08    5.15   0
   1  18  -3  150.44   10.67   0
  -1  18   3  144.41    5.12   0
   0 -18  -3   19.95    5.27   0
   0  18   3    9.79    5.20   0
   0  18  -3   14.91    6.63   0
   0  18  -3   14.48    6.84   0
   0 -18   3   15.23    6.98   0
   0  18   3   14.88    3.87   0
   1 -18   3   -0.98    6.18   0
   1  18   3   -3.83    5.23   0
  -1  18  -3   -0.33    6.35   0
   1  18   3    1.14    3.57   0
  -1 -18  -3   -1.14    3.58   0
  -1  18  -3   -0.01    5.22   0
  -2  18  -3  191.43    9.14   0
  -2  18  -3  194.19    8.31   0
  -2 -18  -3  192.28    6.72   0
   2  18   3  186.44    5.56   0
   2 -18   3  180.86    8.24   0
   2  18   3  190.81    6.60   0
  -3  18  -3  295.38    9.35   0
   3 -18   3  294.23    9.50   0
   3  18   3  293.42    6.77   0
  -3 -18  -3  319.70    8.32   0
   3  18   3  291.92    6.77   0
   4  18   3    3.14    6.36   0
   4 -18   3    0.22    7.72   0
  -4  18  -3    0.13    6.59   0
  -4 -18  -3    5.76    4.55   0
   4  18   3   -2.14    4.61   0
  -4 -18  -3    0.42    6.45   0
  -5  18  -3   19.19    4.92   0
   5 -18   3   19.79    6.49   0
   5  18   3   15.00    4.76   0
   5  18   3   13.91    6.50   0
  -5 -18  -3   13.18    4.67   0
  -6  18  -3    0.38    4.59   0
  -6 -18  -3    6.71    4.58   0
   6 -18   3  -11.68    6.62   0
   6  18   3    0.50    4.54   0
   6  18   3    3.00    4.48   0
  -7 -18  -3    6.32    6.43   0
  -7  18  -3   -1.12    4.61   0
   7  18   3   -0.02    6.51   0
   7 -18   3    2.71    6.44   0
   7  18   3   -4.80    6.45   0
   8  18   3    4.67    6.51   0
  -8 -18  -3   -1.74    4.55   0
   8 -18   3    3.42    6.55   0
  -8  18  -3   -4.70    6.60   0
   8  18   3   -1.56    4.75   0
   7 -19  -3  308.09    7.48   0
   7  19  -3  330.02    8.60   0
  -7 -19   3  321.57    8.75   0
   7  19  -3  360.49   10.18   0
  -7  19   3  357.64    8.98   0
  -6 -19   3  102.38    7.43   0
   6  19  -3  102.37    7.57   0
  -6  19   3   83.53    5.42   0
   6 -19  -3   85.25    6.82   0
   6  19  -3  104.48    7.16   0
   5  19  -3  100.05    7.38   0
   5 -19  -3   83.12    5.34   0
  -5  19   3  103.73    5.40   0
  -5 -19   3   96.64    7.51   0
   5  19  -3  105.08    7.13   0
   4  19  -3  143.37    8.18   0
   4  19  -3  159.30    7.75   0
   4 -19  -3  133.74    5.62   0
  -4  19   3  149.91    7.35   0
   3  19  -3 1238.40   17.72   0
  -3  19   3 1207.67   12.20   0
   3 -19  -3 1195.99   10.80   0
   3  19  -3 1256.51   17.98   0
   2  19  -3   -0.85    6.60   0
   2 -19  -3    3.54    6.42   0
  -2  19   3   -4.15    4.67   0
  -2  19   3    1.08    6.35   0
   2  19  -3    2.80    5.99   0
  -1  19   3  276.91    6.41   0
   1  19  -3  331.83   12.37   0
  -1  19   3  326.25    7.39   0
   1 -19  -3  313.05    6.42   0
   1  19  -3  312.50   13.15   0
   0 -19  -3  187.29    5.49   0
   0 -19   3  201.26   10.33   0
   0  19  -3  194.05   10.26   0
   0  19   3  174.14    5.45   0
   0  19  -3  183.65   10.45   0
   0  19   3  202.63    6.65   0
   1  19   3  251.60    6.96   0
   1 -19   3  240.65   10.48   0
  -1  19  -3  234.58   10.62   0
   1  19   3  196.49    5.62   0
  -1  19  -3  241.17   10.42   0
  -1 -19  -3  221.14    5.67   0
  -2 -19  -3    3.75    6.44   0
  -2  19  -3    4.80    6.35   0
   2  19   3    0.33    4.65   0
   2  19   3    8.05    6.53   0
  -2  19  -3    5.88    6.33   0
   2 -19   3    7.26    6.37   0
  -3  19  -3  248.03    9.28   0
   3  19   3  243.02    7.89   0
   3 -19   3  246.09    9.05   0
   3  19   3  246.10    8.02   0
  -3 -19  -3  238.05    7.81   0
   4 -19   3   49.40    6.79   0
  -4  19  -3   53.04    7.03   0
   4  19   3   62.50    6.72   0
   4  19   3   59.82    6.74   0
  -4 -19  -3   59.00    6.86   0
   5 -19   3  183.27    6.59   0
  -5 -19  -3  183.32    7.50   0
   5  19   3  186.57    7.57   0
  -5  19  -3  171.85    6.65   0
   5  19   3  190.52    7.64   0
   6  19   3   28.25    4.85   0
  -6  19  -3   28.00    4.90   0
  -6 -19  -3   27.36    6.64   0
   6  19   3   26.53    6.58   0
   6 -19   3   36.70    6.62   0
  -7 -19  -3   29.16    4.88   0
   7  19   3   16.51    6.89   0
  -7  19  -3   25.43    5.00   0
   7 -19   3   28.82    4.98   0
   7  19   3   27.44    5.21   0
   7 -20  -3   14.50    6.40   0
   7  20  -3    2.27    4.70   0
   7  20  -3    6.08    4.32   0
  -7  20   3    6.59    4.57   0
  -7 -20   3    2.56    4.88   0
  -6 -20   3   11.48    4.74   0
   6 -20  -3   19.42    6.42   0
   6  20  -3   10.82    4.87   0
  -6  20   3   10.12    6.47   0
   6  20  -3   14.42    5.88   0
   5  20  -3    7.65    5.74   0
   5  20  -3    9.55    6.36   0
   5 -20  -3   10.60    6.40   0
  -5  20   3   15.70    6.49   0
  -5 -20   3   10.80    6.42   0
   4  20  -3   39.12    6.72   0
   4 -20  -3   33.55    4.81   0
   4  20  -3   44.17    6.09   0
  -4  20   3   37.70    4.94   0
   3  20  -3    4.60    6.14   0
   3  20  -3    8.41    5.53   0
  -3  20   3   15.53    6.54   0
  -3  20   3    5.71    4.54   0
   3 -20  -3    7.72    4.42   0
   2  20  -3    9.10    7.29   0
  -2  20   3   10.03    6.34   0
  -2  20   3    1.61    6.46   0
   2  20  -3   12.82    6.60   0
   2 -20  -3   11.88    6.27   0
   1  20  -3    0.86    8.14   0
  -1  20   3    2.79    6.37   0
   1  20  -3    0.13    6.58   0
  -1  20   3    3.98    4.41   0
   1 -20  -3    1.07    6.33   0
   0  20   3   21.05    4.70   0
   0  20  -3   24.40    7.75   0
   0  20   3   24.51    6.50   0
   0  20  -3   23.94    7.28   0
   0 -20  -3   28.03    6.47   0
   0 -20   3   26.32    7.92   0
   1  20   3   -5.36    6.46   0
  -1  20  -3   -0.96    6.69   0
   1 -20   3    0.07    7.85   0
  -1 -20  -3    2.25    6.37   0
  -1  20  -3    1.44    6.03   0
   1  20   3    1.69    6.48   0
  -2 -20  -3   35.62    6.42   0
  -2  20  -3   35.96    7.41   0
   2  20   3   37.20    6.58   0
   2 -20   3   33.88    6.89   0
   2  20   3   36.89    4.90   0
  -2  20  -3   37.85    8.04   0
   3  20   3   48.99    4.99   0
  -3  20  -3   54.49    6.62   0
  -3  20  -3   49.61    6.85   0
   3  20   3   51.74    6.74   0
   3 -20   3   31.65    7.58   0
  -3 -20  -3   45.34    4.86   0
  -4  20  -3   33.28    6.63   0
   4 -20   3   30.27    6.69   0
   4  20   3   23.75    4.87   0
   4  20   3   25.63    4.84   0
  -4 -20  -3   22.59    4.92   0
   5  20   3    3.30    4.63   0
   5  20   3    3.25    4.64   0
   5 -20   3    5.17    6.44   0
  -5  20  -3   12.68    6.38   0
  -5 -20  -3   10.79    4.50   0
   6 -20   3    3.86    6.40   0
  -6 -20  -3    0.67    4.59   0
   6  20   3   -3.24    4.53   0
  -6  20  -3    2.36    6.41   0
   6  20   3   -1.29    4.54   0
   7  20   3   -2.29    4.70   0
  -7  20  -3    3.40    4.66   0
   7  20   3   -4.73    6.58   0
  -7 -20  -3   12.46    6.51   0
   7 -20   3   -3.59    6.51   0
   6 -21  -3   41.60    5.10   0
   6  21  -3   47.93    6.88   0
  -6  21   3   42.27    5.02   0
  -6 -21   3   50.49    7.27   0
   6  21  -3   55.28    6.57   0
   5  21  -3  236.42    9.04   0
   5 -21  -3  224.94    6.42   0
  -5  21   3  237.19    6.65   0
  -5 -21   3  204.15    7.81   0
   5  21  -3  246.42    8.74   0
  -4  21   3   25.62    4.66   0
   4  21  -3   20.53    6.02   0
   4  21  -3   23.93    5.90   0
   4 -21  -3   19.33    6.49   0
   3  21  -3   66.86    7.76   0
   3  21  -3   67.58    6.85   0
  -3  21   3   59.92    5.10   0
  -3  21   3   61.05    6.96   0
   3 -21  -3   56.41    5.10   0
   2  21  -3    0.45    6.89   0
   2  21  -3    0.50    5.42   0
  -2  21   3    5.79    6.28   0
  -2  21   3   -4.12    6.35   0
   2 -21  -3   -1.28    6.31   0
   1  21  -3  253.40   12.00   0
   1 -21  -3  267.73    7.87   0
  -1  21   3  253.86    7.99   0
  -1  21   3  235.67    6.47   0
   1  21  -3  261.11   11.60   0
   0 -21  -3   17.40    4.70   0
   0  21  -3   19.34    7.04   0
   0  21   3   12.19    4.66   0
   0  21   3    7.75    6.46   0
   0  21  -3   21.72    8.05   0
   1  21   3    7.73    6.43   0
   1 -21   3   13.23    8.02   0
  -1  21  -3   13.70    6.95   0
  -1 -21  -3   14.00    6.34   0
   1  21   3   11.78    4.57   0
  -1  21  -3   14.87    6.91   0
   2  21   3    9.57    6.27   0
  -2  21  -3    4.56    6.84   0
   2 -21   3    7.35    7.69   0
   2  21   3    8.43    6.36   0
  -2  21  -3    7.16    5.64   0
  -2 -21  -3    3.29    6.38   0
  -3  21  -3  115.26    7.40   0
  -3  21  -3  110.42    7.28   0
   3 -21   3  108.32    9.06   0
   3  21   3  102.37    5.44   0
   3  21   3  116.71    5.61   0
  -3 -21  -3  113.21    5.40   0
   4  21   3   13.13    4.69   0
  -4  21  -3   12.02    5.97   0
  -4 -21  -3   11.84    6.48   0
   4 -21   3   17.25    6.39   0
   4  21   3   10.44    4.64   0
   5  21   3  184.51    8.00   0
   5 -21   3  200.37    8.24   0
   5  21   3  195.20    7.70   0
  -5  21  -3  209.06    7.98   0
  -6  21  -3   16.88    6.44   0
   6 -21   3   18.07    6.64   0
   6  21   3    8.94    6.70   0
   6  21   3    7.81    6.68   0
  -6 -21  -3   11.05    6.61   0
   6  22  -3   25.93    8.03   0
   6  22  -3   28.93    8.00   0
   6 -22  -3   36.04    5.86   0
  -6 -22   3   28.64    8.47   0
  -6  22   3   29.73    6.10   0
   5  22  -3    0.31    4.31   0
   5 -22  -3    5.89    4.50   0
   5  22  -3   -2.18    7.12   0
  -5  22   3   15.98    6.40   0
  -4  22   3   -3.14    6.37   0
   4  22  -3    1.18    5.59   0
   4  22  -3    1.27    5.82   0
   4 -22  -3    5.87    6.37   0
  -3  22   3   34.46    4.84   0
   3  22  -3   36.88    6.45   0
  -3  22   3   36.67    4.72   0
   3 -22  -3   31.18    4.84   0
   3  22  -3   34.44    6.32   0
   2  22  -3   11.80    7.14   0
  -2  22   3   12.58    6.28   0
  -2  22   3   10.52    6.51   0
   2 -22  -3   15.39    6.29   0
   2  22  -3   12.12    6.99   0
   1  22  -3    2.43    6.82   0
   1  22  -3    1.87    6.78   0
  -1  22   3   -0.58    6.37   0
  -1  22   3   -5.78    6.39   0
   1 -22  -3    0.54    6.30   0
   0  22  -3   28.19    8.33   0
   0  22  -3   28.05    8.39   0
   0  22   3   25.58    4.78   0
   0 -22  -3   24.17    6.54   0
   0  22   3   25.44    6.59   0
  -1  22  -3   77.95    8.51   0
   1  22   3   73.94    5.28   0
   1 -22   3   78.47    9.14   0
  -1 -22  -3   70.13    5.18   0
   1  22   3   68.61    5.13   0
  -1  22  -3   74.48    8.35   0
   2 -22   3   11.98    6.46   0
   2  22   3    5.08    6.43   0
  -2  22  -3   10.61    7.03   0
  -2 -22  -3   15.16    6.41   0
  -2  22  -3    9.38    5.70   0
   2  22   3    4.44    6.39   0
  -3  22  -3   17.14    6.09   0
   3  22   3   12.25    4.72   0
   3 -22   3   19.62    6.53   0
  -3  22  -3   16.92    5.90   0
   3  22   3   22.67    6.58   0
  -3 -22  -3   17.97    6.49   0
  -4  22  -3   11.62    6.11   0
   4 -22   3    7.89    4.72   0
  -4 -22  -3   15.76    6.34   0
   4  22   3   16.45    6.47   0
   4  22   3   12.42    6.47   0
  -5  22  -3   37.88    6.48   0
   5  22   3   27.87    4.99   0
   5 -22   3   31.79    6.87   0
   5  22   3   29.34    5.10   0
  -6  22  -3  121.52    7.66   0
   6  22   3  128.84    7.00   0
   6 -22   3  157.96    9.45   0
  -6 -22  -3  136.68    8.49   0
   6  22   3  134.11    7.04   0
   5  23  -3   64.16    7.45   0
   5  23  -3   68.14    7.36   0
  -5  23   3   56.30    7.14   0
   5 -23  -3   67.91    7.17   0
   4  23  -3    1.65    7.16   0
   4  23  -3    1.00    5.75   0
  -4  23   3    2.58    4.47   0
   4 -23  -3   -1.12    4.55   0
  -4  23   3    6.20    6.47   0
   3 -23  -3   56.79    6.93   0
  -3  23   3   43.39    5.14   0
   3  23  -3   56.09    8.37   0
  -3  23   3   55.91    6.81   0
   3  23  -3   61.35    6.89   0
   2  23  -3   -0.97    6.80   0
   2  23  -3    0.02    7.08   0
  -2  23   3    0.02    6.29   0
  -2  23   3   -9.68    6.37   0
   2 -23  -3    3.43    6.42   0
   1  23  -3  110.18   10.91   0
   1 -23  -3   86.09    5.42   0
   1  23  -3  114.64   10.65   0
  -1  23   3   94.13    5.55   0
  -1  23   3  101.71    5.45   0
   0  23  -3    5.18    8.22   0
   0  23  -3    5.50    8.07   0
   0 -23  -3   11.77    4.46   0
   0  23   3    4.98    4.61   0
   0  23   3    8.66    4.62   0
  -1  23  -3   63.23    8.51   0
  -1  23  -3   61.44    7.15   0
   1 -23   3   67.15    9.01   0
   1  23   3   54.48    6.92   0
  -1 -23  -3   57.05    6.69   0
   1  23   3   54.20    5.09   0
   2  23   3   13.34    6.43   0
  -2  23  -3   14.20    7.29   0
  -2 -23  -3   12.33    6.42   0
   2 -23   3    9.29    8.06   0
  -2  23  -3    8.04    7.09   0
   2  23   3    9.94    6.49   0
  -3 -23  -3   82.26    7.08   0
  -3  23  -3   75.20    8.49   0
   3  23   3   88.97    6.91   0
  -3  23  -3   69.04    8.17   0
   3  23   3   65.57    7.07   0
   3 -23   3   70.37    8.90   0
   4 -23   3   14.44    6.67   0
  -4  23  -3   15.67    6.40   0
  -4  23  -3   19.52    6.03   0
   4  23   3   14.61    4.76   0
  -4 -23  -3   14.25    4.79   0
   4  23   3   16.08    4.68   0
  -5  23  -3  224.00    9.92   0
   5 -23   3  257.71    9.70   0
   5  23   3  241.13    8.86   0
   5  23   3  286.33    8.67   0
   4  24  -3    1.76    7.28   0
   4 -24  -3    6.15    4.60   0
   4  24  -3    0.61    6.13   0
  -4  24   3    2.80    4.45   0
  -4  24   3    0.42    6.52   0
   3  24  -3   34.07    8.15   0
  -3  24   3   40.44    6.69   0
   3  24  -3   40.77    7.95   0
  -3  24   3   27.29    5.03   0
   3 -24  -3   35.66    6.72   0
   2  24  -3   10.60    8.59   0
   2  24  -3   10.38    8.32   0
  -2  24   3   12.88    6.44   0
  -2  24   3    9.50    4.62   0
   2 -24  -3   10.41    6.36   0
   1  24  -3    2.52    8.47   0
   1 -24  -3    5.09    4.48   0
   1  24  -3    3.33    9.11   0
  -1  24   3    3.75    4.50   0
  -1  24   3    4.50    4.48   0
   0  24  -3   -0.25    9.15   0
   0  24   3   -5.95    6.51   0
   0  24  -3   -0.15    9.11   0
   0  24   3    2.48    6.37   0
   0 -24  -3    7.25    6.36   0
   1  24   3   25.83    4.84   0
  -1  24  -3   24.37    7.82   0
   1  24   3   24.28    4.88   0
   1 -24   3   24.77    9.24   0
  -1  24  -3   22.94    8.74   0
  -1 -24  -3   21.36    6.72   0
   2  24   3    3.37    6.50   0
  -2  24  -3   13.45    7.45   0
  -2 -24  -3   12.95    6.51   0
  -2  24  -3   11.68    7.32   0
   2 -24   3    7.83    8.04   0
   2  24   3    7.96    6.57   0
   3 -24   3    9.24    6.68   0
  -3  24  -3    9.35    7.68   0
   3  24   3    4.60    6.59   0
  -3 -24  -3   26.12    6.60   0
  -3  24  -3   11.73    6.08   0
   3  24   3    6.02    6.67   0
  -4  24  -3    4.38    6.12   0
  -4 -24  -3    1.97    4.57   0
   4 -24   3    2.04    6.45   0
   4  24   3   -4.74    6.57   0
  -4  24  -3    4.03    7.23   0
   4  24   3    4.35    4.60   0
   3  25  -3   47.29   10.51   0
  -3  25   3   47.54    7.69   0
  -3  25   3   26.63    7.77   0
   3  25  -3   52.92   10.99   0
   3 -25  -3   42.35    7.71   0
   2 -25  -3    3.08    6.48   0
   2  25  -3    3.54    9.68   0
   2  25  -3    4.55    9.37   0
  -2  25   3   -1.03    6.65   0
  -2  25   3    3.97    4.63   0
   1 -25  -3   17.00    6.62   0
  -1  25   3   10.24    6.77   0
  -1  25   3   15.86    4.68   0
   0 -25  -3   20.11    6.50   0
   0  25   3   19.86    6.71   0
   0  25   3   13.52    6.66   0
  -1  25  -3    9.70    9.05   0
   1 -25   3   10.53    8.97   0
   1  25   3    8.88    4.63   0
  -1  25  -3   10.62    8.60   0
  -1 -25  -3    5.60    4.61   0
   1  25   3    9.18    6.59   0
   2  25   3  132.39    6.39   0
   2  25   3  143.44    6.51   0
   2 -25   3  181.97   11.39   0
  -2  25  -3  189.63   11.13   0
  -2  25  -3  178.09   11.13   0
  -2 -25  -3  157.69    6.69   0
  -3  25  -3   99.85   11.19   0
   3  25   3   88.22    6.63   0
  -3  25  -3   96.96    9.17   0
   3 -25   3  114.78   11.43   0
   3  25   3  109.47    8.93   0
  -3 -25  -3  101.02    8.95   0
   1 -26  -3   -1.03    8.23   0
  -1  26   3   -0.06    8.17   0
  -1  26   3   -6.29    8.14   0
   0  26   3   -3.49    5.72   0
   0 -26  -3    1.56    5.67   0
   0  26   3   -1.72    5.78   0
  -1  26  -3    7.04   14.76   0
  -1 -26  -3    6.31    8.16   0
   1  26   3    8.90    8.18   0
   1  26   3    9.64    5.67   0
  -1  26  -3    4.41   13.46   0
 -11   0   4  223.61    8.38   0
  11   0  -4  251.21    8.32   0
 -10   0   4   30.43    4.95   0
  10   0  -4   35.22    6.69   0
  -9   0   4  681.03    8.64   0
   9   0  -4  702.08    8.68   0
   8   0  -4   51.79    5.48   0
  -8   0   4   43.74    4.31   0
  -7   0   4  554.45    8.89   0
   7   0  -4  563.06    7.93   0
   6   0  -4   68.99    4.61   0
  -6   0   4   75.59    6.17   0
  -5   0   4 1138.28   11.75   0
   5   0  -4 1144.33   11.78   0
   4   0  -4    4.36    5.74   0
  -4   0   4    6.74    4.08   0
   3   0  -4 1884.43   15.86   0
  -3   0   4 1932.35   16.39   0
   2   0  -4   -0.09    4.32   0
  -2   0   4   -0.37    6.08   0
   1   0  -4  676.66   12.14   0
  -1   0   4  638.79   12.13   0
   0   0   4 1074.76   15.14   0
   0   0   4 1054.67   14.44   0
   0   0  -4 1039.89   14.55   0
  -1   0  -4 2882.60   22.09   0
   1   0   4 2831.68   21.88   0
  -1   0  -4 2870.34   22.60   0
   1   0   4 2959.16   22.57   0
   2   0   4  134.72    6.02   0
  -2   0  -4  146.00    6.29   0
  -2   0  -4  138.46    6.22   0
   2   0   4  134.74    6.09   0
   3   0   4 1380.26   13.41   0
   3   0   4 1364.19   13.39   0
  -3   0  -4 1336.41   13.38   0
   4   0   4  441.42    7.84   0
  -4   0  -4  439.29    7.85   0
   4   0   4  426.76    7.78   0
   5   0   4  138.74    5.15   0
  -5   0  -4  126.33    6.61   0
   5   0   4  139.82    6.59   0
   6   0   4   20.04    5.60   0
   6   0   4   16.62    5.76   0
  -6   0  -4   19.62    5.80   0
   7   0   4  766.84    9.47   0
   7   0   4  758.13    9.59   0
  -7   0  -4  781.63    9.71   0
   8   0   4   14.84    5.43   0
   8   0   4   15.76    3.81   0
  -8   0  -4   23.39    5.43   0
  -9   0  -4  180.90    5.89   0
   9   0   4  181.72    7.49   0
   9   0   4  195.78    5.87   0
  10   0   4  103.92    7.08   0
  10   0   4   94.85    7.03   0
 -10   0  -4  106.40    7.35   0
  11   0   4  175.55    7.70   0
 -11   0  -4  188.97    7.88   0
  11   0   4  124.56    6.30   0
 -11  -1   4    6.35    4.59   0
 -11   1   4   -0.17    4.66   0
  11  -1  -4    6.69    4.65   0
  11   1  -4    1.39    6.59   0
 -10  -1   4   -4.97    4.64   0
 -10   1   4   -2.34    6.54   0
  10  -1  -4   -0.60    4.56   0
  10   1  -4   -5.21    6.36   0
  -9  -1   4   -0.91    4.76   0
   9   1  -4    3.28    6.43   0
   9  -1  -4   -4.40    4.62   0
  -9   1   4   -3.44    6.78   0
  -8   1   4   39.83    4.20   0
   8  -1  -4   47.76    3.99   0
   8   1  -4   48.18    4.16   0
  -8  -1   4   44.27    4.22   0
  -7   1   4  596.57    8.87   0
   7   1  -4  532.32    7.91   0
   7  -1  -4  583.47    8.86   0
  -7  -1   4  560.94    7.99   0
  -6   1   4  210.09    5.67   0
   6   1  -4  206.03    5.75   0
  -6  -1   4  220.28    5.80   0
   6  -1  -4  217.54    5.71   0
  -5  -1   4   13.29    5.81   0
  -5   1   4   16.12    4.27   0
   5   1  -4   15.99    4.25   0
   5  -1  -4   21.63    5.67   0
  -4  -1   4   36.77    6.07   0
   4  -1  -4   36.98    5.95   0
  -4   1   4   33.79    4.50   0
   4   1  -4   34.83    4.49   0
  -3  -1   4  772.68   11.76   0
  -3   1   4  806.92   11.31   0
   3  -1  -4  773.16   11.25   0
   3   1  -4  778.85   10.76   0
  -2  -1   4  234.84    8.64   0
  -2   1   4  230.56    8.28   0
   2  -1  -4  227.04    7.00   0
   2   1  -4  224.30    7.41   0
   1   1  -4   10.44    4.69   0
   1  -1  -4   10.76    6.36   0
  -1  -1   4    9.85    6.36   0
  -1   1   4    7.75    6.40   0
   0  -1   4   -0.79    6.30   0
   0   1   4   -1.58    6.46   0
   0   1   4   -1.69    4.46   0
   0  -1  -4    2.48    4.38   0
   0   1  -4    1.18    4.61   0
   0  -1   4   -0.39    4.35   0
   1  -1   4    6.75    4.64   0
   1  -1   4    6.04    4.51   0
  -1   1  -4    5.76    4.71   0
  -1  -1  -4    7.86    4.64   0
  -1  -1  -4    5.98    6.49   0
   1   1   4    9.14    4.39   0
   1   1   4    7.64    6.36   0
  -1   1  -4    5.79    4.64   0
   2   1   4   10.61    6.40   0
  -2  -1  -4    6.94    6.37   0
  -2  -1  -4   10.53    6.28   0
   2  -1   4    8.58    6.26   0
   2   1   4    5.08    6.21   0
  -2   1  -4    7.56    4.56   0
  -2   1  -4    5.28    6.47   0
   2  -1   4    6.55    4.40   0
  -3   1  -4  107.29    7.08   0
   3  -1   4  104.97    6.93   0
  -3  -1  -4  115.63    6.94   0
  -3  -1  -4  106.85    5.49   0
   3   1   4  108.54    6.75   0
   3  -1   4  102.27    5.32   0
   3   1   4  101.86    5.40   0
   4  -1   4 1168.62   12.52   0
   4   1   4 1169.62   12.14   0
  -4  -1  -4 1177.36   12.21   0
  -4   1  -4 1146.01   12.37   0
   4  -1   4 1130.95   11.53   0
   4   1   4 1078.23   11.16   0
   5  -1   4   -0.51    3.92   0
  -5  -1  -4    2.29    5.72   0
   5   1   4   -0.60    5.61   0
   5  -1   4    2.33    4.04   0
   5   1   4    4.59    3.78   0
  -5   1  -4    1.40    4.12   0
   6  -1   4    0.08    3.95   0
   6  -1   4   -1.47    5.62   0
  -6  -1  -4    0.11    5.74   0
  -6   1  -4    4.76    5.71   0
   6   1   4    2.82    5.44   0
   6   1   4    2.34    5.67   0
  -7   1  -4    4.34    3.98   0
   7  -1   4    2.23    4.07   0
   7  -1   4    7.01    3.84   0
   7   1   4   -3.99    5.51   0
   7   1   4    7.75    5.61   0
  -7  -1  -4   13.95    5.51   0
   8   1   4   19.20    3.84   0
   8   1   4   22.07    3.82   0
  -8   1  -4   31.78    3.94   0
   8  -1   4   19.88    3.88   0
   8  -1   4   12.92    3.76   0
  -8  -1  -4   17.25    3.92   0
   9   1   4    1.63    4.66   0
   9   1   4    6.37    4.56   0
  -9  -1  -4   12.23    4.83   0
   9  -1   4    9.91    4.63   0
  -9   1  -4    4.66    4.68   0
   9  -1   4   -0.28    4.62   0
 -10  -1  -4   49.68    5.13   0
  10   1   4   49.90    5.17   0
  10  -1   4   40.04    4.98   0
  10   1   4   46.06    4.93   0
 -10   1  -4   45.14    5.00   0
  10  -1   4   39.95    5.16   0
  11  -1   4    3.73    7.61   0
  11   1   4   19.23    7.60   0
  11  -1   4   20.91    7.59   0
 -11  -1  -4   16.39    4.89   0
 -11   1  -4    9.21    7.60   0
  11   1   4   18.77    4.88   0
  11   2  -4  157.27    8.60   0
 -11  -2   4  146.48    6.24   0
 -11   2   4  136.71    6.20   0
  11  -2  -4  130.22    6.13   0
 -10  -2   4   24.53    6.75   0
 -10   2   4   34.98    4.81   0
  10  -2  -4   30.69    4.91   0
  10   2  -4   25.62    4.81   0
  -9  -2   4  888.03    9.54   0
   9   2  -4  846.80    9.26   0
   9  -2  -4  890.42   10.64   0
  -9   2   4  870.93    9.27   0
  -8  -2   4  373.12    7.65   0
   8   2  -4  377.91    7.60   0
  -8   2   4  383.24    7.60   0
   8  -2  -4  360.75    6.40   0
  -7   2   4  989.40   10.45   0
  -7  -2   4 1000.39   10.81   0
   7  -2  -4  946.91   10.34   0
   7   2  -4  982.85   10.78   0
   6   2  -4   66.34    6.08   0
  -6   2   4   65.41    4.61   0
  -6  -2   4   65.07    4.64   0
   6  -2  -4   76.58    4.57   0
  -5  -2   4  644.08    9.83   0
   5   2  -4  655.39    8.89   0
   5  -2  -4  693.46    9.56   0
  -5   2   4  709.60    9.64   0
  -4  -2   4   69.70    6.44   0
  -4   2   4   63.92    6.35   0
   4  -2  -4   63.46    4.76   0
   4   2  -4   65.67    4.87   0
   3  -2  -4  942.47   11.73   0
  -3   2   4  944.44   11.84   0
   3   2  -4  923.56   12.81   0
  -3  -2   4  966.54   12.83   0
   2  -2  -4  160.67    6.20   0
  -2   2   4  148.97    6.24   0
   2   2  -4  156.96    6.73   0
  -2  -2   4  149.36    6.66   0
   1   2  -4  227.18    9.37   0
  -1  -2   4  231.17    9.15   0
   1  -2  -4  221.73    8.27   0
  -1   2   4  215.40    7.05   0
   0   2   4  184.97    6.81   0
   0  -2  -4  179.66    6.83   0
   0  -2   4  181.62    8.89   0
   0   2   4  189.31    8.18   0
   0  -2   4  180.31    8.96   0
   0   2  -4  181.54    9.14   0
  -1  -2  -4 1588.89   15.52   0
  -1   2  -4 1585.86   18.42   0
   1  -2   4 1616.19   18.31   0
  -1   2  -4 1640.57   19.21   0
   1   2   4 1595.87   15.48   0
   1   2   4 1572.65   15.51   0
  -1  -2  -4 1643.05   15.68   0
   1  -2   4 1597.78   18.97   0
   2   2   4 1124.30   12.73   0
  -2   2  -4 1164.61   14.35   0
  -2  -2  -4 1166.01   13.57   0
  -2   2  -4 1133.54   14.25   0
   2  -2   4 1130.19   14.00   0
   2   2   4 1186.34   13.51   0
  -2  -2  -4 1141.43   12.67   0
   2  -2   4 1138.10   14.09   0
  -3  -2  -4  281.87    6.86   0
   3  -2   4  260.92    7.19   0
   3   2   4  262.31    8.00   0
  -3   2  -4  276.21    7.23   0
   3   2   4  263.77    7.94   0
  -3  -2  -4  265.36    8.11   0
   3  -2   4  271.88    7.11   0
   4  -2   4   70.77    4.87   0
   4   2   4   55.82    4.86   0
   4  -2   4   66.94    4.91   0
  -4   2  -4   67.89    4.98   0
  -4  -2  -4   70.22    4.83   0
   4   2   4   64.98    4.73   0
   5  -2   4 1009.87   10.70   0
   5   2   4 1038.61   10.41   0
  -5   2  -4 1066.10   10.76   0
  -5  -2  -4 1057.74   10.43   0
   5  -2   4 1072.42   10.82   0
   5   2   4 1064.34   10.37   0
   6   2   4   12.74    4.09   0
   6  -2   4   19.91    4.09   0
   6  -2   4    9.68    5.80   0
   6   2   4   14.29    5.64   0
  -6   2  -4   17.07    5.80   0
  -6  -2  -4   14.20    5.64   0
   7   2   4  572.96    7.74   0
  -7  -2  -4  605.80    7.84   0
   7  -2   4  572.25    7.79   0
   7  -2   4  577.89    7.94   0
  -7   2  -4  553.51    7.79   0
   7   2   4  590.60    8.65   0
   8   2   4   19.51    3.80   0
   8  -2   4   25.44    4.75   0
   8  -2   4   20.20    3.94   0
  -8  -2  -4   13.40    5.36   0
  -8   2  -4   13.84    3.93   0
   8   2   4   22.06    5.43   0
   9  -2   4   68.53    6.62   0
   9   2   4   65.41    6.70   0
  -9  -2  -4   56.52    6.90   0
  -9   2  -4   63.72    5.17   0
   9  -2   4   60.09    5.03   0
   9   2   4   71.79    6.93   0
 -10  -2  -4   75.67    5.33   0
  10   2   4   85.17    7.04   0
  10  -2   4   83.09    5.27   0
  10  -2   4   87.89    5.37   0
 -10   2  -4   80.76    5.35   0
  10   2   4   56.12    5.49   0
  11  -2   4   66.05    5.50   0
  11  -2   4   80.41    6.44   0
  11   2   4   92.11    8.00   0
  11   2   4   54.29    5.55   0
 -11   2  -4   45.54    5.51   0
 -11  -2  -4   64.53    5.54   0
  11   3  -4   -0.58    7.45   0
 -11  -3   4   -3.08    7.59   0
 -11   3   4    3.04    7.57   0
  11  -3  -4    1.50    4.64   0
 -10   3   4    2.57    6.46   0
  10   3  -4   -0.42    4.46   0
  10  -3  -4   -1.38    6.54   0
 -10  -3   4    1.81    6.45   0
  -9  -3   4   17.37    4.69   0
   9  -3  -4   -3.68    4.69   0
  -9   3   4    8.61    6.84   0
   9   3  -4    0.27    4.64   0
  -8  -3   4  191.68    5.49   0
   8   3  -4  207.35    7.24   0
  -8   3   4  196.17    5.33   0
   8  -3  -4  205.28    7.19   0
  -7   3   4  275.92    5.97   0
   7   3  -4  260.70    6.16   0
  -7  -3   4  271.56    6.19   0
   7  -3  -4  272.68    5.97   0
  -6  -3   4   90.74    4.82   0
  -6   3   4   84.55    4.71   0
   6   3  -4   78.90    6.15   0
   6  -3  -4   79.56    4.60   0
  -5  -3   4  562.48    8.65   0
  -5   3   4  603.86    9.21   0
   5   3  -4  560.71    8.57   0
   5  -3  -4  609.54    9.13   0
  -4  -3   4  741.29   10.97   0
  -4   3   4  734.56   10.32   0
   4   3  -4  739.32   10.96   0
   4  -3  -4  734.89    9.27   0
   3   3  -4   47.15    4.96   0
  -3  -3   4   51.61    6.58   0
  -3   3   4   53.31    6.50   0
   3  -3  -4   50.52    4.78   0
   2  -3  -4   25.80    4.66   0
  -2  -3   4   27.66    4.82   0
  -2   3   4   24.96    4.53   0
   2   3  -4   25.27    4.86   0
   1   3  -4  388.55   11.52   0
   1  -3  -4  367.07    9.30   0
  -1   3   4  376.37    9.37   0
  -1  -3   4  376.23   11.43   0
   0   3   4  166.59    7.78   0
   0  -3   4  168.37    8.83   0
   0   3  -4  169.23    9.17   0
   0   3   4  156.97    6.30   0
   0  -3   4  166.08    8.84   0
   0  -3  -4  164.62    7.71   0
   1   3   4 2517.81   19.21   0
   1  -3   4 2591.51   24.71   0
   1  -3   4 2598.54   24.73   0
  -1  -3  -4 2602.12   19.35   0
   1   3   4 2610.75   19.41   0
  -1   3  -4 2650.06   24.90   0
  -1  -3  -4 2620.41   19.33   0
  -1   3  -4 2666.05   25.10   0
  -2  -3  -4  718.32   10.12   0
   2   3   4  766.11   11.23   0
  -2  -3  -4  745.80   11.27   0
   2   3   4  739.05   10.22   0
   2  -3   4  760.10   12.75   0
  -2   3  -4  736.89   11.96   0
   2  -3   4  723.42   11.92   0
   3  -3   4   39.52    4.78   0
   3   3   4   43.51    4.76   0
  -3  -3  -4   42.01    4.77   0
  -3  -3  -4   44.04    4.66   0
   3   3   4   34.97    4.57   0
   3  -3   4   40.50    4.81   0
  -3   3  -4   40.19    4.90   0
   4  -3   4  482.48    8.45   0
   4  -3   4  479.40    8.28   0
   4   3   4  489.74    7.90   0
  -4  -3  -4  508.11    8.95   0
  -4   3  -4  494.36    8.45   0
   4   3   4  510.33    9.03   0
   5  -3   4   26.07    4.34   0
   5   3   4   34.09    4.38   0
  -5   3  -4   29.64    4.48   0
   5  -3   4   28.97    4.40   0
  -5  -3  -4   25.79    4.34   0
   5   3   4   36.10    5.80   0
   6   3   4    3.28    3.94   0
   6  -3   4   11.37    3.94   0
   6   3   4   12.56    5.59   0
   6  -3   4   10.57    4.06   0
  -6  -3  -4    0.97    5.61   0
  -6   3  -4    6.08    4.05   0
   7   3   4   57.50    4.35   0
   7   3   4   64.29    4.37   0
   7  -3   4   58.06    5.95   0
   7  -3   4   56.52    5.83   0
  -7   3  -4   59.60    6.06   0
  -7  -3  -4   61.69    4.45   0
   8   3   4  166.46    7.59   0
   8  -3   4  162.03    7.51   0
   8   3   4  158.48    7.06   0
   8  -3   4  146.92    5.81   0
  -8   3  -4  157.62    6.11   0
  -8  -3  -4  152.00    7.21   0
   9  -3   4    7.59    6.18   0
   9  -3   4   -0.44    6.43   0
   9   3   4    4.36    4.55   0
   9   3   4   -4.04    4.51   0
  -9   3  -4   -2.35    6.57   0
  -9  -3  -4    4.28    4.71   0
  10  -3   4   14.75    4.62   0
  10  -3   4   21.54    4.68   0
  10   3   4   26.34    6.51   0
 -10  -3  -4   29.24    6.63   0
 -10   3  -4   24.04    4.77   0
  10   3   4   13.84    4.72   0
  11   3   4   16.80    6.06   0
  11  -3   4    8.69    6.02   0
  11   3   4    3.19    7.58   0
  11  -3   4   23.98    6.04   0
 -11   3  -4   15.28    6.02   0
 -11  -3  -4   17.24    7.73   0
 -11   4   4  110.12    7.02   0
  11  -4  -4  129.15    9.28   0
 -11  -4   4  118.77    8.39   0
  11   4  -4  163.18    9.10   0
 -10   4   4   25.23    4.91   0
  10   4  -4   25.57    4.91   0
  10  -4  -4   26.24    4.90   0
 -10  -4   4   44.51    6.76   0
  -9  -4   4   10.40    6.70   0
  -9   4   4   24.50    4.72   0
   9   4  -4   27.17    4.60   0
   9  -4  -4   19.21    6.52   0
  -8  -4   4  150.06    5.82   0
  -8   4   4  163.22    5.69   0
   8   4  -4  147.30    5.84   0
   8  -4  -4  151.41    5.69   0
  -7  -4   4  293.33    6.40   0
  -7   4   4  295.35    6.15   0
   7   4  -4  294.15    7.42   0
   7  -4  -4  296.60    6.05   0
  -6   4   4   29.25    4.09   0
  -6  -4   4   34.89    4.26   0
   6   4  -4   29.07    4.20   0
   6  -4  -4   29.77    4.21   0
  -5  -4   4  102.03    5.21   0
  -5   4   4  122.55    6.37   0
   5   4  -4  107.24    6.49   0
   5  -4  -4  100.97    4.89   0
  -4  -4   4  318.34    7.47   0
  -4   4   4  325.62    7.94   0
   4   4  -4  315.94    8.53   0
   4  -4  -4  296.88    6.53   0
  -3  -4   4 1083.57   14.18   0
  -3   4   4 1089.25   12.12   0
   3   4  -4 1119.67   14.33   0
   3  -4  -4 1000.76   11.07   0
   2  -4  -4    7.79    6.04   0
  -2  -4   4    9.56    4.37   0
  -2   4   4    7.98    6.08   0
   2   4  -4    8.40    6.21   0
  -1   4   4   71.05    5.29   0
  -1  -4   4   76.91    7.18   0
   1   4  -4   72.85    7.78   0
   1  -4  -4   72.88    6.84   0
   0   4   4  305.79    8.61   0
   0  -4   4  317.06   11.36   0
   0   4   4  304.60    8.86   0
   0   4  -4  328.82   12.05   0
   0  -4   4  326.58   11.59   0
   0  -4  -4  314.82    8.82   0
  -1  -4  -4 4980.10   25.05   0
  -1   4  -4 5102.21   36.58   0
  -1   4  -4 5163.99   36.65   0
   1   4   4 4919.62   24.72   0
   1   4   4 4809.65   24.71   0
   1  -4   4 5153.71   36.26   0
   1  -4   4 5102.49   36.36   0
  -1  -4  -4 4805.43   24.43   0
   2   4   4 1510.72   13.62   0
  -2  -4  -4 1520.05   13.70   0
  -2   4  -4 1599.13   18.19   0
  -2  -4  -4 1479.64   13.79   0
   2  -4   4 1546.19   17.88   0
   2   4   4 1496.61   13.55   0
   2  -4   4 1553.60   17.83   0
   3  -4   4 1269.99   14.01   0
   3   4   4 1235.31   11.94   0
  -3  -4  -4 1273.62   12.22   0
   3  -4   4 1294.68   14.82   0
  -3  -4  -4 1329.06   13.06   0
   3   4   4 1349.85   13.12   0
  -3   4  -4 1328.33   14.89   0
   4  -4   4  225.35    7.81   0
   4  -4   4  233.46    6.61   0
  -4   4  -4  255.04    7.89   0
  -4  -4  -4  231.67    6.14   0
   4   4   4  241.97    6.16   0
   4   4   4  227.92    7.28   0
   5   4   4  757.59    9.75   0
   5  -4   4  707.11    9.39   0
   5   4   4  704.42    9.59   0
   5  -4   4  694.82    9.22   0
  -5  -4  -4  737.08    9.64   0
  -5   4  -4  723.95    9.40   0
   6   4   4  544.27    8.61   0
   6   4   4  544.02    7.58   0
   6  -4   4  567.20    8.21   0
  -6  -4  -4  553.37    7.57   0
   6  -4   4  541.30    7.86   0
  -6   4  -4  539.25    7.91   0
   7   4   4  411.31    6.78   0
  -7  -4  -4  411.87    6.73   0
   7  -4   4  416.98    7.20   0
   7   4   4  416.76    6.83   0
   7  -4   4  410.51    8.02   0
  -7   4  -4  423.35    7.01   0
   8  -4   4   32.13    6.66   0
  -8   4  -4   52.20    6.95   0
   8   4   4   34.47    5.07   0
   8   4   4   34.57    5.03   0
   8  -4   4   31.81    6.95   0
  -8  -4  -4   26.87    5.06   0
   9   4   4   40.12    6.61   0
   9   4   4   31.07    4.82   0
   9  -4   4   26.97    6.50   0
  -9   4  -4   20.07    6.61   0
  -9  -4  -4   21.35    4.87   0
   9  -4   4   13.46    6.84   0
  10   4   4   46.30    4.92   0
 -10   4  -4   36.41    7.00   0
  10   4   4   35.23    5.12   0
  10  -4   4   24.71    6.82   0
  10  -4   4   56.60    6.85   0
 -10  -4  -4   36.10    5.23   0
  11  -4   4   78.28    6.54   0
  11   4   4   82.80    6.60   0
  11  -4   4   82.30    8.93   0
  11   4   4   78.09    6.50   0
 -11  -4  -4   80.62    6.77   0
 -11   4  -4   87.24    6.62   0
 -11   5   4   27.97    6.16   0
 -11  -5   4   32.76    8.42   0
  11  -5  -4   24.88    6.21   0
  11   5  -4   24.08    8.54   0
 -10   5   4   15.10    4.88   0
  10   5  -4   12.15    4.71   0
  10  -5  -4   19.24    6.74   0
 -10  -5   4   19.89    6.68   0
  -9  -5   4   22.42    4.86   0
  -9   5   4   22.93    6.74   0
   9   5  -4   22.27    4.70   0
   9  -5  -4   21.57    4.65   0
  -8  -5   4   10.42    4.72   0
  -8   5   4    4.55    4.66   0
   8   5  -4    9.49    4.74   0
   8  -5  -4    7.28    4.59   0
  -7  -5   4   15.38    3.97   0
   7  -5  -4    9.34    3.80   0
   7   5  -4    7.51    5.43   0
  -7   5   4    7.74    5.53   0
  -6  -5   4  117.94    6.47   0
  -6   5   4  130.61    6.25   0
   6   5  -4  118.65    6.56   0
   6  -5  -4  122.22    4.89   0
   5  -5  -4  172.32    5.42   0
  -5  -5   4  173.34    5.96   0
   5   5  -4  184.78    7.15   0
  -5   5   4  185.39    5.51   0
   4   5  -4    4.10    5.62   0
  -4  -5   4    2.86    4.06   0
   4  -5  -4    1.87    5.57   0
  -4   5   4    2.12    5.66   0
  -3  -5   4  934.56   13.62   0
   3   5  -4  923.42   13.66   0
  -3   5   4  943.04   10.54   0
   3  -5  -4  919.82   10.33   0
   2  -5  -4   91.05    6.63   0
  -2  -5   4   89.93    7.12   0
   2   5  -4   90.52    7.39   0
  -2   5   4   85.31    5.20   0
   1   5  -4   14.15    6.68   0
   1  -5  -4   21.35    6.00   0
  -1  -5   4   18.57    5.15   0
  -1   5   4   16.13    6.29   0
   0  -5   4  306.11   12.67   0
   0  -5  -4  304.81    7.30   0
   0   5   4  307.86    7.52   0
   0  -5   4  322.46   12.90   0
   0   5   4  298.84    7.25   0
   0   5  -4  310.99   13.14   0
   1  -5   4  748.25   15.70   0
  -1  -5  -4  717.01   11.41   0
   1   5   4  750.20   10.29   0
  -1  -5  -4  720.73   10.22   0
   1   5   4  741.06   10.30   0
  -1   5  -4  760.66   16.14   0
   1  -5   4  740.64   15.79   0
   2  -5   4  140.89    7.90   0
   2  -5   4  144.90    7.94   0
   2   5   4  138.94    5.62   0
  -2  -5  -4  138.71    5.78   0
  -2   5  -4  146.25    8.22   0
  -2  -5  -4  136.67    5.69   0
   2   5   4  139.35    5.82   0
  -3  -5  -4  395.87    7.58   0
   3  -5   4  392.10    8.77   0
   3   5   4  407.55    7.60   0
   3  -5   4  419.56    9.64   0
  -3   5  -4  417.80    9.95   0
  -3  -5  -4  402.97    8.66   0
   3   5   4  397.17    7.41   0
  -4  -5  -4    0.54    3.94   0
   4  -5   4    3.59    5.63   0
   4  -5   4    1.66    4.15   0
   4   5   4   -2.88    5.77   0
  -4  -5  -4   -0.22    5.70   0
  -4   5  -4    1.71    4.20   0
   4   5   4    2.20    3.93   0
   5  -5   4  145.19    5.50   0
   5  -5   4  132.41    6.77   0
   5   5   4  132.79    5.28   0
  -5  -5  -4  134.42    5.20   0
  -5   5  -4  132.05    5.54   0
   5   5   4  136.51    5.15   0
   6   5   4  318.97    6.33   0
   6  -5   4  332.59    6.64   0
  -6  -5  -4  335.33    6.36   0
   6   5   4  363.48    7.64   0
  -6   5  -4  323.93    7.90   0
   7   5   4  118.45    6.17   0
   7  -5   4  106.13    4.78   0
   7   5   4   96.42    4.69   0
  -7  -5  -4  109.56    4.89   0
  -7   5  -4  112.93    6.54   0
   8  -5   4  263.95    6.46   0
   8   5   4  275.47    6.51   0
   8   5   4  306.72    8.14   0
  -8  -5  -4  298.03    6.63   0
  -8   5  -4  290.51    6.69   0
   8  -5   4  290.81    6.70   0
   9   5   4   37.86    6.76   0
   9  -5   4   43.29    4.76   0
   9  -5   4   46.73    4.93   0
   9   5   4   42.67    6.91   0
  -9   5  -4   44.25    4.91   0
  -9  -5  -4   41.69    6.82   0
  10   5   4   12.08    4.62   0
  10  -5   4    6.91    6.48   0
  10   5   4   14.49    4.66   0
 -10  -5  -4    9.98    4.70   0
 -10   5  -4   11.37    6.48   0
  10  -5   4   20.19    6.59   0
 -10   6   4  130.16    6.00   0
  10   6  -4  129.58    6.05   0
  10  -6  -4  127.18    5.75   0
 -10  -6   4  137.30    5.93   0
   9  -6  -4    6.81    4.35   0
   9   6  -4    2.98    4.41   0
  -9   6   4  -12.29    6.56   0
  -9  -6   4    5.58    4.56   0
  -8  -6   4   33.23    6.86   0
  -8   6   4   32.64    6.68   0
   8   6  -4   35.61    6.80   0
   8  -6  -4   32.72    6.60   0
  -7  -6   4  293.25    6.33   0
  -7   6   4  275.55    5.82   0
   7   6  -4  288.66    6.25   0
   7  -6  -4  281.12    6.94   0
  -6  -6   4   91.77    6.30   0
  -6   6   4   86.18    4.66   0
   6   6  -4   89.06    4.94   0
   6  -6  -4   90.75    4.65   0
  -5  -6   4   96.88    6.62   0
  -5   6   4   85.42    6.21   0
   5   6  -4   98.84    6.62   0
   5  -6  -4   95.91    4.71   0
  -4  -6   4  204.23    7.85   0
   4  -6  -4  199.02    6.91   0
  -4   6   4  224.58    5.83   0
   4   6  -4  215.71    7.74   0
   3  -6  -4   21.28    5.85   0
  -3  -6   4   22.68    6.17   0
   3   6  -4   23.94    6.29   0
  -3   6   4   18.23    5.99   0
  -2  -6   4  670.41   14.19   0
  -2   6   4  674.03   10.31   0
   2  -6  -4  658.59   10.02   0
   2   6  -4  687.73   14.33   0
  -1   6   4 1844.99   15.44   0
  -1  -6   4 1877.09   29.22   0
   1   6  -4 1927.83   30.17   0
   1  -6  -4 1809.46   14.62   0
   0   6  -4 1633.12   34.44   0
   0   6   4 1542.38   13.74   0
   0  -6  -4 1537.14   13.75   0
   0   6   4 1510.67   13.72   0
   0  -6   4 1593.75   33.28   0
   0  -6   4 1655.63   33.58   0
   1  -6   4  521.21   14.89   0
   1  -6   4  500.66   14.33   0
  -1  -6  -4  495.17    8.48   0
   1   6   4  476.80    8.44   0
   1   6   4  515.52    9.55   0
  -1   6  -4  507.34   14.53   0
  -1  -6  -4  492.35    9.41   0
   2  -6   4  847.73   13.97   0
  -2  -6  -4  802.12    9.95   0
   2   6   4  819.31   10.94   0
  -2  -6  -4  878.17   11.13   0
   2  -6   4  861.66   14.72   0
  -2   6  -4  871.04   14.92   0
   2   6   4  851.15   10.22   0
   3  -6   4   25.82    6.11   0
   3   6   4   25.45    6.13   0
  -3  -6  -4   25.66    4.33   0
   3  -6   4   29.31    4.55   0
   3   6   4   29.66    4.29   0
  -3   6  -4   25.56    4.63   0
  -3  -6  -4   24.94    5.98   0
   4  -6   4  399.78    8.81   0
   4   6   4  379.36    6.97   0
   4  -6   4  402.38    8.03   0
  -4   6  -4  399.50    8.20   0
  -4  -6  -4  398.56    7.07   0
  -4  -6  -4  385.59    6.96   0
   4   6   4  396.34    7.18   0
   5  -6   4  312.46    8.01   0
   5   6   4  317.50    6.38   0
  -5  -6  -4  307.82    6.38   0
  -5   6  -4  304.18    7.07   0
   5   6   4  310.08    6.42   0
  -6   6  -4 1042.53   10.42   0
   6  -6   4 1052.78   11.29   0
  -6  -6  -4 1035.06    9.92   0
   6   6   4 1044.24    9.92   0
   6   6   4 1045.13    9.98   0
   7   6   4   52.14    4.26   0
   7  -6   4   58.68    4.25   0
  -7  -6  -4   56.57    4.33   0
   7   6   4   55.32    4.32   0
  -7   6  -4   54.11    4.43   0
  -8   6  -4    0.99    4.72   0
   8   6   4    1.81    6.42   0
  -8  -6  -4    2.73    4.60   0
   8  -6   4    6.14    6.32   0
   8   6   4    1.71    4.67   0
   9   6   4   30.22    4.86   0
   9   6   4   29.60    6.80   0
   9  -6   4   36.93    4.62   0
  -9  -6  -4   34.14    6.74   0
   9  -6   4   24.15    4.97   0
  -9   6  -4   30.76    4.80   0
  10  -6   4   60.93    7.13   0
  10   6   4   58.08    6.95   0
  10  -6   4   61.16    5.07   0
 -10  -6  -4   55.45    7.17   0
  10   6   4   58.20    6.96   0
 -10   6  -4   66.30    7.02   0
  10   7  -4   38.93    7.05   0
 -10   7   4   52.25    5.18   0
  10  -7  -4   57.34    6.86   0
 -10  -7   4   47.43    5.11   0
  -9   7   4   28.11    4.91   0
   9   7  -4   32.66    4.90   0
  -9  -7   4   28.32    4.80   0
   9  -7  -4   55.68    6.53   0
  -8   7   4   34.89    6.75   0
   8   7  -4   51.64    6.72   0
   8  -7  -4   45.82    4.85   0
  -8  -7   4   46.80    6.89   0
  -7   7   4    5.04    3.68   0
   7   7  -4    3.03    3.72   0
   7  -7  -4   -1.18    5.12   0
  -7  -7   4    4.14    3.73   0
  -6  -7   4  351.62    7.06   0
  -6   7   4  366.29    6.60   0
   6   7  -4  372.52    8.21   0
   6  -7  -4  362.90    6.46   0
  -5  -7   4    0.65    4.01   0
   5  -7  -4    4.04    3.82   0
  -5   7   4    0.27    3.90   0
   5   7  -4    0.60    4.05   0
  -4   7   4  563.38    8.01   0
   4   7  -4  552.64   10.59   0
  -4  -7   4  564.09    9.64   0
   4  -7  -4  579.02    7.98   0
   3  -7  -4   -5.10    5.49   0
  -3  -7   4    0.17    5.96   0
   3   7  -4   -1.66    5.78   0
  -3   7   4    5.15    5.64   0
  -2  -7   4  984.30   17.78   0
   2  -7  -4 1004.75   10.68   0
  -2   7   4  991.63   10.78   0
   2   7  -4 1012.24   17.65   0
  -1   7   4    2.00    6.16   0
  -1  -7   4    1.01    5.40   0
   1  -7  -4   -0.60    4.12   0
   1   7  -4    1.08    8.58   0
   0   7   4   15.43    6.21   0
   0   7   4    9.10    6.12   0
   0  -7  -4    5.59    6.09   0
  -1  -7  -4  482.91    9.18   0
   1   7   4  484.17    8.20   0
   1  -7   4  495.56   15.63   0
   1  -7   4  498.18   15.33   0
  -1  -7  -4  461.64    8.22   0
   1   7   4  477.44    9.21   0
  -1   7  -4  506.41   16.33   0
  -2  -7  -4 1605.26   13.83   0
   2   7   4 1647.99   14.07   0
   2   7   4 1503.41   12.78   0
   2  -7   4 1619.33   20.37   0
  -2   7  -4 1630.65   19.94   0
  -2  -7  -4 1565.58   13.77   0
   2  -7   4 1544.38   19.48   0
   3   7   4  115.64    5.17   0
   3  -7   4  123.02    7.30   0
   3  -7   4  122.39    6.00   0
   3   7   4  115.88    6.64   0
  -3  -7  -4  121.03    6.58   0
  -3  -7  -4  120.17    5.22   0
  -3   7  -4  124.42    7.28   0
  -4   7  -4    0.53    4.10   0
   4  -7   4    1.12    3.99   0
  -4  -7  -4    0.68    3.87   0
   4   7   4   -2.56    3.99   0
  -4  -7  -4   -0.23    3.88   0
   4   7   4   -0.33    3.83   0
  -5  -7  -4   16.53    5.65   0
   5  -7   4   18.47    5.68   0
   5   7   4   19.29    5.70   0
  -5   7  -4   21.39    5.95   0
   5   7   4   25.47    4.02   0
   6   7   4  145.87    5.28   0
  -6  -7  -4  146.60    5.23   0
   6  -7   4  154.23    5.36   0
  -6   7  -4  160.61    6.78   0
   6   7   4  158.97    5.24   0
   7  -7   4   38.02    4.14   0
  -7  -7  -4   38.47    4.06   0
   7   7   4   36.27    4.05   0
   7   7   4   41.69    4.10   0
  -7   7  -4   31.77    4.22   0
   8   7   4    1.90    4.76   0
   8   7   4    8.69    4.71   0
   8  -7   4    6.08    4.62   0
  -8  -7  -4    7.80    4.62   0
  -8   7  -4   14.87    4.69   0
   9   7   4   92.25    5.43   0
   9  -7   4  101.71    7.04   0
  -9  -7  -4  100.23    5.49   0
   9   7   4   85.74    5.38   0
  -9   7  -4   83.79    5.47   0
  10   7   4   21.21    5.01   0
  10   7   4    3.43    6.77   0
  10  -7   4   14.29    4.90   0
  10  -7   4   17.28    4.77   0
 -10   7  -4   23.13    4.79   0
 -10  -7  -4   20.64    4.94   0
 -10   8   4   63.37    5.48   0
  10   8  -4   67.15    7.20   0
 -10  -8   4   63.11    7.18   0
  10  -8  -4   71.78    5.19   0
  -9  -8   4   13.74    6.49   0
  -9   8   4    7.41    6.49   0
   9   8  -4   12.80    4.59   0
   9  -8  -4   -4.88    4.67   0
  -8   8   4  397.06    8.34   0
   8   8  -4  385.88    8.85   0
  -8  -8   4  363.88    8.87   0
   8  -8  -4  366.65    6.78   0
   7   8  -4   14.24    5.34   0
  -7   8   4   10.15    3.75   0
   7  -8  -4   16.75    5.06   0
  -7  -8   4    9.85    5.37   0
  -6   8   4  653.49    8.14   0
   6   8  -4  633.59    8.93   0
   6  -8  -4  634.21    7.87   0
  -6  -8   4  669.51    9.26   0
   5  -8  -4  122.95    4.85   0
   5   8  -4  139.14    6.91   0
  -5   8   4  126.46    4.91   0
  -5  -8   4  134.95    5.60   0
  -4  -8   4  757.84   11.28   0
   4   8  -4  758.62   12.02   0
  -4   8   4  747.39    8.88   0
   4  -8  -4  717.91    8.69   0
   3  -8  -4   70.32    5.92   0
  -3   8   4   68.67    4.64   0
   3   8  -4   65.99    6.74   0
  -3  -8   4   71.48    6.94   0
  -2  -8   4 1277.55   20.62   0
   2  -8  -4 1254.43   11.59   0
   2   8  -4 1295.71   20.84   0
  -2   8   4 1265.07   12.51   0
  -1   8   4   72.64    6.49   0
   1  -8  -4   68.71    6.46   0
   0   8   4  982.02   11.62   0
   0  -8  -4  932.02   10.55   0
   0   8   4  917.50   10.55   0
  -1  -8  -4  462.29    7.92   0
   1  -8   4  473.64   16.39   0
   1  -8   4  491.06   17.00   0
   1   8   4  457.22    7.91   0
   1   8   4  455.60    9.01   0
  -1   8  -4  485.40   17.49   0
  -2  -8  -4   75.70    4.87   0
   2   8   4   89.94    6.53   0
   2  -8   4   81.69    7.21   0
   2  -8   4   85.42    7.04   0
   2   8   4   82.19    4.95   0
  -2  -8  -4   83.91    6.39   0
  -2   8  -4   90.12    7.55   0
   3   8   4  116.41    5.05   0
   3  -8   4  122.68    5.96   0
  -3  -8  -4  127.00    6.40   0
  -3  -8  -4  126.41    5.12   0
   3   8   4  121.59    6.43   0
  -3   8  -4  126.82    6.08   0
  -4  -8  -4  188.30    5.62   0
  -4  -8  -4  178.71    6.85   0
   4   8   4  186.84    6.75   0
   4  -8   4  181.40    6.43   0
  -4   8  -4  187.03    6.25   0
   4   8   4  168.14    5.44   0
  -5  -8  -4  285.90    6.19   0
   5   8   4  289.80    6.20   0
   5  -8   4  306.46    6.95   0
   5   8   4  315.26    7.35   0
  -5   8  -4  298.34    6.93   0
   6  -8   4   20.69    5.52   0
  -6  -8  -4    6.04    5.58   0
   6   8   4   21.36    5.64   0
  -6   8  -4   10.49    4.22   0
   6   8   4   26.43    5.60   0
   7   8   4   52.25    4.13   0
   7  -8   4   46.62    4.24   0
  -7  -8  -4   42.98    4.13   0
   7   8   4   53.35    4.19   0
  -7   8  -4   49.13    5.71   0
   8   8   4  188.64    6.04   0
   8  -8   4  194.10    5.96   0
  -8  -8  -4  194.84    7.68   0
  -8   8  -4  205.36    6.11   0
   8   8   4  198.66    5.86   0
   9  -8   4    8.30    4.52   0
   9   8   4   13.03    4.59   0
  -9  -8  -4    5.39    4.73   0
  -9   8  -4    8.96    4.58   0
   9   8   4    5.42    4.58   0
  10   8   4   85.50    7.12   0
  10  -8   4   76.46    5.39   0
  10  -8   4   58.21    5.49   0
 -10  -8  -4   84.39    5.41   0
 -10   8  -4   84.24    5.42   0
  10   8   4   83.93    5.45   0
 -10   9   4   14.52    4.76   0
  10  -9  -4    6.42    6.69   0
 -10  -9   4   17.80    4.74   0
  10   9  -4    4.51    4.85   0
   9  -9  -4   13.60    4.64   0
   9   9  -4    8.06    4.78   0
  -9   9   4   24.11    6.58   0
  -9  -9   4   11.82    4.77   0
  -8   9   4   21.57    6.67   0
   8   9  -4   23.72    4.78   0
   8  -9  -4   18.72    4.80   0
  -8  -9   4   25.80    6.70   0
  -7   9   4   19.02    3.67   0
   7   9  -4   23.26    5.31   0
   7  -9  -4   18.21    5.16   0
  -7  -9   4   15.10    3.98   0
  -6   9   4    2.39    3.88   0
   6   9  -4    2.18    3.79   0
   6  -9  -4   -1.82    3.80   0
  -6  -9   4    0.53    3.88   0
   5   9  -4   12.33    3.98   0
  -5   9   4   13.51    3.91   0
   5  -9  -4    6.74    5.32   0
  -5  -9   4   12.26    5.67   0
   4   9  -4  188.31    7.94   0
  -4   9   4  193.52    5.53   0
  -4  -9   4  196.02    7.91   0
   4  -9  -4  181.68    5.53   0
   3  -9  -4   -1.99    5.34   0
  -3   9   4    0.43    3.94   0
   3   9  -4    0.04    5.59   0
  -3  -9   4    0.06    5.65   0
   2  -9  -4   -0.92    3.94   0
  -2  -9   4    3.34    5.66   0
   2   9  -4    3.48    7.38   0
   2   9  -4    2.15    7.10   0
  -2   9   4    2.77    4.24   0
  -1   9   4    1.58    4.11   0
   1  -9  -4    1.37    5.64   0
   0   9   4    3.00    5.85   0
   0   9   4    2.10    4.12   0
   0  -9  -4    0.70    4.11   0
  -1  -9  -4  165.95    6.96   0
   1  -9   4  178.17   12.42   0
   1  -9   4  170.69   12.52   0
   1   9   4  166.49    6.99   0
   1   9   4  167.26    7.13   0
  -1   9  -4  183.60   14.04   0
   2   9   4  146.37    6.78   0
   2  -9   4  147.07    8.12   0
  -2  -9  -4  145.24    6.79   0
   2  -9   4  151.27    8.02   0
   2   9   4  147.03    6.82   0
  -2  -9  -4  149.37    6.69   0
  -2   9  -4  155.57    8.52   0
   3  -9   4   39.86    5.96   0
  -3  -9  -4   37.72    4.24   0
   3   9   4   38.60    5.84   0
  -3  -9  -4   41.61    5.95   0
   3   9   4   42.06    4.33   0
  -3   9  -4   40.87    6.29   0
   4   9   4   97.37    4.95   0
   4  -9   4   96.61    6.66   0
  -4  -9  -4  101.88    4.76   0
   4   9   4  100.84    4.80   0
  -4  -9  -4  101.13    4.84   0
  -4   9  -4   95.95    5.40   0
  -5   9  -4   16.74    5.60   0
   5  -9   4   13.76    5.84   0
   5   9   4   13.48    4.07   0
  -5  -9  -4   13.18    3.96   0
   5   9   4   16.69    5.55   0
   6  -9   4   59.74    4.48   0
   6   9   4   56.99    4.32   0
  -6  -9  -4   49.82    4.35   0
   6   9   4   61.71    5.72   0
  -6   9  -4   63.56    6.12   0
   7   9   4  115.07    4.70   0
   7  -9   4  119.21    6.24   0
  -7  -9  -4  101.09    6.03   0
   7   9   4  104.12    6.01   0
  -7   9  -4  120.00    6.27   0
   8   9   4  187.00    6.07   0
   8  -9   4  180.11    5.95   0
  -8  -9  -4  208.44    7.71   0
   8   9   4  185.45    7.69   0
  -8   9  -4  175.00    6.10   0
   9  -9   4   22.80    6.59   0
  -9  -9  -4   33.70    4.95   0
   9   9   4   22.72    4.79   0
   9   9   4   26.76    4.90   0
  -9   9  -4   21.99    6.78   0
  10   9   4   -2.50    4.71   0
  10  -9   4    5.49    6.44   0
 -10  -9  -4   -7.15    6.77   0
  10   9   4   -0.57    6.65   0
 -10   9  -4   -3.97    4.69   0
 -10  10   4   59.75    6.85   0
  10  10  -4   41.85    7.13   0
  10  10  -4   28.69    6.98   0
 -10 -10   4   30.68    7.27   0
  10 -10  -4   30.11    5.27   0
  -9 -10   4   -0.01    4.68   0
   9  10  -4    2.38    4.65   0
   9  10  -4    4.45    6.39   0
  -9  10   4    2.31    4.59   0
   9 -10  -4   -5.55    6.48   0
  -8  10   4  274.71    8.04   0
   8  10  -4  300.50    7.01   0
   8 -10  -4  292.63    7.86   0
  -8 -10   4  302.23    8.59   0
   7 -10  -4   44.82    6.55   0
  -7  10   4   42.64    4.73   0
   7  10  -4   37.12    6.92   0
  -7 -10   4   33.65    5.20   0
  -6  10   4  125.47    4.88   0
   6  10  -4  137.63    5.47   0
   6 -10  -4  127.14    4.78   0
  -6 -10   4  145.72    6.86   0
  -5 -10   4   95.20    5.42   0
   5  10  -4  101.68    6.53   0
  -5  10   4   97.22    4.67   0
   5 -10  -4   94.05    5.97   0
   4 -10  -4 1029.02   10.56   0
   4  10  -4 1004.35   13.09   0
  -4  10   4  996.92   10.70   0
   4  10  -4 1109.12   14.46   0
  -4 -10   4 1016.72   13.90   0
  -3 -10   4  447.02   11.27   0
   3 -10  -4  476.38    8.32   0
   3  10  -4  463.22   11.38   0
  -3  10   4  445.76    7.39   0
   3  10  -4  474.97   11.63   0
   2  10  -4 1657.16   26.30   0
   2 -10  -4 1575.55   13.02   0
  -2 -10   4 1579.84   25.53   0
   2  10  -4 1659.02   26.30   0
  -2  10   4 1549.20   12.41   0
  -1  10   4  137.59    6.73   0
   1 -10  -4  127.92    5.38   0
   0  10   4  800.88   10.37   0
   0  10   4  802.66   10.41   0
   0 -10  -4  804.43   10.34   0
  -1 -10  -4    9.87    5.64   0
   1  10   4    5.38    4.18   0
   1  10   4    4.34    5.75   0
   2  10   4  531.48    9.00   0
  -2 -10  -4  524.62    8.87   0
  -2 -10  -4  519.37    8.74   0
   2 -10   4  529.45   13.58   0
   2 -10   4  530.44   12.89   0
   2  10   4  519.74    8.97   0
  -2  10  -4  547.24   13.23   0
   3  10   4    2.02    3.92   0
  -3  10  -4    4.49    5.74   0
   3 -10   4    2.34    5.48   0
  -3 -10  -4    2.64    5.45   0
   3  10   4    1.84    5.71   0
  -3 -10  -4    1.93    3.85   0
   4  10   4  418.37    8.12   0
   4 -10   4  393.76    9.22   0
  -4  10  -4  425.52    9.50   0
  -4 -10  -4  416.49    7.02   0
   4  10   4  404.09    7.05   0
  -4 -10  -4  394.19    7.89   0
  -5 -10  -4  194.01    6.76   0
   5  10   4  207.87    6.85   0
   5 -10   4  190.29    6.07   0
   5  10   4  193.38    5.32   0
  -5  10  -4  188.87    6.02   0
  -6 -10  -4  296.54    6.23   0
   6 -10   4  328.10    7.28   0
   6  10   4  339.57    6.28   0
   6  10   4  339.17    7.43   0
  -6  10  -4  342.57    8.04   0
  -7  10  -4   63.10    7.12   0
   7 -10   4   69.70    7.06   0
   7  10   4   51.56    7.07   0
  -7 -10  -4   67.27    6.79   0
   7  10   4   63.38    5.06   0
   8  10   4  335.26    8.15   0
   8  10   4  331.95    8.29   0
   8 -10   4  326.53    8.57   0
  -8 -10  -4  312.66    8.28   0
  -8  10  -4  325.88    7.06   0
   9  10   4   56.41    6.90   0
   9 -10   4   55.79    5.19   0
   9  10   4   51.68    7.12   0
  -9 -10  -4   74.89    7.00   0
  -9  10  -4   59.53    6.89   0
  10  10   4   18.89    5.06   0
 -10 -10  -4   17.35    4.95   0
  10  10   4   23.24    5.11   0
  10 -10   4   22.83    4.84   0
 -10  10  -4   37.27    6.69   0
  10  11  -4    5.04    7.51   0
 -10  11   4   -5.17    7.40   0
  10 -11  -4   -0.63    6.04   0
  10  11  -4    2.33    5.79   0
 -10 -11   4   11.35    7.52   0
  -9  11   4    6.57    4.55   0
   9  11  -4    2.10    4.61   0
   9 -11  -4   -8.08    6.37   0
  -9 -11   4   -2.22    4.70   0
   9  11  -4   -3.70    4.60   0
   8  11  -4   47.07    5.24   0
  -8  11   4   57.43    5.13   0
   8  11  -4   48.87    6.86   0
  -8 -11   4   48.01    5.22   0
   8 -11  -4   44.15    6.70   0
  -7  11   4   37.88    6.56   0
   7  11  -4   36.39    5.03   0
   7  11  -4   33.80    7.12   0
  -7 -11   4   41.45    6.92   0
   7 -11  -4   35.57    6.59   0
   6 -11  -4   24.96    3.94   0
   6  11  -4   30.75    4.37   0
  -6  11   4   29.29    5.39   0
   6  11  -4   27.24    4.16   0
  -6 -11   4   26.89    4.32   0
   5  11  -4   18.36    5.64   0
   5  11  -4   20.86    5.90   0
  -5  11   4   15.97    5.56   0
  -5 -11   4   14.84    5.71   0
   5 -11  -4   15.91    5.45   0
   4 -11  -4   80.12    5.99   0
   4  11  -4   85.92    6.81   0
  -4 -11   4   81.22    6.66   0
   4  11  -4   84.11    5.53   0
  -4  11   4   79.13    4.71   0
   3 -11  -4   60.55    5.86   0
   3  11  -4   60.51    6.76   0
   3  11  -4   54.41    6.67   0
  -3  11   4   59.83    6.01   0
  -3 -11   4   55.95    6.58   0
   2  11  -4    8.76    7.21   0
   2 -11  -4    7.51    5.53   0
   2  11  -4    8.11    7.27   0
  -2 -11   4    8.49    5.61   0
  -2  11   4    7.97    4.14   0
  -1  11   4  105.19    6.28   0
   1 -11  -4  105.95    6.17   0
  -1  11   4   98.77    4.94   0
   0  11   4  116.31    5.16   0
   0  11   4  125.23    6.53   0
   0 -11  -4  132.77    6.51   0
  -1 -11  -4    4.13    3.87   0
   1  11   4    2.25    4.00   0
   1  11   4    8.06    4.06   0
  -2 -11  -4   58.57    4.46   0
   2  11   4   55.90    4.59   0
   2  11   4   61.68    5.96   0
   2 -11   4   57.52    7.58   0
  -2 -11  -4   50.42    4.46   0
  -2  11  -4   55.51    7.00   0
  -3 -11  -4   19.35    4.13   0
   3  11   4   21.18    4.21   0
   3 -11   4   22.49    5.71   0
  -3 -11  -4   23.50    4.17   0
   3  11   4   18.86    4.04   0
  -3  11  -4   18.88    6.28   0
   4  11   4  101.27    4.78   0
  -4 -11  -4  105.68    6.20   0
  -4 -11  -4  100.94    6.21   0
   4  11   4  112.08    6.20   0
  -4  11  -4  110.95    5.52   0
   4 -11   4  102.95    5.42   0
  -5 -11  -4  157.16    5.17   0
   5  11   4  146.95    5.10   0
   5 -11   4  146.88    6.88   0
  -5 -11  -4  151.26    5.07   0
  -5  11  -4  154.18    7.07   0
   5  11   4  141.70    5.17   0
  -6 -11  -4   10.70    3.68   0
   6  11   4    9.22    3.77   0
   6 -11   4    6.72    3.87   0
   6  11   4    2.30    3.76   0
  -6  11  -4    6.71    5.41   0
   7  11   4  162.44    5.75   0
   7 -11   4  182.58    6.37   0
  -7 -11  -4  158.51    7.45   0
   7  11   4  180.54    7.48   0
  -7  11  -4  167.15    7.78   0
   8  11   4    3.96    6.44   0
  -8 -11  -4   -3.69    4.85   0
   8 -11   4   -3.96    6.63   0
   8  11   4   -8.94    4.70   0
  -8  11  -4    4.10    4.54   0
   9  11   4    3.92    6.61   0
   9 -11   4    9.49    4.61   0
   9  11   4    4.31    6.76   0
  -9 -11  -4   -1.74    6.62   0
  -9  11  -4    6.51    4.63   0
  10  11   4   -3.07    8.31   0
  10 -11   4   -1.38    5.76   0
 -10 -11  -4    0.51    6.14   0
  10  11   4    2.91    6.03   0
 -10  11  -4    0.79    5.85   0
  -9  12   4   -1.08    6.48   0
   9  12  -4    1.13    6.59   0
   9  12  -4    2.44    4.61   0
  -9 -12   4   -1.71    4.73   0
   9 -12  -4   -0.19    4.46   0
  -8  12   4  296.45    8.20   0
   8  12  -4  280.95    8.63   0
  -8 -12   4  310.82    8.88   0
   8  12  -4  297.66    8.70   0
   8 -12  -4  292.84    7.88   0
  -7 -12   4    6.28    7.03   0
  -7  12   4    2.59    4.48   0
   7  12  -4   -2.99    6.78   0
   7  12  -4    2.88    6.35   0
   7 -12  -4    4.11    6.18   0
  -6  12   4   64.88    4.28   0
   6  12  -4   65.20    4.66   0
   6  12  -4   68.08    6.10   0
  -6 -12   4   59.92    6.00   0
   6 -12  -4   68.65    4.20   0
   5 -12  -4   71.44    5.72   0
  -5 -12   4   58.00    4.76   0
   5  12  -4   68.37    4.74   0
   5  12  -4   71.34    6.20   0
  -5  12   4   56.03    4.41   0
   4 -12  -4 1471.69   12.00   0
  -4  12   4 1384.72   11.25   0
   4  12  -4 1433.35   16.65   0
   4  12  -4 1422.29   16.59   0
  -4 -12   4 1378.90   16.26   0
   3 -12  -4  272.37    7.22   0
   3  12  -4  275.51    9.77   0
  -3  12   4  272.81    7.31   0
   3  12  -4  283.98    9.83   0
  -3 -12   4  270.58    9.60   0
   2  12  -4  827.95   22.02   0
   2 -12  -4  790.05    9.09   0
  -2  12   4  860.50   10.15   0
   2  12  -4  886.77   22.63   0
  -2 -12   4  811.53   21.53   0
  -1  12   4    8.89    4.00   0
   1 -12  -4    9.03    3.87   0
  -1  12   4    7.40    4.00   0
   0  12   4  146.26    5.26   0
   0  12   4  145.66    6.49   0
   0 -12  -4  136.35    6.49   0
  -1 -12  -4    9.15    5.41   0
   1  12   4   11.46    5.74   0
   1  12   4    9.17    5.60   0
  -2 -12  -4  800.25   10.10   0
   2  12   4  816.29    9.19   0
  -2 -12  -4  804.66    9.93   0
   2  12   4  825.00   10.14   0
   2 -12   4  857.93   16.75   0
  -2  12  -4  871.57   17.27   0
   3  12   4  222.02    5.67   0
  -3 -12  -4  236.01    6.98   0
   3 -12   4  223.47    8.36   0
  -3  12  -4  228.04    8.80   0
   3  12   4  227.56    7.00   0
  -3 -12  -4  227.79    5.73   0
  -4 -12  -4   11.56    3.95   0
  -4 -12  -4    7.67    3.84   0
   4 -12   4    9.55    5.37   0
  -4  12  -4    9.55    5.73   0
   4  12   4    6.79    4.03   0
   4  12   4    7.54    3.93   0
   5 -12   4   14.54    5.31   0
   5  12   4   14.31    3.86   0
  -5 -12  -4    8.02    3.85   0
  -5 -12  -4   11.03    5.46   0
   5  12   4   12.31    5.31   0
  -5  12  -4   10.09    5.72   0
   6  12   4  307.98    7.01   0
  -6 -12  -4  296.58    7.07   0
   6 -12   4  277.26    6.65   0
   6  12   4  275.82    7.12   0
  -6  12  -4  294.41    7.75   0
   7  12   4  177.07    7.45   0
   7  12   4  148.74    7.42   0
   7 -12   4  177.11    7.73   0
  -7 -12  -4  157.79    7.40   0
  -7  12  -4  159.77    6.25   0
   8  12   4   62.80    5.20   0
   8 -12   4   66.74    5.41   0
  -8  12  -4   70.80    7.07   0
  -8 -12  -4   64.30    5.20   0
   8  12   4   59.49    4.96   0
  -9  12  -4   13.04    6.51   0
   9  12   4    5.61    4.60   0
  -9 -12  -4   17.78    6.61   0
   9  12   4   25.31    6.60   0
   9 -12   4   11.42    6.51   0
   9  13  -4    5.89    6.84   0
   9  13  -4    9.56    4.67   0
  -9 -13   4    2.71    6.84   0
  -9  13   4   16.37    4.55   0
   9 -13  -4   13.25    4.61   0
  -8 -13   4    8.07    4.99   0
   8  13  -4    9.68    5.04   0
  -8  13   4    9.06    4.65   0
   8  13  -4   12.27    6.52   0
   8 -13  -4    5.64    6.52   0
   7  13  -4   -6.52    6.62   0
  -7  13   4   -1.23    6.35   0
   7  13  -4   -3.49    6.42   0
  -7 -13   4    7.49    6.65   0
   7 -13  -4   -7.91    6.29   0
  -6 -13   4   -4.73    4.79   0
  -6  13   4    6.25    6.50   0
   6  13  -4   -1.45    4.84   0
   6  13  -4    0.95    6.50   0
   6 -13  -4    4.10    4.44   0
   5 -13  -4  222.64    5.55   0
   5  13  -4  235.16    7.83   0
  -5  13   4  232.19    5.65   0
   5  13  -4  252.26    7.98   0
  -5 -13   4  239.73    7.76   0
   4  13  -4  148.78    7.49   0
   4 -13  -4  152.58    6.31   0
  -4  13   4  143.01    6.46   0
  -4 -13   4  137.73    7.31   0
   4  13  -4  138.64    7.63   0
   3 -13  -4   49.01    5.77   0
   3  13  -4   59.58    6.64   0
   3  13  -4   57.86    6.71   0
  -3 -13   4   57.31    6.54   0
  -3  13   4   55.84    5.91   0
   2  13  -4  182.16   13.06   0
   2 -13  -4  163.88    5.28   0
   2  13  -4  173.18   13.70   0
  -2  13   4  166.13    5.44   0
  -1  13   4   90.16    6.09   0
   1 -13  -4   85.93    4.69   0
  -1  13   4   89.54    6.18   0
   0  13   4  119.93    5.07   0
   0  13   4  133.08    6.40   0
   0 -13  -4  123.45    6.30   0
  -1 -13  -4   11.35    3.98   0
   1  13   4    6.22    4.09   0
   1  13   4    7.43    4.01   0
   2 -13   4   29.69    5.84   0
   2  13   4   31.07    5.80   0
  -2 -13  -4   31.68    5.70   0
   2  13   4   31.41    5.62   0
  -2  13  -4   31.76    7.60   0
   3  13   4  165.42    6.53   0
  -3 -13  -4  174.10    6.54   0
  -3 -13  -4  162.17    6.44   0
   3  13   4  161.71    6.58   0
   3 -13   4  155.38    7.69   0
  -3  13  -4  166.77    7.97   0
  -4 -13  -4    8.03    5.28   0
  -4  13  -4    4.75    5.67   0
   4 -13   4    6.24    5.40   0
  -4 -13  -4    5.53    3.83   0
   4  13   4    6.82    5.45   0
   4  13   4    3.01    5.46   0
   5  13   4  140.16    6.16   0
  -5 -13  -4  118.17    4.83   0
   5 -13   4  119.08    6.57   0
   5  13   4  114.15    4.82   0
  -5 -13  -4  128.33    6.00   0
  -5  13  -4  124.82    6.70   0
  -6 -13  -4   11.49    6.68   0
   6  13   4    7.07    6.79   0
   6 -13   4   14.00    4.73   0
   6  13   4   11.59    4.67   0
  -6  13  -4   15.17    5.02   0
   7  13   4   14.36    4.74   0
   7  13   4   14.40    4.77   0
   7 -13   4   20.37    4.77   0
  -7 -13  -4   25.56    4.81   0
  -7  13  -4   18.53    6.66   0
   8  13   4   30.97    4.80   0
   8 -13   4   23.46    5.12   0
  -8 -13  -4   29.27    4.91   0
   8  13   4   29.80    6.63   0
  -8  13  -4   30.42    4.87   0
   9  13   4    9.51    6.55   0
   9  13   4    6.30    6.64   0
  -9 -13  -4   -9.66    6.70   0
  -9  13  -4    1.11    4.55   0
   9 -13   4    7.53    6.59   0
  -9 -14   4   -1.33    6.90   0
  -9  14   4   -8.93    6.57   0
   9  14  -4    3.92    4.60   0
   9  14  -4    6.85    6.80   0
   9 -14  -4    0.58    4.65   0
  -8  14   4   50.27    6.75   0
   8  14  -4   51.84    5.15   0
  -8 -14   4   54.88    7.44   0
   8  14  -4   42.52    7.40   0
   8 -14  -4   46.75    6.56   0
  -7  14   4   18.90    4.71   0
  -7 -14   4    9.68    6.55   0
   7  14  -4   14.19    6.47   0
   7  14  -4    8.65    6.70   0
   7 -14  -4   13.32    6.31   0
   6 -14  -4  105.63    5.19   0
   6  14  -4  109.90    5.81   0
   6  14  -4  104.74    5.87   0
  -6  14   4  101.86    5.45   0
  -6 -14   4  106.41    7.45   0
   5  14  -4    0.43    5.19   0
   5 -14  -4    3.51    3.60   0
  -5 -14   4   -2.19    3.65   0
   5  14  -4   -2.07    3.66   0
  -5  14   4    3.06    5.11   0
  -4 -14   4   15.31    5.63   0
   4 -14  -4   12.28    5.35   0
   4  14  -4   18.96    5.78   0
  -4  14   4   14.12    5.45   0
   4  14  -4   21.19    5.60   0
  -3 -14   4  541.89   13.78   0
   3 -14  -4  562.92    8.58   0
   3  14  -4  575.58   13.39   0
  -3  14   4  524.32    7.49   0
   3  14  -4  564.09   13.14   0
   2  14  -4   40.18   10.19   0
  -2  14   4   34.95    5.75   0
   2 -14  -4   34.07    5.49   0
   2  14  -4   36.73   10.99   0
   1 -14  -4  107.68    6.23   0
  -1  14   4  110.93    4.84   0
  -1  14   4  101.35    6.24   0
   0  14   4  243.25    7.16   0
   0  14   4  259.25    7.15   0
   0 -14  -4  254.45    7.04   0
   1  14   4   91.37    4.67   0
   1  14   4   88.23    4.64   0
  -1 -14  -4   91.07    4.58   0
  -2 -14  -4  453.90    7.23   0
   2 -14   4  477.67   13.32   0
   2  14   4  449.91    8.20   0
   2  14   4  465.56    7.28   0
  -2  14  -4  462.36   13.91   0
  -3 -14  -4   11.15    5.36   0
  -3 -14  -4    4.85    5.45   0
   3  14   4   13.20    5.41   0
   3  14   4   12.70    5.51   0
   3 -14   4    8.06    5.40   0
  -3  14  -4    7.63    5.81   0
  -4 -14  -4    5.52    5.15   0
  -4 -14  -4    4.08    5.34   0
  -4  14  -4   10.28    5.54   0
   4 -14   4    7.56    5.23   0
   4  14   4    8.73    5.47   0
   4  14   4   11.23    5.24   0
  -5 -14  -4   11.21    3.78   0
  -5 -14  -4   17.88    5.17   0
   5 -14   4   15.07    3.87   0
   5  14   4   10.33    3.83   0
   5  14   4   12.62    3.84   0
  -5  14  -4   15.34    3.99   0
   6  14   4  280.04    6.50   0
   6  14   4  278.39    7.85   0
  -6 -14  -4  280.32    6.47   0
  -6  14  -4  258.52    8.66   0
   6 -14   4  277.01    7.08   0
   7  14   4    7.31    4.59   0
  -7 -14  -4   -2.23    4.51   0
   7 -14   4   -1.77    6.52   0
   7  14   4    6.06    6.35   0
  -7  14  -4   -0.60    4.68   0
   8  14   4    9.30    4.64   0
   8 -14   4   15.43    4.80   0
   8  14   4    9.90    4.67   0
  -8 -14  -4   14.53    4.69   0
  -8  14  -4    6.71    6.53   0
   9  14   4   17.13    4.78   0
   9  14   4   25.46    6.86   0
   9 -14   4   18.79    7.05   0
  -9 -14  -4    9.11    6.73   0
  -9  14  -4    6.21    6.83   0
  -9  15   4   24.42    8.36   0
   9  15  -4   27.63    6.78   0
   9  15  -4   24.41    8.58   0
  -9 -15   4   26.58    6.97   0
   9 -15  -4   23.77    6.01   0
   8  15  -4   39.54    7.02   0
   8  15  -4   35.65    6.74   0
  -8  15   4   22.22    5.03   0
  -8 -15   4   34.70    7.18   0
   8 -15  -4   27.97    6.59   0
   7 -15  -4   13.21    6.28   0
   7  15  -4    8.11    4.65   0
   7  15  -4    8.30    4.59   0
  -7  15   4   17.51    4.57   0
  -7 -15   4    6.36    6.64   0
   6  15  -4   33.12    6.80   0
   6  15  -4   28.31    6.51   0
   6 -15  -4   23.57    4.69   0
  -6 -15   4   30.75    6.67   0
  -6  15   4   35.61    4.74   0
   5  15  -4    9.73    6.72   0
  -5  15   4   11.82    6.52   0
  -5 -15   4   12.13    6.54   0
   5 -15  -4   17.38    4.55   0
   5  15  -4   18.08    6.46   0
   4 -15  -4  394.55    7.60   0
   4  15  -4  409.97   10.20   0
   4  15  -4  393.89   10.32   0
  -4  15   4  386.24    7.72   0
  -4 -15   4  393.70   10.17   0
  -3  15   4  488.22    7.38   0
   3 -15  -4  515.61    8.22   0
   3  15  -4  497.36   13.67   0
  -3 -15   4  485.05   12.66   0
   3  15  -4  505.30   13.54   0
   2  15  -4   32.13   13.10   0
   2 -15  -4   28.43    5.51   0
  -2  15   4   32.99    4.23   0
   1 -15  -4  242.11    5.77   0
  -1  15   4  223.16    7.02   0
  -1  15   4  251.66    7.08   0
   0  15   4   79.46    4.71   0
   0  15   4   89.09    4.62   0
   0 -15  -4   82.09    5.85   0
   1  15   4   -1.14    5.41   0
  -1 -15  -4   -1.00    5.36   0
   1  15   4   -5.63    5.36   0
   2 -15   4    3.11    5.13   0
   2  15   4    6.61    5.40   0
   2  15   4    2.12    5.38   0
  -2 -15  -4    9.23    5.31   0
  -2  15  -4    2.94    6.87   0
   3 -15   4   55.58    6.07   0
  -3 -15  -4   49.11    5.67   0
  -3 -15  -4   57.69    5.59   0
   3  15   4   53.54    4.33   0
  -3  15  -4   50.98    7.48   0
   3  15   4   55.39    5.74   0
  -4  15  -4  181.38    7.49   0
  -4 -15  -4  174.76    6.43   0
  -4 -15  -4  181.55    5.27   0
   4  15   4  177.86    5.25   0
   4 -15   4  164.34    7.32   0
   4  15   4  197.48    6.49   0
  -5 -15  -4   32.69    6.67   0
  -5 -15  -4   30.22    4.81   0
   5 -15   4   26.37    6.70   0
   5  15   4   28.25    6.54   0
   5  15   4   27.75    4.85   0
  -5  15  -4   29.64    6.97   0
   6 -15   4   72.91    6.90   0
   6  15   4   72.57    5.04   0
  -6 -15  -4   72.65    5.08   0
   6  15   4   71.15    4.99   0
  -6  15  -4   68.38    7.06   0
   7  15   4    0.64    4.49   0
  -7 -15  -4   -1.43    4.49   0
   7 -15   4   -4.17    6.38   0
  -7  15  -4   -3.42    6.54   0
   7  15   4   -2.60    4.47   0
   8  15   4   10.99    4.72   0
  -8 -15  -4    5.58    4.70   0
   8  15   4    9.55    4.64   0
   8 -15   4   11.52    6.60   0
  -8  15  -4    8.23    6.58   0
   9  15   4   38.59    6.27   0
  -9 -15  -4   49.70    8.45   0
   9  15   4   30.92    8.57   0
   9 -15   4   26.27    9.20   0
  -9  15  -4   48.38    8.43   0
   8 -16  -4    4.81    6.38   0
  -8 -16   4    1.77    4.64   0
  -8  16   4   -0.87    4.58   0
   8  16  -4   -2.71    6.46   0
   8  16  -4   -1.78    6.54   0
   7 -16  -4  116.08    6.97   0
  -7 -16   4  109.92    6.03   0
  -7  16   4  121.43    7.19   0
   7  16  -4  116.93    7.74   0
   7  16  -4  116.80    6.00   0
   6 -16  -4  112.17    7.02   0
   6  16  -4  132.29    7.64   0
   6  16  -4  108.33    7.75   0
  -6  16   4  125.39    5.44   0
  -6 -16   4  124.24    7.51   0
   5 -16  -4   29.50    4.54   0
   5  16  -4   16.15    6.77   0
   5  16  -4   25.06    6.58   0
  -5 -16   4   28.73    6.64   0
  -5  16   4   35.36    6.43   0
   4  16  -4   11.20    5.34   0
   4 -16  -4   11.44    3.70   0
   4  16  -4   11.88    6.55   0
  -4 -16   4   12.15    5.40   0
  -4  16   4    7.93    3.78   0
  -3  16   4   -2.53    5.21   0
   3  16  -4    2.26    6.45   0
   3 -16  -4   -2.84    5.16   0
   3  16  -4   -0.13    6.45   0
   2 -16  -4   31.72    4.04   0
  -2  16   4   28.08    4.06   0
  -2  16   4   35.44    5.63   0
  -1  16   4  586.81    7.92   0
   1 -16  -4  596.42    8.90   0
  -1  16   4  623.93    8.87   0
   0 -16  -4  111.25    4.89   0
   0  16   4  105.50    4.90   0
   0  16   4  102.86    4.93   0
   1  16   4   43.76    4.28   0
  -1 -16  -4   42.17    5.67   0
   1  16   4   39.67    5.59   0
   2  16   4   25.78    5.45   0
  -2 -16  -4   25.56    3.95   0
   2 -16   4   26.65    6.50   0
   2  16   4   29.93    3.96   0
  -2  16  -4   25.48    6.96   0
  -2  16  -4   27.64    7.21   0
   3 -16   4    8.88    5.32   0
  -3 -16  -4    5.40    3.74   0
   3  16   4   10.45    3.68   0
  -3  16  -4    9.31    5.39   0
   3  16   4   12.85    3.84   0
  -4  16  -4  111.08    6.78   0
  -4 -16  -4  115.12    5.81   0
   4  16   4   96.10    4.67   0
  -4 -16  -4  102.13    4.63   0
   4  16   4  118.92    5.89   0
   4 -16   4  105.28    6.48   0
  -5  16  -4  351.83    8.20   0
   5  16   4  354.16    7.03   0
  -5 -16  -4  374.68    8.41   0
   5  16   4  359.91    8.23   0
  -5 -16  -4  326.88    6.84   0
   5 -16   4  358.19    9.19   0
   6  16   4   93.15    5.37   0
  -6 -16  -4  104.92    7.15   0
   6 -16   4  103.32    7.20   0
   6  16   4   98.61    7.05   0
  -6  16  -4  102.77    7.42   0
   7  16   4   24.33    6.63   0
  -7  16  -4   32.27    4.97   0
  -7 -16  -4   33.05    6.64   0
   7 -16   4   24.51    4.91   0
   7  16   4   28.08    4.70   0
   8  16   4    4.22    4.66   0
  -8  16  -4    2.62    4.65   0
  -8 -16  -4    1.78    4.60   0
   8  16   4    5.61    6.49   0
   8 -16   4   -4.99    6.79   0
   8 -17  -4   12.92    4.76   0
  -8  17   4   15.35    4.90   0
   8  17  -4   18.47    6.86   0
  -8 -17   4   11.73    5.01   0
   8  17  -4   19.81    4.88   0
   7 -17  -4   26.75    6.49   0
  -7  17   4   14.52    6.58   0
   7  17  -4   21.31    6.72   0
   7  17  -4   25.41    6.61   0
  -7 -17   4   21.80    6.78   0
   6 -17  -4    0.93    6.31   0
   6  17  -4   10.89    6.43   0
  -6  17   4    7.21    4.59   0
   6  17  -4   10.57    6.19   0
  -6 -17   4    5.70    6.44   0
   5 -17  -4    8.65    4.53   0
   5  17  -4   12.34    6.34   0
  -5  17   4   10.36    4.58   0
  -5 -17   4   10.15    6.44   0
   5  17  -4   13.65    6.32   0
   4 -17  -4   -5.27    4.48   0
   4  17  -4    2.49    6.47   0
   4  17  -4    2.11    7.52   0
  -4 -17   4    0.23    6.50   0
  -4  17   4    5.02    4.47   0
   3  17  -4  505.00   14.01   0
   3  17  -4  488.06   14.32   0
   3 -17  -4  499.31    8.17   0
  -3  17   4  475.52    7.34   0
   2 -17  -4   80.56    4.42   0
  -2  17   4   66.07    4.38   0
  -2  17   4   79.00    5.83   0
  -1  17   4  343.14    6.50   0
   1 -17  -4  351.09    6.47   0
  -1  17   4  382.77    7.66   0
   0  17   4  111.76    6.10   0
   0 -17  -4  102.02    4.75   0
   0  17   4  105.46    4.86   0
   1  17   4   -3.43    3.72   0
  -1 -17  -4    4.53    3.66   0
   1  17   4   -4.85    5.09   0
   2  17   4  121.18    6.14   0
  -2  17  -4  128.81    9.40   0
   2  17   4  132.71    6.12   0
  -2  17  -4  119.67    9.13   0
   2 -17   4  124.22    8.69   0
  -2 -17  -4  119.64    6.04   0
   3 -17   4  302.02    9.56   0
  -3 -17  -4  273.46    6.11   0
   3  17   4  287.94    6.13   0
  -3  17  -4  277.36    9.52   0
   3  17   4  287.51    6.09   0
  -4  17  -4   51.05    7.10   0
   4 -17   4   60.81    6.98   0
  -4 -17  -4   60.37    6.85   0
  -4 -17  -4   56.72    6.74   0
   4  17   4   56.61    6.99   0
   4  17   4   53.35    6.93   0
  -5 -17  -4    8.63    6.56   0
  -5  17  -4   15.57    6.58   0
   5  17   4    8.10    6.38   0
   5  17   4   20.12    6.47   0
   5 -17   4   14.63    6.39   0
  -5 -17  -4   27.97    6.38   0
  -6  17  -4   59.76    6.92   0
  -6 -17  -4   38.06    6.77   0
   6 -17   4   55.06    6.82   0
   6  17   4   49.95    6.70   0
   6  17   4   36.25    4.96   0
   7  17   4   18.49    4.70   0
   7 -17   4   14.78    4.79   0
  -7 -17  -4   15.86    6.53   0
   7  17   4   12.95    6.78   0
  -7  17  -4   13.67    4.81   0
   8  17   4   33.81    6.67   0
   8  17   4   44.28    6.76   0
  -8 -17  -4   30.50    6.81   0
   8 -17   4   28.70    6.99   0
  -8  17  -4   26.81    5.08   0
   8 -18  -4    8.16    5.88   0
  -8 -18   4   11.31    5.98   0
  -8  18   4   17.40    5.81   0
   8  18  -4   16.40    8.50   0
   8  18  -4   14.15    5.72   0
   7 -18  -4   34.46    6.51   0
  -7  18   4   24.86    6.74   0
   7  18  -4   31.98    5.16   0
   7  18  -4   32.84    4.91   0
  -7 -18   4   27.15    6.95   0
   6 -18  -4   59.28    6.58   0
   6  18  -4   66.39    6.39   0
   6  18  -4   51.10    7.02   0
  -6  18   4   50.51    4.96   0
  -6 -18   4   58.95    6.96   0
   5 -18  -4  314.87    6.70   0
   5  18  -4  342.55   10.13   0
  -5  18   4  354.26    6.96   0
  -5 -18   4  337.26   10.00   0
   5  18  -4  353.37    9.65   0
   4  18  -4   18.93    5.73   0
   4 -18  -4   20.32    4.69   0
   4  18  -4   18.85    7.94   0
  -4  18   4   19.10    6.48   0
  -4 -18   4   16.13    6.56   0
   3  18  -4  167.79   10.86   0
   3  18  -4  173.18   11.64   0
   3 -18  -4  163.27    7.23   0
  -3  18   4  170.70    7.50   0
  -2  18   4   81.30    5.22   0
   2 -18  -4   84.75    6.20   0
  -2  18   4   90.11    4.50   0
  -1  18   4    3.09    3.60   0
   1 -18  -4   -5.46    3.62   0
  -1  18   4   -0.20    5.20   0
   0  18   4   93.90    4.76   0
   0  18   4  100.53    5.95   0
   0 -18  -4  108.97    5.93   0
   1  18   4  236.68    6.76   0
  -1 -18  -4  207.87    5.67   0
   1  18   4  214.00    5.64   0
   2 -18   4   23.78    7.79   0
   2  18   4   10.15    6.13   0
  -2  18  -4   20.13    7.82   0
   2  18   4   18.86    4.72   0
  -2 -18  -4   16.94    4.82   0
  -2  18  -4   21.84    7.13   0
   3 -18   4  119.10    8.10   0
  -3 -18  -4  125.28    7.08   0
   3  18   4  128.40    5.58   0
  -3  18  -4  119.81    8.09   0
   3  18   4  113.97    5.35   0
  -4  18  -4   36.93    6.82   0
   4 -18   4   31.91    6.61   0
  -4 -18  -4   28.22    6.53   0
  -4 -18  -4   31.48    4.66   0
   4  18   4   28.53    6.62   0
   4  18   4   25.46    4.85   0
  -5 -18  -4  198.84    6.16   0
  -5  18  -4  202.03    8.57   0
  -5 -18  -4  218.83    7.84   0
   5  18   4  205.30    6.05   0
   5  18   4  206.73    7.70   0
   5 -18   4  203.47    8.29   0
   6  18   4    0.77    4.67   0
  -6 -18  -4   -0.56    4.59   0
   6  18   4   13.64    4.53   0
   6 -18   4   12.61    6.37   0
  -6  18  -4   11.71    6.59   0
   7 -18   4   26.32    6.65   0
  -7 -18  -4   14.87    4.95   0
   7  18   4   14.48    4.87   0
  -7  18  -4   16.80    4.83   0
   7  18   4    9.92    4.80   0
   8  18   4   18.21    8.30   0
   8 -18   4    3.72    8.57   0
  -8 -18  -4   -1.78    8.37   0
  -8  18  -4   16.50    6.09   0
   8  18   4   20.74    8.25   0
   7  19  -4   15.34    6.03   0
  -7  19   4    0.69    4.77   0
   7  19  -4    9.06    6.75   0
   7 -19  -4    7.42    6.50   0
  -7 -19   4   13.27    6.75   0
   6  19  -4   -1.61    5.67   0
  -6 -19   4    1.65    6.38   0
   6 -19  -4   -3.73    6.40   0
   6  19  -4   -0.95    6.19   0
  -6  19   4    8.99    6.29   0
   5 -19  -4    9.56    6.46   0
   5  19  -4   11.70    5.94   0
  -5  19   4   20.10    6.57   0
  -5 -19   4   14.68    6.66   0
   5  19  -4   16.28    5.80   0
   4  19  -4   28.66    6.07   0
   4 -19  -4   32.26    4.63   0
   4  19  -4   30.51    7.07   0
  -4  19   4   33.65    4.82   0
   3  19  -4   -0.40    7.67   0
  -3  19   4   -1.04    4.47   0
   3 -19  -4   10.18    6.26   0
   3  19  -4   -0.45    7.52   0
   2 -19  -4   24.42    6.56   0
  -2  19   4   30.64    4.87   0
  -2  19   4   25.13    6.55   0
  -1  19   4   16.90    6.32   0
  -1  19   4    8.63    4.70   0
   1 -19  -4    0.41    6.33   0
   0  19   4   27.04    4.73   0
   0  19   4   27.69    6.70   0
   0 -19  -4   22.57    6.65   0
   1  19   4  218.59    6.25   0
  -1 -19  -4  199.85    6.07   0
   1  19   4  196.83    6.17   0
   2  19   4   29.28    4.63   0
  -2  19  -4   28.18    8.52   0
   2 -19   4   31.59    7.87   0
   2  19   4   31.47    6.63   0
  -2 -19  -4   31.03    4.87   0
  -2  19  -4   30.33    8.39   0
  -3  19  -4    8.42    6.90   0
   3  19   4   15.46    6.48   0
   3  19   4   17.70    4.66   0
  -3 -19  -4    7.00    4.68   0
   3 -19   4   10.58    7.89   0
  -4  19  -4  136.68    7.66   0
   4 -19   4  123.29    6.42   0
  -4 -19  -4  104.98    5.48   0
   4  19   4  126.18    7.24   0
   4  19   4  134.51    7.31   0
  -5  19  -4   95.24    7.18   0
  -5 -19  -4   99.73    5.39   0
   5 -19   4   93.32    5.85   0
   5  19   4   87.47    5.33   0
  -5 -19  -4   89.41    5.28   0
   5  19   4   84.28    5.36   0
   6  19   4   43.49    4.98   0
  -6 -19  -4   39.53    4.94   0
   6  19   4   44.01    5.04   0
   6 -19   4   43.93    7.04   0
  -6  19  -4   54.75    6.85   0
  -7 -19  -4    0.14    4.67   0
   7  19   4    4.01    4.67   0
   7 -19   4    6.28    6.39   0
  -7  19  -4    3.21    4.55   0
   7  19   4    3.14    4.64   0
   7  20  -4   68.85    6.60   0
   7 -20  -4   77.68    8.70   0
  -7  20   4   65.05    6.57   0
   7  20  -4   76.35    8.93   0
  -7 -20   4   71.66    9.13   0
   6 -20  -4    8.10    6.31   0
  -6  20   4    7.68    6.47   0
  -6 -20   4    1.48    6.45   0
   6  20  -4   -1.19    5.86   0
   6  20  -4    2.26    5.92   0
   5 -20  -4  120.03    6.99   0
   5  20  -4  106.57    7.50   0
  -5  20   4   97.42    5.55   0
  -5 -20   4  113.99    7.99   0
   5  20  -4  118.76    7.28   0
   4  20  -4   14.31    5.72   0
   4  20  -4   14.21    5.94   0
   4 -20  -4   15.95    4.65   0
  -4  20   4   11.44    6.49   0
   3  20  -4  221.02   13.13   0
  -3  20   4  209.41    7.60   0
  -3  20   4  217.42    6.13   0
   3 -20  -4  203.74    5.96   0
   3  20  -4  229.77   12.88   0
   2 -20  -4    7.31    6.25   0
  -2  20   4    5.08    6.42   0
  -2  20   4    7.06    4.61   0
  -1  20   4  395.42    7.31   0
  -1  20   4  419.10    7.38   0
   1 -20  -4  410.56    7.30   0
   0  20   4    4.69    4.50   0
   0 -20  -4    6.42    4.46   0
   0  20   4    1.66    4.52   0
   1  20   4   37.88    4.89   0
   1  20   4   48.72    6.52   0
  -1 -20  -4   32.52    6.71   0
  -2  20  -4   35.95    9.42   0
   2  20   4   42.57    6.63   0
   2 -20   4   36.62    8.92   0
   2  20   4   38.60    4.77   0
  -2  20  -4   35.14    8.59   0
  -2 -20  -4   34.44    4.74   0
   3  20   4  280.59    6.64   0
  -3  20  -4  284.03   10.88   0
   3  20   4  279.20    6.62   0
   3 -20   4  292.92   11.52   0
  -3 -20  -4  287.03    6.70   0
  -3  20  -4  297.29   10.14   0
   4 -20   4   -1.32    6.38   0
   4  20   4    3.49    4.61   0
  -4 -20  -4    4.77    4.59   0
   4  20   4    3.48    4.45   0
  -4  20  -4    0.54    5.73   0
  -5 -20  -4   59.19    5.22   0
   5 -20   4   63.44    7.25   0
  -5 -20  -4   55.35    5.09   0
   5  20   4   55.07    6.88   0
   5  20   4   50.73    5.10   0
  -5  20  -4   73.96    6.73   0
   6 -20   4   67.41    7.20   0
  -6 -20  -4   86.00    6.97   0
   6  20   4   83.12    6.95   0
   6  20   4   68.36    7.11   0
  -6  20  -4   83.23    6.80   0
  -7 -20  -4  175.99    9.42   0
   7  20   4  167.49    9.58   0
   7 -20   4  192.71    9.72   0
  -7  20  -4  210.18    9.49   0
   7  20   4  153.70    7.17   0
   6 -21  -4   47.51    5.53   0
   6  21  -4   69.82    8.83   0
  -6  21   4   71.34    5.53   0
  -6 -21   4   78.75    7.94   0
   6  21  -4   67.28    7.45   0
   5  21  -4    2.41    5.82   0
   5 -21  -4    2.08    6.25   0
   5  21  -4    0.14    5.76   0
  -5  21   4    0.54    4.48   0
   4  21  -4    0.95    5.54   0
   4  21  -4    2.76    6.94   0
   4 -21  -4    8.78    4.40   0
  -4  21   4    2.66    4.44   0
   3 -21  -4    7.50    4.39   0
   3  21  -4    1.58    8.83   0
  -3  21   4    4.84    4.50   0
   3  21  -4    0.79    9.58   0
  -3  21   4    5.73    4.48   0
   2 -21  -4   27.13    4.66   0
  -2  21   4   29.35    4.71   0
  -2  21   4   24.95    4.77   0
   1 -21  -4   63.60    6.73   0
  -1  21   4   51.50    6.69   0
  -1  21   4   48.64    6.79   0
   0 -21  -4   16.43    6.30   0
   0  21   4   21.68    6.34   0
   0  21   4   17.64    6.29   0
   1  21   4    8.47    6.44   0
  -1 -21  -4    4.52    6.31   0
   1  21   4   13.00    6.35   0
  -2 -21  -4   30.91    6.48   0
   2  21   4   31.34    6.62   0
   2  21   4   30.64    6.68   0
   2 -21   4   33.83    9.64   0
  -2  21  -4   31.16    9.69   0
  -2  21  -4   30.32   10.41   0
   3  21   4   23.80    6.62   0
   3  21   4   14.46    6.68   0
   3 -21   4   21.18    6.88   0
  -3  21  -4   20.23    6.09   0
  -3 -21  -4   26.79    6.56   0
  -3  21  -4   23.84    6.29   0
  -4  21  -4    1.65    7.09   0
  -4 -21  -4    2.23    6.56   0
   4  21   4    0.67    4.60   0
   4 -21   4    0.93    6.37   0
   4  21   4    0.80    6.43   0
   5 -21   4   11.54    6.58   0
   5  21   4    7.39    6.55   0
   5  21   4   33.24    6.45   0
  -5 -21  -4    8.45    6.57   0
  -5  21  -4   14.63    6.30   0
   6 -21   4    5.43    6.55   0
  -6 -21  -4    6.64    4.76   0
   6  21   4   -2.82    4.66   0
   6  21   4    8.30    4.67   0
  -6  21  -4    4.58    6.08   0
   5  22  -4   33.84    6.50   0
   5  22  -4   30.34    6.83   0
   5 -22  -4   26.53    6.69   0
  -5  22   4   24.71    5.08   0
   4  22  -4  131.80   10.61   0
  -4  22   4  103.52    5.48   0
   4  22  -4  127.53    9.81   0
   4 -22  -4  101.55    5.62   0
  -4  22   4  108.74    5.68   0
  -3  22   4  113.42    5.61   0
  -3  22   4  121.22    7.31   0
   3 -22  -4  106.94    5.55   0
  -2  22   4   -4.19    6.50   0
  -2  22   4   -0.31    4.44   0
   2 -22  -4    2.78    4.36   0
   1 -22  -4   54.19    5.12   0
  -1  22   4   55.67    6.81   0
  -1  22   4   56.64    5.05   0
   0 -22  -4    9.46    4.51   0
   0  22   4   14.01    4.58   0
   0  22   4   14.65    4.65   0
   1  22   4   23.55    6.48   0
  -1 -22  -4   21.86    6.44   0
   1  22   4   20.92    4.69   0
  -2 -22  -4   86.59    6.94   0
   2  22   4   78.99    5.41   0
   2  22   4   80.47    7.00   0
   3 -22   4  449.00   13.95   0
   3  22   4  470.84    8.99   0
  -3 -22  -4  469.52    9.03   0
   3  22   4  433.80    9.26   0
  -3  22  -4  441.98   13.78   0
  -3  22  -4  438.56   14.13   0
   4  22   4   26.88    6.57   0
  -4  22  -4   14.64    6.12   0
  -4 -22  -4   15.18    4.76   0
   4 -22   4   18.63    8.12   0
  -4  22  -4   10.83    7.44   0
   4  22   4   14.17    4.85   0
  -5 -22  -4   15.12    4.92   0
   5  22   4    7.98    6.64   0
   5 -22   4   19.35    6.69   0
   5  22   4   16.41    4.75   0
  -5  22  -4   17.25    6.24   0
   5  23  -4   -0.92    7.47   0
   5  23  -4    1.60    7.67   0
  -5  23   4   -4.17    8.06   0
   5 -23  -4    5.33    5.63   0
   4 -23  -4    3.52    4.59   0
   4  23  -4    7.03    8.59   0
  -4  23   4    8.10    4.67   0
  -4  23   4    1.27    6.60   0
   4  23  -4    4.95    8.46   0
  -3  23   4    8.05    6.47   0
  -3  23   4    3.37    4.51   0
   3 -23  -4    5.44    4.55   0
  -2  23   4    8.33    6.53   0
  -2  23   4    9.93    6.51   0
   2 -23  -4   25.02    6.41   0
  -1  23   4    4.61    4.60   0
  -1  23   4    8.06    4.53   0
   1 -23  -4    5.77    4.62   0
   0 -23  -4   52.32    6.77   0
   0  23   4   54.81    6.69   0
   0  23   4   44.08    6.78   0
  -1 -23  -4    7.58    4.64   0
   1  23   4    7.71    4.62   0
   1  23   4   11.22    4.68   0
   2  23   4    6.84    4.57   0
  -2 -23  -4    5.73    4.59   0
   2  23   4   -1.43    4.74   0
  -3  23  -4    2.36    7.11   0
   3  23   4    1.49    6.52   0
   3 -23   4    1.15    7.88   0
   3  23   4   -2.04    6.48   0
  -3 -23  -4    6.14    6.43   0
  -3  23  -4    0.89    8.41   0
   4  23   4  -14.75    6.54   0
   4  23   4    4.52    6.47   0
  -4  23  -4   -0.08    5.89   0
   4 -23   4    4.06    6.45   0
  -4 -23  -4    8.05    6.34   0
  -4  23  -4   -0.30    5.99   0
   5  23   4   17.93    5.96   0
   5 -23   4   18.92    8.49   0
   5  23   4   15.42    5.99   0
  -5  23  -4   21.44    7.92   0
  -4  24   4   10.76    5.74   0
   4  24  -4    0.77   15.81   0
  -4  24   4   -7.59    8.06   0
   4 -24  -4    9.64    5.64   0
   3 -24  -4   47.77    5.22   0
  -3  24   4   62.53    7.05   0
  -3  24   4   48.12    5.13   0
  -2  24   4   19.42    6.49   0
  -2  24   4   15.06    6.61   0
   2 -24  -4    9.35    6.63   0
   1 -24  -4   44.16    6.64   0
  -1  24   4   38.69    6.68   0
  -1  24   4   39.98    6.67   0
   0 -24  -4   76.21    5.45   0
   0  24   4   78.97    5.47   0
   0  24   4   66.31    5.52   0
   1  24   4   99.17    7.28   0
  -1 -24  -4  100.53    7.29   0
   1  24   4   91.56    5.72   0
   2  24   4   50.02    5.24   0
  -2 -24  -4   44.80    5.29   0
   2  24   4   59.56    5.19   0
   3  24   4   75.48    7.19   0
   3 -24   4   86.13   10.91   0
  -3  24  -4   83.77    9.77   0
   3  24   4   78.07    7.15   0
  -3  24  -4   88.03   10.67   0
  -3 -24  -4   71.62    7.21   0
  -4 -24  -4    3.74    8.09   0
   4  24   4   -5.12    8.15   0
  -4  24  -4    4.46    9.23   0
   4  24   4    1.68    8.29   0
   4 -24   4    7.21    9.99   0
  -4  24  -4    6.81    9.52   0
   2 -25  -4   38.37    7.61   0
  -2  25   4   31.18    6.15   0
  -2  25   4   27.73    7.79   0
   1 -25  -4    3.75    6.48   0
  -1  25   4    0.91    6.52   0
  -1  25   4   -2.26    4.59   0
   0 -25  -4   -0.61    6.49   0
   0  25   4   -7.70    6.67   0
   0  25   4   17.75    6.65   0
   1  25   4   45.95    5.46   0
  -1 -25  -4   45.36    5.45   0
   1  25   4   45.53    5.55   0
   2  25   4   21.64    5.10   0
  -2 -25  -4   29.96    6.16   0
   2  25   4   14.75    6.33   0
 -10   0   5    5.52    6.65   0
  10   0  -5    2.74    4.64   0
   9   0  -5    2.14    6.30   0
  -9   0   5    1.28    6.45   0
  -8   0   5   -5.05    4.63   0
   8   0  -5    0.13    4.58   0
  -7   0   5    6.34    5.41   0
   7   0  -5    5.10    3.73   0
  -6   0   5    2.38    3.74   0
   6   0  -5   -3.94    5.39   0
  -5   0   5   -4.06    5.70   0
   5   0  -5   -3.10    5.62   0
  -4   0   5   -1.58    3.98   0
   4   0  -5    2.61    5.61   0
  -3   0   5   -0.38    4.09   0
   3   0  -5   -2.10    4.17   0
  -2   0   5   -5.03    6.01   0
   2   0  -5    0.34    5.91   0
   1   0  -5   -3.99    4.47   0
  -1   0   5    0.71    4.17   0
   0   0   5   -1.02    4.42   0
   0   0   5    2.87    5.92   0
   0   0  -5    0.01    6.26   0
  -1   0  -5   -2.34    6.11   0
   1   0   5    2.01    4.30   0
   1   0   5   -1.86    5.86   0
  -1   0  -5    2.69    4.41   0
   2   0   5   -2.32    4.31   0
  -2   0  -5    1.14    4.23   0
  -2   0  -5   -3.06    4.33   0
   2   0   5   -0.61    4.21   0
  -3   0  -5   -0.78    4.15   0
   3   0   5    2.45    3.92   0
   3   0   5    0.81    3.93   0
  -3   0  -5   -4.35    4.12   0
  -4   0  -5   -0.51    5.65   0
   4   0   5    0.11    3.94   0
   4   0   5    1.60    5.56   0
   5   0   5    2.63    3.98   0
   5   0   5   -0.60    3.87   0
  -5   0  -5   -0.31    3.99   0
   6   0   5   -1.48    3.88   0
   6   0   5    1.96    5.50   0
  -6   0  -5    5.74    5.48   0
   7   0   5    3.92    5.19   0
  -7   0  -5    1.81    3.88   0
   7   0   5   -0.84    3.84   0
   8   0   5    6.96    6.52   0
   8   0   5   -6.98    4.59   0
  -8   0  -5    1.12    6.60   0
   9   0   5    1.94    6.37   0
   9   0   5   -1.20    4.63   0
  -9   0  -5   -2.66    4.66   0
 -10   0  -5   -8.68    6.59   0
  10   0   5   -1.59    6.49   0
  10   0   5    4.82    6.59   0
 -10  -1   5   12.92    4.86   0
  10  -1  -5   27.28    4.70   0
  10   1  -5   11.31    4.82   0
 -10   1   5   19.55    4.83   0
  -9   1   5   19.46    4.80   0
  -9  -1   5   21.32    6.72   0
   9   1  -5   22.68    6.53   0
   9  -1  -5   12.01    4.71   0
  -8  -1   5   90.29    5.51   0
  -8   1   5  101.87    5.43   0
   8   1  -5   95.15    7.19   0
   8  -1  -5   88.08    7.19   0
  -7   1   5  296.57    6.10   0
   7   1  -5  285.03    7.36   0
  -7  -1   5  300.95    7.42   0
   7  -1  -5  284.93    6.08   0
  -6   1   5  100.95    6.27   0
  -6  -1   5  117.82    6.33   0
   6   1  -5  107.92    4.92   0
   6  -1  -5  116.49    4.92   0
  -5  -1   5  372.48    7.13   0
   5  -1  -5  374.08    7.97   0
  -5   1   5  380.21    7.01   0
   5   1  -5  384.33    7.16   0
  -4  -1   5   31.52    5.98   0
  -4   1   5   35.53    4.38   0
   4   1  -5   37.88    5.89   0
   4  -1  -5   30.46    4.37   0
  -3   1   5   15.38    4.39   0
   3   1  -5   14.93    4.35   0
   3  -1  -5   16.03    5.99   0
  -3  -1   5   19.90    4.23   0
   2   1  -5  112.93    7.01   0
   2  -1  -5  122.66    6.94   0
  -2  -1   5  110.93    7.08   0
  -2   1   5  106.92    5.60   0
  -1  -1   5 1495.20   15.76   0
   1  -1  -5 1474.41   14.55   0
   1   1  -5 1472.48   15.74   0
  -1   1   5 1520.05   14.64   0
   0   1  -5  727.76   11.60   0
   0  -1   5  721.29   11.49   0
   0  -1   5  739.83   12.30   0
   0   1   5  729.24   11.56   0
   0   1   5  712.97   10.65   0
   0  -1  -5  726.28   10.77   0
   1   1   5  603.61    9.72   0
  -1  -1  -5  606.50    9.93   0
  -1   1  -5  626.14   11.49   0
  -1  -1  -5  604.76    9.72   0
   1   1   5  612.27    9.76   0
   1  -1   5  612.12   10.43   0
   1  -1   5  636.39   11.35   0
  -1   1  -5  613.21   10.42   0
   2   1   5 1231.15   12.83   0
   2  -1   5 1301.30   14.39   0
  -2  -1  -5 1264.90   13.67   0
   2  -1   5 1311.12   14.29   0
  -2  -1  -5 1267.18   12.91   0
  -2   1  -5 1300.04   14.56   0
   2   1   5 1269.83   13.61   0
  -2   1  -5 1296.41   14.55   0
  -3  -1  -5    3.21    4.11   0
   3   1   5    4.80    4.11   0
  -3  -1  -5    1.72    4.23   0
   3   1   5    5.42    3.97   0
   3  -1   5    0.04    4.13   0
  -3   1  -5    1.92    4.20   0
   3  -1   5   -0.52    3.92   0
   4  -1   5   36.39    5.85   0
   4  -1   5   28.32    4.25   0
  -4  -1  -5   32.06    5.84   0
  -4   1  -5   34.91    5.97   0
   4   1   5   31.55    5.92   0
   4   1   5   88.47    4.83   0
   5   1   5  391.13    8.06   0
   5   1   5  351.81    6.69   0
  -5   1  -5  379.48    8.05   0
   5  -1   5  350.15    7.99   0
   5  -1   5  364.47    6.89   0
  -5  -1  -5  365.07    6.80   0
   6  -1   5  333.34    7.48   0
  -6  -1  -5  317.68    7.58   0
   6   1   5  326.90    7.55   0
   6  -1   5  312.60    6.41   0
   6   1   5  324.67    6.29   0
  -6   1  -5  323.29    6.48   0
   7   1   5    5.21    5.19   0
  -7   1  -5    1.22    5.33   0
   7  -1   5    6.19    5.30   0
   7   1   5   -3.61    3.84   0
  -7  -1  -5   -0.70    5.40   0
   7  -1   5   -3.12    5.36   0
  -8   1  -5   54.02    5.09   0
   8   1   5   50.05    5.12   0
   8  -1   5   63.28    5.16   0
  -8  -1  -5   62.75    5.12   0
   8   1   5   48.35    5.19   0
   8  -1   5   58.59    5.05   0
   9   1   5   11.48    6.62   0
   9  -1   5   19.69    4.69   0
   9   1   5   24.21    6.68   0
  -9   1  -5   21.42    4.86   0
  -9  -1  -5   32.36    6.53   0
   9  -1   5   14.55    4.78   0
  10   1   5   94.23    7.30   0
  10  -1   5   96.83    5.44   0
 -10   1  -5   94.77    7.23   0
  10   1   5   99.12    5.39   0
 -10  -1  -5  109.38    5.58   0
  10  -1   5  109.35    7.09   0
 -10  -2   5   30.02    5.04   0
  10  -2  -5   26.58    6.69   0
 -10   2   5   55.20    6.71   0
  10   2  -5   29.76    5.01   0
   9  -2  -5   21.14    4.60   0
  -9  -2   5    6.99    6.71   0
  -9   2   5   12.63    4.68   0
   9   2  -5   13.87    6.45   0
  -8  -2   5  405.50    8.76   0
  -8   2   5  396.41    8.54   0
   8   2  -5  375.17    8.62   0
   8  -2  -5  366.61    6.89   0
  -7   2   5   93.65    6.01   0
   7  -2  -5   81.95    4.49   0
  -7  -2   5   79.07    4.73   0
   7   2  -5   89.28    4.67   0
  -6   2   5   23.89    5.52   0
  -6  -2   5   16.24    3.96   0
   6  -2  -5   16.47    3.95   0
   6   2  -5   19.54    5.42   0
  -5  -2   5   12.65    5.68   0
  -5   2   5   11.05    3.98   0
   5   2  -5   15.72    4.08   0
   5  -2  -5    9.60    4.08   0
  -4  -2   5   52.76    4.77   0
  -4   2   5   56.74    6.02   0
   4   2  -5   60.06    4.56   0
   4  -2  -5   52.55    4.46   0
   3   2  -5  320.07    8.55   0
  -3  -2   5  301.06    7.35   0
  -3   2   5  305.27    6.98   0
   3  -2  -5  313.58    6.91   0
   2   2  -5  248.87    8.54   0
   2  -2  -5  235.70    6.69   0
  -2   2   5  248.25    6.69   0
  -2  -2   5  245.50    8.47   0
   1  -2  -5  281.40    8.35   0
   1   2  -5  283.87    9.32   0
  -1  -2   5  275.27    8.00   0
  -1   2   5  265.39    7.15   0
   0   2  -5  253.46    8.97   0
   0  -2   5  239.92    7.79   0
   0   2   5  248.33    8.19   0
   0  -2   5  245.31    8.78   0
   0   2   5  230.74    8.03   0
   0  -2  -5  236.68    8.19   0
  -1  -2  -5  149.90    5.96   0
  -1  -2  -5  155.32    7.38   0
  -1   2  -5  141.77    7.98   0
   1   2   5  147.71    7.26   0
   1  -2   5  146.59    7.75   0
   1   2   5  141.87    5.98   0
   1  -2   5  141.74    7.55   0
  -1   2  -5  147.25    7.81   0
   2   2   5 3927.51   21.58   0
  -2  -2  -5 3893.34   21.18   0
   2  -2   5 3842.37   24.04   0
  -2   2  -5 4048.48   24.59   0
  -2  -2  -5 3965.28   21.77   0
   2  -2   5 3896.29   24.23   0
   2   2   5 3778.69   20.98   0
  -2   2  -5 3932.47   24.14   0
   3   2   5   26.19    4.45   0
  -3  -2  -5   23.97    5.99   0
  -3   2  -5   25.38    4.61   0
  -3  -2  -5   22.83    4.47   0
   3  -2   5   29.14    4.41   0
   3   2   5   25.46    5.88   0
   3  -2   5   26.66    4.28   0
  -4  -2  -5    0.01    5.63   0
   4  -2   5    0.67    5.54   0
   4  -2   5    1.07    3.90   0
  -4   2  -5    1.23    5.77   0
   4   2   5   -2.14    5.65   0
   4   2   5   -2.21    5.47   0
   5  -2   5   27.39    5.93   0
  -5   2  -5   32.70    6.01   0
  -5  -2  -5   26.68    4.40   0
   5   2   5   26.80    5.81   0
   5  -2   5   33.70    4.32   0
   5   2   5   37.36    4.24   0
   6  -2   5  466.25    7.42   0
   6   2   5  480.95    7.28   0
   6   2   5  486.69    7.33   0
  -6  -2  -5  477.52    7.29   0
  -6   2  -5  486.74    7.55   0
   6  -2   5  486.18    7.41   0
   7  -2   5  249.81    5.91   0
   7   2   5  267.89    6.97   0
   7  -2   5  259.57    5.85   0
   7   2   5  276.79    6.99   0
  -7   2  -5  260.55    5.93   0
  -7  -2  -5  273.20    7.10   0
   8  -2   5  212.23    8.08   0
   8   2   5  233.61    7.68   0
  -8   2  -5  221.08    7.83   0
   8   2   5  232.83    7.77   0
   8  -2   5  221.04    6.10   0
  -8  -2  -5  228.49    7.86   0
   9  -2   5  184.54    7.65   0
   9   2   5  186.48    5.92   0
  -9   2  -5  179.13    6.04   0
   9  -2   5  186.51    5.90   0
   9   2   5  180.20    5.97   0
  -9  -2  -5  174.58    6.06   0
  10  -2   5   -8.32    6.43   0
 -10   2  -5   -7.73    6.65   0
  10   2   5   -0.34    4.58   0
 -10  -2  -5   -0.63    4.76   0
  10   2   5   -3.41    4.56   0
  10  -2   5   -6.39    6.45   0
 -10   3   5   22.83    4.81   0
 -10  -3   5   16.48    4.69   0
  10   3  -5    5.27    5.01   0
  10  -3  -5   21.94    6.60   0
  -9  -3   5   57.04    6.80   0
  -9   3   5   58.18    6.76   0
   9  -3  -5   41.38    6.68   0
   9   3  -5   39.49    4.93   0
  -8  -3   5   -3.94    6.62   0
  -8   3   5    2.94    4.59   0
   8   3  -5    3.69    4.63   0
   8  -3  -5    3.91    4.65   0
   7  -3  -5   55.84    5.65   0
  -7  -3   5   44.79    5.78   0
  -7   3   5   47.71    5.64   0
   7   3  -5   40.07    5.65   0
  -6  -3   5  152.34    5.36   0
  -6   3   5  162.14    5.14   0
   6   3  -5  156.23    5.33   0
   6  -3  -5  165.11    6.50   0
  -5  -3   5   -3.19    5.54   0
  -5   3   5    5.71    3.88   0
   5   3  -5   -0.67    5.50   0
   5  -3  -5    3.46    3.87   0
  -4  -3   5  564.34    8.82   0
   4  -3  -5  558.36    8.98   0
  -4   3   5  549.42    9.08   0
   4   3  -5  567.98    9.81   0
   3  -3  -5   52.43    6.30   0
  -3  -3   5   56.71    6.38   0
   3   3  -5   55.71    4.98   0
  -3   3   5   61.53    4.78   0
   2   3  -5   56.14    6.74   0
  -2  -3   5   56.74    5.12   0
   2  -3  -5   54.79    4.91   0
  -2   3   5   58.95    6.50   0
  -1   3   5  128.15    5.61   0
   1  -3  -5  137.15    5.82   0
   1   3  -5  140.18    7.94   0
  -1  -3   5  135.02    7.80   0
   0   3  -5  202.45    7.64   0
   0  -3   5  202.00    7.49   0
   0   3   5  198.82    7.62   0
   0  -3  -5  208.25    6.53   0
   0   3   5  199.95    6.41   0
   0  -3   5  199.78    8.55   0
   1   3   5  792.69   10.38   0
  -1   3  -5  801.25   12.79   0
  -1   3  -5  809.79   12.86   0
  -1  -3  -5  784.17   10.42   0
  -1  -3  -5  805.50   10.42   0
   1   3   5  799.70   10.34   0
   1  -3   5  809.16   12.67   0
   1  -3   5  797.24   12.59   0
   2  -3   5  612.55   10.46   0
  -2   3  -5  634.21   11.57   0
   2  -3   5  632.24   11.33   0
  -2   3  -5  600.43   10.55   0
  -2  -3  -5  593.53    9.01   0
   2   3   5  599.91    9.01   0
   2   3   5  595.02    8.94   0
  -2  -3  -5  590.70    9.08   0
  -3  -3  -5   19.78    4.27   0
  -3  -3  -5   21.45    4.33   0
   3   3   5   23.97    4.38   0
   3  -3   5   22.05    4.33   0
  -3   3  -5   23.00    4.57   0
   3   3   5   19.84    4.24   0
   3  -3   5   20.53    4.38   0
  -4  -3  -5   99.32    6.35   0
   4  -3   5  102.68    5.03   0
   4   3   5  108.02    6.23   0
   4  -3   5   98.47    6.59   0
   4   3   5  102.77    4.97   0
  -4  -3  -5   99.03    6.39   0
  -4   3  -5  103.61    6.61   0
   5   3   5  361.80    7.69   0
   5  -3   5  367.05    7.03   0
  -5  -3  -5  364.25    6.77   0
  -5   3  -5  354.04    7.00   0
   5  -3   5  355.78    6.98   0
   5   3   5  369.94    6.84   0
   6   3   5  196.73    5.54   0
   6  -3   5  214.90    7.05   0
   6  -3   5  192.89    5.71   0
   6   3   5  203.89    5.52   0
  -6  -3  -5  204.90    5.57   0
  -6   3  -5  211.09    7.06   0
   7   3   5    0.27    3.72   0
   7  -3   5    5.82    5.24   0
   7   3   5   -1.08    3.78   0
   7  -3   5    8.77    5.26   0
  -7  -3  -5    3.11    3.83   0
  -7   3  -5    0.78    5.52   0
   8   3   5   -3.91    4.62   0
  -8   3  -5    4.46    4.76   0
   8  -3   5   -7.25    4.58   0
   8   3   5   -1.75    4.75   0
   8  -3   5   -0.34    4.63   0
  -8  -3  -5    3.48    4.95   0
   9   3   5   -6.82    6.60   0
   9  -3   5    4.41    4.41   0
   9  -3   5   -0.58    6.44   0
   9   3   5   -8.26    6.61   0
  -9  -3  -5    8.23    6.63   0
  -9   3  -5   -6.40    6.76   0
 -10   3  -5   40.39    5.26   0
  10  -3   5   54.10    5.26   0
  10   3   5   52.04    5.20   0
  10  -3   5   76.73    6.83   0
  10   3   5   47.18    6.98   0
 -10  -3  -5   64.95    7.15   0
 -10  -4   5   87.17    5.45   0
 -10   4   5   78.72    5.36   0
  10  -4  -5   78.73    5.25   0
  10   4  -5   80.80    5.43   0
  -9  -4   5   -6.13    6.44   0
  -9   4   5   -3.98    4.55   0
   9  -4  -5    0.51    4.68   0
   9   4  -5    3.95    4.67   0
  -8  -4   5   44.15    5.09   0
   8   4  -5   45.55    4.97   0
  -8   4   5   56.43    6.86   0
   8  -4  -5   46.90    4.88   0
  -7  -4   5  306.58    7.55   0
  -7   4   5  293.32    6.04   0
   7   4  -5  303.22    7.47   0
   7  -4  -5  288.07    5.97   0
   6   4  -5  398.48    8.01   0
  -6  -4   5  384.77    7.10   0
  -6   4   5  375.72    6.66   0
   6  -4  -5  372.28    6.53   0
  -5  -4   5  367.73    7.20   0
  -5   4   5  372.61    6.73   0
   5   4  -5  342.93    7.13   0
   5  -4  -5  376.00    7.71   0
  -4   4   5  597.63    8.26   0
  -4  -4   5  596.39   10.17   0
   4   4  -5  644.40   10.41   0
   4  -4  -5  612.94    9.23   0
   3  -4  -5  947.47   11.16   0
  -3  -4   5  961.37   13.05   0
  -3   4   5  987.81   11.28   0
   3   4  -5  995.70   13.22   0
   2   4  -5  584.67   11.88   0
  -2   4   5  583.30    8.73   0
   2  -4  -5  585.99    9.69   0
  -2  -4   5  596.16   11.75   0
  -1   4   5  836.64   11.25   0
   1  -4  -5  801.20   10.06   0
   1   4  -5  808.18   13.90   0
  -1  -4   5  833.89   14.51   0
   0  -4   5   29.60    5.86   0
   0   4   5   27.25    4.56   0
   0   4  -5   29.84    6.53   0
   0  -4   5   30.98    6.05   0
   0  -4  -5   29.59    6.11   0
   0   4   5   27.11    5.98   0
  -1  -4  -5   35.99    4.53   0
   1   4   5   38.14    4.55   0
  -1   4  -5   35.53    6.72   0
  -1   4  -5   36.44    6.60   0
   1  -4   5   32.17    6.59   0
   1   4   5   38.24    4.61   0
  -1  -4  -5   31.36    4.68   0
   1  -4   5   36.98    6.22   0
   2   4   5 1078.27   12.01   0
   2  -4   5 1081.18   14.57   0
  -2  -4  -5 1101.54   12.12   0
   2  -4   5 1058.17   13.60   0
  -2  -4  -5 1047.31   11.23   0
  -2   4  -5 1099.13   14.57   0
   2   4   5 1087.18   11.29   0
   3  -4   5    0.37    4.12   0
   3   4   5   -3.13    4.10   0
  -3  -4  -5    1.61    4.11   0
   3  -4   5    1.27    4.01   0
   3   4   5    1.39    5.63   0
  -3  -4  -5   -3.56    5.66   0
  -3   4  -5    5.72    5.90   0
   4  -4   5  639.54    9.26   0
   4   4   5  638.38    8.42   0
   4   4   5  685.60    9.51   0
   4  -4   5  648.91   10.24   0
  -4  -4  -5  650.00    8.45   0
  -4   4  -5  630.21   10.22   0
  -4  -4  -5  673.42    9.63   0
   5  -4   5    0.52    4.03   0
   5  -4   5    3.69    5.53   0
   5   4   5   -1.88    5.43   0
  -5  -4  -5   -0.58    3.99   0
   5   4   5   -0.10    4.03   0
  -5   4  -5   -2.43    4.05   0
   6  -4   5  220.88    5.72   0
   6   4   5  221.13    5.72   0
   6   4   5  235.37    5.73   0
   6  -4   5  208.78    5.81   0
  -6  -4  -5  220.28    5.73   0
  -6   4  -5  206.32    5.91   0
   7   4   5   -3.39    3.70   0
   7   4   5    4.88    3.68   0
   7  -4   5    3.91    3.73   0
  -7   4  -5    4.63    3.71   0
   7  -4   5   -1.00    3.77   0
  -7  -4  -5   -1.01    3.73   0
   8   4   5  259.53    7.86   0
   8   4   5  263.99    7.98   0
   8  -4   5  274.95    7.96   0
   8  -4   5  250.50    6.50   0
  -8  -4  -5  279.15    8.00   0
  -8   4  -5  257.97    6.55   0
   9   4   5   76.58    5.18   0
   9   4   5   61.92    5.19   0
   9  -4   5   72.26    5.26   0
   9  -4   5   80.75    7.01   0
  -9   4  -5   78.47    7.12   0
  -9  -4  -5   81.57    5.14   0
  10   4   5   28.18    6.91   0
  10   4   5   51.92    5.08   0
  10  -4   5   39.79    6.82   0
  10  -4   5   45.46    5.05   0
 -10  -4  -5   47.77    5.15   0
 -10   4  -5   44.38    5.14   0
 -10  -5   5   17.71    4.80   0
 -10   5   5   11.22    6.84   0
  10   5  -5   13.44    4.85   0
  10  -5  -5   18.52    6.73   0
  -9  -5   5   53.11    5.09   0
   9   5  -5   47.26    4.98   0
  -9   5   5   40.21    4.87   0
   9  -5  -5   56.18    6.75   0
  -8  -5   5  372.14    7.17   0
  -8   5   5  374.00    6.93   0
   8   5  -5  344.69    7.04   0
   8  -5  -5  363.93    6.72   0
  -7  -5   5   18.98    5.52   0
  -7   5   5   18.48    5.42   0
   7   5  -5   20.63    3.89   0
   7  -5  -5   19.21    5.29   0
  -6  -5   5  100.68    6.27   0
  -6   5   5   87.57    6.04   0
   6   5  -5   89.98    6.21   0
   6  -5  -5   92.61    4.67   0
   5  -5  -5    5.10    5.43   0
  -5  -5   5    3.11    3.97   0
  -5   5   5    1.06    5.52   0
   5   5  -5    3.31    5.58   0
   4   5  -5   13.60    4.24   0
  -4  -5   5   13.80    4.12   0
  -4   5   5   15.22    5.75   0
   4  -5  -5   17.60    5.58   0
   3  -5  -5 1120.92   10.92   0
  -3   5   5 1126.32   11.03   0
  -3  -5   5 1130.78   13.76   0
   3   5  -5 1154.47   13.93   0
   2  -5  -5  689.60   10.09   0
  -2  -5   5  754.18   13.44   0
   2   5  -5  724.53   13.32   0
  -2   5   5  682.91    9.20   0
  -1   5   5  132.54    5.81   0
   1   5  -5  142.71    8.52   0
   1  -5  -5  135.96    6.97   0
  -1  -5   5  137.74    7.74   0
   0  -5   5   28.09    6.43   0
   0   5   5   27.32    6.19   0
   0   5   5   31.27    6.00   0
   0   5  -5   28.10    6.64   0
   0  -5   5   25.22    5.81   0
   0  -5  -5   25.05    6.01   0
   1   5   5  927.83   10.64   0
  -1   5  -5  989.21   15.35   0
  -1  -5  -5  954.30   10.61   0
   1  -5   5  958.77   15.79   0
  -1  -5  -5  930.31   10.62   0
   1  -5   5 1004.48   16.06   0
  -1   5  -5  968.00   16.46   0
   1   5   5  922.29   10.47   0
   2   5   5 2161.31   15.08   0
   2  -5   5 2199.37   20.56   0
   2  -5   5 2246.22   20.65   0
  -2   5  -5 2331.17   20.88   0
  -2  -5  -5 2133.15   14.92   0
   2   5   5 2134.18   14.93   0
  -2  -5  -5 2167.28   15.09   0
   3  -5   5 1274.00   14.74   0
   3   5   5 1306.56   11.45   0
   3  -5   5 1305.21   14.69   0
  -3  -5  -5 1309.48   11.52   0
  -3  -5  -5 1254.45   11.48   0
  -3   5  -5 1351.28   14.94   0
   3   5   5 1294.81   11.53   0
  -4  -5  -5  654.54    8.46   0
   4   5   5  645.87    8.39   0
   4   5   5  632.70    8.38   0
   4  -5   5  656.11   10.45   0
  -4  -5  -5  624.18    8.31   0
   4  -5   5  642.51    9.53   0
  -4   5  -5  657.29    9.64   0
   5  -5   5   28.15    4.26   0
   5  -5   5   28.36    5.77   0
   5   5   5   22.26    4.25   0
  -5  -5  -5   40.36    4.27   0
  -5   5  -5   28.73    5.90   0
   5   5   5   22.88    4.18   0
   6  -5   5    1.22    3.91   0
  -6   5  -5   -1.42    5.66   0
   6  -5   5   10.48    5.54   0
   6   5   5    0.73    3.93   0
  -6  -5  -5    2.99    3.92   0
   6   5   5    4.67    5.38   0
   7   5   5  350.25    6.39   0
  -7  -5  -5  386.25    7.63   0
   7  -5   5  392.96    7.89   0
   7  -5   5  367.76    6.82   0
  -7   5  -5  377.45    6.90   0
   7   5   5  376.19    7.57   0
   8   5   5  438.01    7.29   0
   8   5   5  440.78    7.31   0
   8  -5   5  429.82    7.39   0
  -8  -5  -5  433.91    7.27   0
   8  -5   5  431.03    7.44   0
  -8   5  -5  432.05    7.54   0
   9   5   5   10.15    6.67   0
   9   5   5   13.26    4.73   0
   9  -5   5   14.47    4.69   0
   9  -5   5   25.10    6.60   0
  -9  -5  -5   25.39    6.77   0
  -9   5  -5   20.84    6.70   0
  10   5   5   13.12    6.70   0
  10   5   5   18.67    6.62   0
  10  -5   5   13.79    6.44   0
  10  -5   5    8.90    4.78   0
 -10  -5  -5    0.22    6.81   0
 -10   5  -5   10.19    4.82   0
 -10   6   5  143.04    7.42   0
  10   6  -5   91.21    5.80   0
  10  -6  -5  126.93    5.70   0
 -10  -6   5  135.07    7.42   0
  -9   6   5  108.08    5.51   0
   9   6  -5  120.49    7.32   0
  -9  -6   5  124.70    7.41   0
   9  -6  -5  108.97    5.43   0
  -8  -6   5  186.49    7.92   0
  -8   6   5  193.67    5.88   0
   8   6  -5  185.34    6.05   0
   8  -6  -5  197.85    5.95   0
  -7  -6   5   23.74    5.56   0
  -7   6   5   24.55    5.35   0
   7   6  -5   17.85    4.07   0
   7  -6  -5   11.01    3.82   0
  -6  -6   5   20.41    4.13   0
  -6   6   5   18.84    4.04   0
   6   6  -5   16.56    4.12   0
   6  -6  -5   15.61    3.98   0
  -5  -6   5  398.15    8.83   0
  -5   6   5  379.11    6.90   0
   5   6  -5  394.95    8.81   0
   5  -6  -5  380.86    7.76   0
  -4  -6   5  184.78    6.47   0
  -4   6   5  185.43    5.62   0
   4   6  -5  195.64    7.59   0
   4  -6  -5  172.26    5.51   0
   3  -6  -5   40.88    6.04   0
  -3   6   5   44.62    4.55   0
  -3  -6   5   45.19    6.26   0
   3   6  -5   48.57    6.33   0
   2   6  -5   19.81    6.28   0
  -2  -6   5   21.45    5.96   0
   2  -6  -5   21.62    4.30   0
  -2   6   5   20.28    6.03   0
  -1   6   5  961.49   10.57   0
   1  -6  -5  940.86   10.50   0
  -1  -6   5  998.47   18.58   0
   1   6  -5  988.61   18.53   0
  -1  -6   5  993.06   18.05   0
   0   6   5  738.23    9.54   0
   0   6  -5  763.14   17.48   0
   0  -6   5  751.34   16.82   0
   0  -6  -5  705.93    9.40   0
   0   6   5  720.46    9.45   0
   0  -6   5  738.36   17.04   0
  -1  -6  -5  183.51    5.89   0
   1   6   5  188.60    7.24   0
  -1   6  -5  184.97    9.24   0
   1  -6   5  182.66    8.73   0
   1  -6   5  185.30    8.69   0
   1   6   5  172.90    5.83   0
   2  -6   5  257.92    9.08   0
  -2  -6  -5  271.99    7.74   0
   2   6   5  246.41    7.64   0
   2  -6   5  248.86    8.98   0
  -2   6  -5  266.15    9.33   0
  -2  -6  -5  249.67    6.28   0
   2   6   5  262.17    7.65   0
   3   6   5 1037.09   10.33   0
   3  -6   5 1017.33   12.84   0
   3  -6   5 1047.13   13.54   0
  -3  -6  -5 1096.19   11.33   0
  -3  -6  -5 1064.99   10.46   0
  -3   6  -5 1108.06   13.98   0
   3   6   5 1082.10   11.32   0
   4  -6   5   78.25    4.99   0
   4  -6   5   76.67    4.98   0
   4   6   5   77.96    4.72   0
  -4  -6  -5   80.02    4.79   0
  -4   6  -5   80.00    6.63   0
   4   6   5   75.20    6.17   0
  -4  -6  -5   93.51    6.09   0
  -5  -6  -5    3.12    3.96   0
  -5   6  -5    3.47    4.11   0
   5  -6   5    2.03    3.91   0
   5  -6   5    6.53    3.95   0
   5   6   5    4.48    4.02   0
   5   6   5    5.01    5.43   0
   6  -6   5  407.03    7.23   0
   6  -6   5  400.48    8.10   0
  -6  -6  -5  405.52    6.71   0
   6   6   5  387.42    6.61   0
  -6   6  -5  400.27    7.33   0
   6   6   5  412.78    7.79   0
   7   6   5   79.29    5.73   0
   7  -6   5   74.72    5.99   0
   7  -6   5   82.26    5.84   0
   7   6   5   74.64    5.87   0
  -7  -6  -5   71.38    5.90   0
  -7   6  -5   75.96    5.96   0
   8   6   5   33.34    4.78   0
   8  -6   5   29.80    4.79   0
   8  -6   5   38.16    6.47   0
  -8  -6  -5   24.43    4.92   0
  -8   6  -5   27.35    6.84   0
   8   6   5   21.96    4.69   0
  -9   6  -5   67.71    7.18   0
   9   6   5   72.52    5.18   0
   9  -6   5   78.51    6.88   0
  -9  -6  -5   58.48    5.31   0
   9  -6   5   66.46    7.07   0
   9   6   5   44.08    5.29   0
  10   6   5   -2.65    6.66   0
  10  -6   5   -0.39    6.73   0
  10  -6   5   15.96    6.46   0
 -10   6  -5    6.58    6.61   0
 -10  -6  -5   14.94    4.87   0
  10   6   5   14.20    4.85   0
 -10   7   5   37.39    6.81   0
 -10  -7   5   30.47    5.00   0
  10   7  -5   31.56    7.01   0
  10  -7  -5   37.81    4.87   0
  -9   7   5   20.35    4.84   0
   9   7  -5   29.04    6.70   0
   9  -7  -5   37.12    6.70   0
  -9  -7   5   29.87    4.91   0
  -8   7   5  272.82    6.34   0
   8   7  -5  273.87    6.66   0
   8  -7  -5  271.54    7.84   0
  -8  -7   5  294.90    8.30   0
  -7  -7   5  438.95    7.59   0
  -7   7   5  445.06    6.93   0
   7   7  -5  424.68    7.51   0
   7  -7  -5  454.07    6.88   0
  -6  -7   5   73.59    4.73   0
  -6   7   5   72.17    4.54   0
   6   7  -5   67.77    4.73   0
   6  -7  -5   72.87    5.91   0
  -5  -7   5    8.88    4.15   0
  -5   7   5   10.94    3.95   0
   5   7  -5   10.16    3.97   0
   5  -7  -5   11.99    3.78   0
   4  -7  -5  592.96    8.00   0
  -4  -7   5  603.08   11.02   0
   4   7  -5  596.64   10.95   0
  -4   7   5  608.14    8.13   0
   3  -7  -5  456.47    8.42   0
  -3  -7   5  487.65   10.96   0
   3   7  -5  483.00   10.87   0
  -3   7   5  474.16    7.55   0
   2   7  -5 1470.72   20.21   0
  -2  -7   5 1445.91   20.01   0
   2  -7  -5 1465.11   12.77   0
  -2   7   5 1431.98   12.31   0
  -1   7   5   12.42    4.39   0
  -1  -7   5   17.77    5.90   0
   1  -7  -5   18.07    4.20   0
  -1  -7   5   19.25    5.84   0
   1   7  -5   16.65    6.50   0
   0   7   5  111.60    6.76   0
   0   7   5  119.76    5.36   0
   0  -7   5  120.21    9.49   0
   0  -7  -5  109.27    5.20   0
   0  -7   5  123.86   10.14   0
   1  -7   5   23.48    6.56   0
  -1  -7  -5   23.09    5.81   0
  -1   7  -5   25.49    6.53   0
   1   7   5   19.54    4.30   0
   1   7   5   20.34    5.88   0
   1  -7   5   23.39    6.12   0
   2  -7   5  187.81    8.56   0
   2  -7   5  190.64    8.49   0
   2   7   5  178.92    6.97   0
   2   7   5  180.59    5.67   0
  -2  -7  -5  188.27    6.84   0
  -2  -7  -5  192.78    5.81   0
  -2   7  -5  194.10    8.65   0
   3  -7   5  161.31    7.53   0
  -3  -7  -5  165.61    6.74   0
  -3  -7  -5  160.11    5.37   0
   3  -7   5  170.94    7.50   0
   3   7   5  170.30    6.80   0
  -3   7  -5  169.04    7.61   0
   3   7   5  161.78    5.45   0
   4   7   5  206.79    5.79   0
   4  -7   5  207.87    6.46   0
   4  -7   5  219.70    7.61   0
  -4  -7  -5  208.65    5.75   0
  -4  -7  -5  212.74    6.88   0
  -4   7  -5  227.01    7.71   0
   4   7   5  205.36    6.89   0
   5   7   5   80.65    4.56   0
   5  -7   5   83.82    4.76   0
  -5   7  -5   91.99    6.36   0
   5   7   5   79.46    4.71   0
  -5  -7  -5   77.22    4.63   0
   5  -7   5   85.95    6.32   0
  -6   7  -5    2.07    3.94   0
   6  -7   5    2.12    3.84   0
   6  -7   5   -2.09    3.98   0
   6   7   5   -0.79    3.89   0
  -6  -7  -5    4.34    3.76   0
   6   7   5   -1.12    3.73   0
   7   7   5  341.36    6.34   0
   7  -7   5  352.98    7.82   0
   7  -7   5  379.02    7.96   0
  -7  -7  -5  351.65    7.55   0
   7   7   5  364.72    7.52   0
  -7   7  -5  360.66    7.89   0
   8   7   5   19.00    6.50   0
   8  -7   5   21.61    6.56   0
  -8  -7  -5   31.44    4.77   0
   8  -7   5   24.79    6.62   0
   8   7   5   14.40    4.83   0
  -8   7  -5   26.68    6.75   0
   9   7   5    7.77    6.48   0
   9  -7   5   -3.66    6.48   0
   9  -7   5   -0.43    4.51   0
  -9  -7  -5   10.93    4.79   0
  -9   7  -5    0.13    6.69   0
   9   7   5    6.07    4.61   0
  10   7   5    0.71    6.66   0
  10  -7   5    3.48    6.37   0
 -10  -7  -5   -5.87    6.69   0
 -10   7  -5    3.18    6.54   0
  10   7   5   -0.66    6.60   0
  10  -7   5   -2.20    6.61   0
 -10   8   5   22.64    6.74   0
  10   8  -5   13.52    4.83   0
  10  -8  -5   11.63    6.95   0
 -10  -8   5   22.37    6.60   0
  -9   8   5   60.15    5.17   0
   9  -8  -5   56.95    5.09   0
   9   8  -5   65.48    6.99   0
  -9  -8   5   57.71    5.34   0
  -8   8   5   15.69    4.71   0
   8   8  -5   13.18    4.67   0
   8  -8  -5   11.29    4.62   0
  -8  -8   5   14.28    6.72   0
  -7  -8   5    5.28    6.85   0
  -7   8   5    4.86    4.74   0
   7   8  -5    2.22    4.78   0
   7  -8  -5   -1.55    4.63   0
  -6  -8   5  624.44    9.17   0
  -6   8   5  625.76    7.98   0
   6   8  -5  622.32    9.99   0
   6  -8  -5  610.65    8.71   0
  -5  -8   5  269.61    6.99   0
  -5   8   5  261.95    5.96   0
   5   8  -5  289.19    8.09   0
   5  -8  -5  289.49    5.87   0
   4   8  -5   41.26    4.58   0
   4  -8  -5   38.82    4.23   0
  -4  -8   5   42.05    6.25   0
  -4   8   5   31.56    5.89   0
  -3  -8   5    0.38    5.78   0
  -3   8   5   -4.42    5.56   0
   3  -8  -5    1.85    3.81   0
   3   8  -5   -3.00    5.68   0
   2   8  -5  469.34   14.04   0
  -2  -8   5  456.31   13.54   0
   2  -8  -5  454.81    7.43   0
  -2   8   5  456.44    7.49   0
  -1   8   5   99.57    5.02   0
  -1  -8   5  100.85   11.76   0
   1  -8  -5  101.46    4.95   0
   1   8  -5  103.63   13.89   0
  -1  -8   5  106.02   11.27   0
   0   8   5   36.86    5.99   0
   0   8   5   31.38    5.81   0
   0  -8  -5   31.23    5.97   0
  -1   8  -5  612.95   16.92   0
  -1  -8  -5  606.86    9.37   0
   1  -8   5  619.36   17.32   0
   1   8   5  582.82    8.40   0
   1  -8   5  615.87   16.65   0
   1   8   5  597.43    9.22   0
   2  -8   5  264.20   10.02   0
  -2  -8  -5  253.81    6.20   0
   2   8   5  247.87    6.20   0
  -2   8  -5  268.93    9.63   0
   2  -8   5  253.57    9.22   0
  -2  -8  -5  244.12    6.16   0
   2   8   5  248.40    6.00   0
   3  -8   5   70.99    6.61   0
  -3  -8  -5   68.29    6.08   0
  -3  -8  -5   66.63    4.59   0
   3   8   5   74.67    6.02   0
  -3   8  -5   69.49    5.26   0
   3   8   5   67.96    4.56   0
   3  -8   5   66.54    5.21   0
   4   8   5  143.11    5.22   0
   4  -8   5  136.92    7.03   0
  -4  -8  -5  142.89    6.45   0
   4  -8   5  140.81    5.65   0
   4   8   5  127.93    4.97   0
  -4  -8  -5  136.55    5.21   0
  -4   8  -5  143.39    5.90   0
   5  -8   5   63.89    6.02   0
   5   8   5   64.00    4.39   0
   5  -8   5   58.72    4.60   0
   5   8   5   61.99    4.35   0
  -5  -8  -5   57.94    4.36   0
  -5   8  -5   61.36    4.74   0
  -5  -8  -5   59.35    4.36   0
   6  -8   5   25.75    5.74   0
   6  -8   5   21.27    5.56   0
  -6  -8  -5   19.62    4.07   0
   6   8   5   16.96    3.95   0
  -6   8  -5   23.16    5.74   0
   6   8   5   14.19    3.97   0
   7   8   5  503.78    7.62   0
   7  -8   5  544.70    9.76   0
  -7  -8  -5  536.91    7.63   0
   7  -8   5  524.24    8.11   0
[truncated: 394,114 more chars]
