# Supplementary material for: Tetra­kis(4-benzoyl­pyridine-κN)bis­(iso­thio­cyanato-κN)manganese(II)
Source: Acta Crystallogr E Crystallogr Commun. 2018 Nov 30;74(Pt 12):1899–902. doi: 10.1107/S2056989018016432 (PMC6281104; doi:10.1107/S2056989018016432)
Supplement: Supplementary file 2 [file e-74-01899-Isup2.hkl]

#
# h,k,l, Fc-squared, Fo-squared, sigma(Fo-squared), status flag
#
data_I
_shelx_title ' Mn(NCS)2(4-Benzoylpyridine)4 in P2(1)/c'
_shelx_refln_list_code          4
_shelx_F_calc_maximum      179.82
_exptl_crystal_F_000       934.00
_reflns_d_resolution_high  0.7825

loop_
 _space_group_symop_operation_xyz
 'x, y, z'
 '-x, y+1/2, -z+1/2'
 '-x, -y, -z'
 'x, -y-1/2, z-1/2'

_cell_length_a     9.1463
_cell_length_b    20.9990
_cell_length_c    11.2177
_cell_angle_alpha  90.000
_cell_angle_beta   90.493
_cell_angle_gamma  90.000

_shelx_F_squared_multiplier     1.000

loop_
 _refln_index_h
 _refln_index_k
 _refln_index_l
 _refln_F_squared_calc
 _refln_F_squared_meas
 _refln_F_squared_sigma
 _refln_observed_status
   2   0   0       3788.02       3215.34        36.65 o
   3   0   0        116.28         61.77        12.64 o
   4   0   0      15067.22      15822.48        57.96 o
   5   0   0       3089.22       3323.28        41.31 o
   6   0   0       5384.96       5507.52        28.42 o
   7   0   0        556.57        584.77        18.59 o
   8   0   0        658.08        692.37        32.10 o
   9   0   0        256.63        295.51        11.22 o
  10   0   0        826.56        938.76        18.92 o
  11   0   0          1.63          2.76        11.08 o
   1   1   0        266.57        188.07        12.16 o
   2   1   0      12603.71      12658.38        52.14 o
   3   1   0       1105.06        976.11        13.37 o
   4   1   0         51.98         45.82         8.14 o
   5   1   0        948.01        970.26        11.39 o
   6   1   0         48.08         49.98         8.28 o
   7   1   0         49.21         51.42         6.99 o
   8   1   0          0.49          7.06         6.37 o
   9   1   0         13.67          6.29        10.78 o
  10   1   0         56.59         68.23        11.45 o
  11   1   0         33.52         30.70         7.93 o
   1   2   0       3768.26       3014.62        30.22 o
   2   2   0       9894.99       9356.37        66.80 o
   3   2   0       2701.07       2434.26        42.63 o
   4   2   0       5537.15       5389.62        41.93 o
   5   2   0         89.00         75.85         7.66 o
   6   2   0       2510.84       2471.75        14.03 o
   7   2   0       1310.49       1373.18        10.99 o
   8   2   0        714.24        731.31         8.89 o
   9   2   0         35.18         30.87         7.89 o
  10   2   0        898.00        923.20        15.02 o
  11   2   0          2.45          7.52        11.92 o
   1   3   0       1557.38       1277.53        16.76 o
   3   3   0        879.50        749.91        11.99 o
   4   3   0       3967.86       4241.49        51.78 o
   5   3   0          9.75         12.51         6.31 o
   6   3   0        466.96        525.06         9.16 o
   7   3   0         71.18         62.97         6.09 o
   8   3   0         15.12          5.07         9.01 o
   9   3   0         50.45         47.91         7.41 o
  10   3   0         18.71         32.99         7.24 o
  11   3   0        121.35        113.35         6.91 o
   0   4   0        441.97        374.65        16.77 o
   1   4   0        234.63        193.39         9.11 o
   2   4   0      17683.26      19227.04       194.22 o
   3   4   0        410.63        357.35        10.71 o
   4   4   0         31.70          9.27         8.10 o
   5   4   0         10.34          2.71         7.88 o
   6   4   0       1713.99       1798.20        13.10 o
   7   4   0        621.77        696.60        19.13 o
   8   4   0        857.36        900.13        11.06 o
   9   4   0        573.58        612.00        13.61 o
  10   4   0        233.69        215.94         8.67 o
  11   4   0         55.56         49.25         8.13 o
   1   5   0       7202.39       7069.18        65.89 o
   2   5   0       2015.21       1883.74        20.11 o
   3   5   0       1061.39        997.81        11.26 o
   4   5   0        526.10        509.70         8.82 o
   5   5   0       2868.36       3081.43        57.31 o
   6   5   0         10.66         20.84         7.70 o
   7   5   0        220.18        222.67        12.35 o
   8   5   0        449.14        450.22         8.35 o
   9   5   0         45.25         43.40         7.06 o
  10   5   0         31.20         29.25         8.03 o
  11   5   0          9.36          2.52         7.02 o
   0   6   0        613.15        506.43        14.78 o
   1   6   0       2114.54       1775.28        18.03 o
   2   6   0        679.83        555.98        10.25 o
   3   6   0       3260.53       3206.90        26.41 o
   4   6   0       1600.62       1650.82        14.12 o
   5   6   0       2423.81       2392.77        23.13 o
   6   6   0        114.89        125.29         6.60 o
   7   6   0        733.38        773.63         8.36 o
   8   6   0        960.50        972.54        19.42 o
   9   6   0       1245.78       1336.47        21.45 o
  10   6   0        574.38        653.44        10.24 o
  11   6   0          6.27          7.73         6.52 o
   1   7   0        333.17        309.52         9.38 o
   2   7   0       1681.98       1694.79        16.03 o
   3   7   0       2798.38       2958.19        28.37 o
   4   7   0       4774.97       5453.35        74.91 o
   5   7   0         40.65         41.25         6.80 o
   6   7   0        279.91        313.43         9.40 o
   7   7   0        124.58        150.05         6.89 o
   8   7   0          3.94         18.82         5.90 o
   9   7   0        161.65        185.92         7.41 o
  10   7   0        192.89        186.87        11.24 o
  11   7   0          6.76         -7.49         7.49 o
   0   8   0       2707.64       2603.50        24.91 o
   1   8   0       2470.95       2149.56        15.93 o
   2   8   0         41.86         43.67         5.82 o
   3   8   0       1328.74       1050.99        11.78 o
   4   8   0       1554.05       1562.20        12.06 o
   5   8   0        740.50        701.85        14.05 o
   6   8   0          8.48         -6.63         6.76 o
   7   8   0       2262.49       2383.87        37.14 o
   8   8   0          3.02         12.25         7.15 o
   9   8   0        541.84        543.54        10.46 o
  10   8   0          6.41         -0.74        10.34 o
  11   8   0        340.41        332.06         9.37 o
   1   9   0          8.50         10.04         6.54 o
   2   9   0        221.96        221.16         7.29 o
   3   9   0        732.30        798.25        18.70 o
   4   9   0        926.98       1010.96        10.77 o
   5   9   0         65.42         71.37         6.38 o
   6   9   0          1.31          4.15         6.61 o
   7   9   0         27.26         34.97         6.26 o
   8   9   0        237.76        238.75         7.77 o
   9   9   0        189.16        192.28        12.17 o
  10   9   0        179.22        164.77        11.98 o
  11   9   0          3.51          2.65         8.23 o
   0  10   0       6246.29       6764.39       114.43 o
   1  10   0       6547.57       6474.71        32.22 o
   2  10   0       2905.47       3157.41        30.58 o
   3  10   0        692.70        576.86         8.83 o
   4  10   0          7.28         10.98         6.90 o
   5  10   0       3844.24       3875.74        16.08 o
   6  10   0         29.13         25.93         5.50 o
   7  10   0       1569.00       1543.41        22.67 o
   8  10   0         18.54         24.37         7.42 o
   9  10   0        423.37        470.17        16.00 o
  10  10   0          9.31          2.23         6.55 o
   1  11   0          0.66         -4.21         7.18 o
   2  11   0       2542.54       2595.86        31.03 o
   3  11   0         80.39         94.43         7.34 o
   4  11   0         47.82         30.17         6.98 o
   5  11   0         68.11         66.87         6.63 o
   6  11   0        467.24        500.58         7.73 o
   7  11   0        323.59        291.90        12.22 o
   8  11   0        434.55        458.28        10.23 o
   9  11   0         49.44         37.10        12.14 o
  10  11   0        186.81        148.09         8.36 o
   0  12   0        847.38        875.12        15.13 o
   1  12   0        578.29        491.48         9.03 o
   2  12   0        471.21        536.06        12.77 o
   3  12   0        407.04        381.54         8.23 o
   4  12   0        431.22        485.50         8.77 o
   5  12   0       2174.87       2193.98        20.70 o
   6  12   0        105.31        113.84         6.57 o
   7  12   0        115.71        127.45         7.46 o
   8  12   0          5.00          2.24         6.44 o
   9  12   0        518.27        552.82        17.98 o
  10  12   0          5.45          4.64         8.80 o
   1  13   0       1383.25       1488.16        24.49 o
   2  13   0          0.90          6.85         5.75 o
   3  13   0        602.80        642.55         8.84 o
   4  13   0        647.79        666.14         9.65 o
   5  13   0       2106.46       2074.08        39.59 o
   6  13   0        184.59        166.48         5.76 o
   7  13   0         46.28         42.85         7.56 o
   8  13   0         78.72         66.04         7.07 o
   9  13   0         48.95         58.71         8.20 o
  10  13   0         38.75         32.18         6.40 o
   0  14   0          2.59          7.72         8.11 o
   1  14   0        856.46        814.52         9.17 o
   2  14   0        129.28        151.31         6.91 o
   3  14   0        144.87        150.24         6.29 o
   4  14   0        226.47        207.04         8.03 o
   5  14   0       1616.28       1611.42        29.56 o
   6  14   0        751.06        767.59         8.59 o
   7  14   0        280.03        316.64        10.22 o
   8  14   0         42.46         45.81         7.96 o
   9  14   0        184.73        161.94         8.79 o
   1  15   0        519.23        532.64         8.41 o
   2  15   0         52.57         51.42         6.42 o
   3  15   0       1285.04       1334.23        19.73 o
   4  15   0         46.15         45.89         6.43 o
   5  15   0         37.55         32.72         5.45 o
   6  15   0        157.88        158.82         7.46 o
   7  15   0         27.40         17.91         6.82 o
   8  15   0         15.77         16.02        10.68 o
   9  15   0         90.21         85.33        13.08 o
   0  16   0       1279.88       1276.75        24.73 o
   1  16   0        106.63         92.89         6.23 o
   2  16   0        695.84        779.66         9.99 o
   3  16   0       1155.52       1175.03        15.21 o
   4  16   0       1201.16       1231.85        11.24 o
   5  16   0        740.03        709.86        16.14 o
   6  16   0        206.44        263.44         8.27 o
   7  16   0         51.63         64.49         7.44 o
   8  16   0        291.15        312.31         8.52 o
   9  16   0        269.66        216.03         7.56 o
   1  17   0          8.57          7.22         6.08 o
   2  17   0         32.70         20.69         5.55 o
   3  17   0          9.72         11.58         5.59 o
   4  17   0         95.92         94.04         5.74 o
   5  17   0         62.77         59.04         7.71 o
   6  17   0         72.20         77.07         7.00 o
   7  17   0          5.21          2.73         7.66 o
   8  17   0          1.85          9.96         6.45 o
   9  17   0         12.35         13.88         8.74 o
   0  18   0       1266.67       1360.33        22.67 o
   1  18   0         90.38         91.21         6.38 o
   2  18   0         33.12         40.19         5.70 o
   3  18   0        158.18        129.95         6.61 o
   4  18   0        944.31       1030.70        59.89 o
   5  18   0        102.36         98.16         6.80 o
   6  18   0         24.97         42.01         6.82 o
   7  18   0          0.79          2.33         7.17 o
   8  18   0        333.76        292.24        13.58 o
   1  19   0        240.22        235.37         7.45 o
   2  19   0         61.60         50.16         6.60 o
   3  19   0         27.02         24.49         8.90 o
   4  19   0         53.92         49.91         6.62 o
   5  19   0        185.65        186.01         8.48 o
   6  19   0         51.61         43.99         7.96 o
   7  19   0          0.02          2.75         8.55 o
   8  19   0          1.41          1.02         6.62 o
   0  20   0        172.36        200.49        10.84 o
   1  20   0        203.98        222.80         8.23 o
   2  20   0       3039.79       3448.79        29.56 o
   3  20   0          5.42          9.44         6.72 o
   4  20   0        292.15        340.18         9.81 o
   5  20   0          0.66         -1.80         7.69 o
   6  20   0         49.60         65.74         8.77 o
   7  20   0         30.39         38.39         7.92 o
   1  21   0         78.74         91.57         6.72 o
   2  21   0         20.73         20.38         6.50 o
   3  21   0          0.53          5.93         7.01 o
   4  21   0        382.81        411.73        11.36 o
   5  21   0        119.10        125.81         8.13 o
   6  21   0          0.18         -6.32         6.32 o
   7  21   0         35.00         20.94         6.73 o
   0  22   0        261.75        246.07        12.49 o
   1  22   0        742.34        791.49        12.93 o
   2  22   0       1060.55       1129.66        20.87 o
   3  22   0          4.28          8.11         7.64 o
   4  22   0        444.75        464.00        12.16 o
   5  22   0         12.43         12.64         8.57 o
   6  22   0        207.62        163.11         8.35 o
   1  23   0        212.34        252.34         8.68 o
   2  23   0          0.15          7.48         7.64 o
   3  23   0        203.84        205.87         8.76 o
   4  23   0          4.58         12.61         9.97 o
   5  23   0          0.56          1.57         8.64 o
   6  23   0         13.49         14.99         9.93 o
   0  24   0        405.08        404.25        12.78 o
   1  24   0        185.72        214.35        10.42 o
   2  24   0        147.64        135.45         7.77 o
   3  24   0        124.83        117.67         8.47 o
   4  24   0        340.02        272.13         9.04 o
   5  24   0        341.95        379.39        19.41 o
   1  25   0          0.04          5.03         6.52 o
   2  25   0         21.23         23.60         6.71 o
   3  25   0        140.85        141.62         7.77 o
   4  25   0         32.37         39.35         9.94 o
   0  26   0         49.64         41.95        11.00 o
   1  26   0        110.52        115.56         7.60 o
   2  26   0         58.71         28.89         8.03 o
 -11   1   1         69.22         85.70        14.70 o
 -10   1   1        451.80        541.64        21.06 o
  -9   1   1         38.41         35.54         7.93 o
  -8   1   1       1019.35       1063.63        22.01 o
  -7   1   1         89.43         63.22         6.98 o
  -6   1   1       1556.37       1654.14        40.88 o
  -5   1   1        969.56        975.21        12.59 o
  -4   1   1       4605.61       4496.53        39.88 o
  -3   1   1          4.76          1.96         7.19 o
  -1   1   1       1680.34       1194.04        20.83 o
   1   1   1       2655.29       2229.11        30.48 o
   2   1   1       4902.30       4346.09        44.38 o
   3   1   1         64.12         83.87         9.61 o
   4   1   1       1315.56       1172.06        13.01 o
   5   1   1        500.56        556.59        10.89 o
   6   1   1        638.30        517.62        10.96 o
   7   1   1        205.28        209.89         6.63 o
   8   1   1        164.60        176.55         7.12 o
   9   1   1        386.89        416.26         8.70 o
  10   1   1        777.36        795.74         9.62 o
  11   1   1        148.51        130.91         9.98 o
 -11   2   1         69.68         57.26         7.57 o
 -10   2   1        298.49        317.80        16.50 o
  -9   2   1         31.48         37.06         7.61 o
  -8   2   1          1.03         11.65         6.46 o
  -7   2   1        335.12        330.80         8.12 o
  -6   2   1          9.18          4.97         6.97 o
  -5   2   1         23.16         24.46         7.23 o
  -4   2   1       1800.94       1724.30        19.12 o
  -3   2   1         30.69         31.61         8.28 o
  -2   2   1        334.01        286.47        11.88 o
  -1   2   1       1225.82       1030.94        20.67 o
   0   2   1         28.30         16.70        10.05 o
   1   2   1          1.33          2.80         6.96 o
   2   2   1      21580.27      24616.49       245.71 o
   3   2   1         26.47         11.13         7.55 o
   4   2   1          4.41         12.16         7.63 o
   5   2   1         13.95         15.27         7.84 o
   6   2   1        951.09       1061.20        11.88 o
   7   2   1         18.56         11.76         6.58 o
   8   2   1        787.29        773.86        12.60 o
   9   2   1        353.42        408.54         9.21 o
  10   2   1          3.83          4.70         8.50 o
  11   2   1         23.25         34.99         7.94 o
 -11   3   1          2.78          6.36         8.57 o
 -10   3   1        592.81        630.63        10.65 o
  -9   3   1         51.33         42.19         7.99 o
  -8   3   1       1200.63       1242.24        10.14 o
  -7   3   1          3.66          7.09         6.10 o
  -6   3   1        548.50        531.27         8.32 o
  -5   3   1          1.20          2.51         6.22 o
  -4   3   1       7738.11       8189.54       106.07 o
  -3   3   1       1698.64       1573.86        21.53 o
  -2   3   1        348.76        328.80        11.75 o
  -1   3   1        400.86        295.36        13.30 o
   0   3   1      10696.83      10187.33       163.45 o
   1   3   1         30.19         25.79         7.28 o
   2   3   1       3396.51       3169.47        32.52 o
   3   3   1        113.77         99.44         7.54 o
   4   3   1       3687.19       3544.07        35.91 o
   5   3   1        460.16        365.88         8.54 o
   6   3   1        170.34        140.20         7.58 o
   7   3   1         39.93         50.31         5.96 o
   8   3   1        235.17        243.38         7.42 o
   9   3   1        259.45        271.46        11.80 o
  10   3   1        823.17        871.71         9.23 o
  11   3   1          2.53          3.57         7.84 o
 -11   4   1         10.83         16.82         7.97 o
 -10   4   1          0.25         -0.42         8.61 o
  -9   4   1         92.53         98.73         7.22 o
  -8   4   1         34.42         47.04         7.24 o
  -7   4   1        454.48        445.09         9.04 o
  -6   4   1          2.51          3.53         7.70 o
  -5   4   1       3279.17       3467.30        20.57 o
  -4   4   1       1891.47       1779.50        17.28 o
  -3   4   1       8716.77       8814.95        56.16 o
  -2   4   1       3897.17       3675.45        25.16 o
  -1   4   1       1900.28       1608.43        20.03 o
   0   4   1        925.39        697.01        26.26 o
   1   4   1      11262.35      10899.01       143.05 o
   2   4   1       2809.78       2543.49        26.16 o
   3   4   1       7856.75       7997.39        70.89 o
   4   4   1        614.65        671.97         9.74 o
   5   4   1        140.02        125.70         6.85 o
   6   4   1       1644.71       1706.61        28.28 o
   7   4   1        108.20        113.19         5.59 o
   8   4   1        126.58        121.94         6.06 o
   9   4   1        364.43        397.22        11.93 o
  10   4   1         36.51         40.67         6.64 o
  11   4   1        589.97        538.53        29.42 o
 -11   5   1        185.57        167.63        19.05 o
 -10   5   1        370.55        379.63        12.93 o
  -9   5   1       1254.83       1313.00        11.90 o
  -8   5   1        443.97        435.92         7.49 o
  -7   5   1        252.80        266.89        10.53 o
  -6   5   1        737.41        721.64        10.97 o
  -5   5   1       2238.64       2235.77        14.58 o
  -4   5   1       1800.82       1753.66        21.76 o
  -3   5   1       1264.03       1104.35        14.03 o
  -2   5   1       1079.87       1064.20        13.04 o
  -1   5   1       2142.07       1894.33        20.38 o
   0   5   1      16896.77      17629.63        94.95 o
   1   5   1       6405.51       6110.36        36.26 o
   2   5   1        241.74        210.27         8.30 o
   3   5   1         87.25         38.56         6.89 o
   4   5   1        181.28        129.27         8.08 o
   5   5   1       1588.67       1591.39        19.21 o
   6   5   1       2322.73       2523.34        15.99 o
   7   5   1         58.39         58.65         6.00 o
   8   5   1        413.72        391.07         9.16 o
   9   5   1       1202.11       1324.31        27.72 o
  10   5   1         18.08          9.50         6.83 o
  11   5   1          5.98          0.77         7.49 o
 -11   6   1        733.57        608.63        35.30 o
 -10   6   1         19.78         35.62         7.35 o
  -9   6   1        149.31        171.69        11.58 o
  -8   6   1         46.41         57.46         7.95 o
  -7   6   1         19.85         23.29         6.80 o
  -6   6   1       1865.94       1897.04        13.56 o
  -5   6   1       2328.49       2331.98        21.26 o
  -4   6   1          9.39         21.49         6.51 o
  -3   6   1        182.25        173.57         8.03 o
  -2   6   1        347.66        355.87        10.10 o
  -1   6   1       4689.98       4456.72        28.57 o
   0   6   1         86.27         59.61         9.62 o
   1   6   1      18171.60      19108.70       182.02 o
   2   6   1         11.38         11.85         7.10 o
   3   6   1       1078.78       1069.24        11.32 o
   4   6   1       2302.73       2308.73        14.14 o
   5   6   1        328.83        314.50         7.24 o
   6   6   1         18.17         11.41         6.13 o
   7   6   1       1028.49       1056.96        14.20 o
   8   6   1       2172.00       2261.80        17.45 o
   9   6   1          0.36          6.78         6.77 o
  10   6   1        187.59        195.03         7.64 o
  11   6   1         68.11         53.21         6.90 o
 -11   7   1        389.91        329.30        20.45 o
 -10   7   1         33.23         65.93         9.53 o
  -9   7   1        193.67        212.71         8.37 o
  -8   7   1         15.27         17.24         5.58 o
  -7   7   1        497.68        494.89        12.99 o
  -6   7   1        993.91       1040.38        10.45 o
  -5   7   1        623.69        558.36         8.11 o
  -4   7   1          9.38          8.47         6.39 o
  -3   7   1       2778.21       2668.10        28.66 o
  -2   7   1          8.42          7.64         8.23 o
  -1   7   1       2124.54       1844.03        16.96 o
   0   7   1       2774.02       2545.05        19.38 o
   1   7   1       5653.62       5538.08        40.51 o
   2   7   1        418.21        382.78         8.94 o
   3   7   1       2311.50       2199.11        19.19 o
   4   7   1       1732.52       1733.87        18.19 o
   5   7   1       5633.67       5823.07        19.47 o
   6   7   1       2359.53       2505.70        17.98 o
   7   7   1        273.10        271.21         8.65 o
   8   7   1         34.01         28.26         5.86 o
   9   7   1         66.88         84.75         8.00 o
  10   7   1        743.03        780.24        21.38 o
  11   7   1        380.29        294.64         7.98 o
 -11   8   1         32.83         31.98         9.37 o
 -10   8   1         29.40         18.69         8.06 o
  -9   8   1        191.98        194.39         8.10 o
  -8   8   1         66.44         62.97         7.05 o
  -7   8   1         21.90         19.90         6.69 o
  -6   8   1       1335.56       1400.21        11.21 o
  -5   8   1         57.03         75.06         6.40 o
  -4   8   1          3.15          3.96         5.77 o
  -3   8   1       2163.45       2203.34        32.91 o
  -2   8   1        337.75        335.96         9.42 o
  -1   8   1         13.82         19.00         6.32 o
   0   8   1        837.44        745.48        11.17 o
   1   8   1      14154.55      15486.89       179.97 o
   2   8   1       7202.81       8051.73        38.71 o
   3   8   1        103.06         79.36         7.18 o
   4   8   1        515.30        538.20         8.31 o
   5   8   1        729.49        712.02         8.89 o
   6   8   1        106.02        114.77         5.78 o
   7   8   1         58.03         51.15         6.33 o
   8   8   1         70.06         76.30         6.94 o
   9   8   1        185.94        186.07        13.01 o
  10   8   1         33.98         42.36         6.67 o
  11   8   1         28.49         35.44         8.68 o
 -10   9   1         55.63         63.14         7.10 o
  -9   9   1       1877.57       1997.02        20.01 o
  -8   9   1         23.01         25.48         6.98 o
  -7   9   1          1.91          1.22         6.67 o
  -6   9   1         47.21         49.45         6.07 o
  -5   9   1       3284.55       3223.12        14.90 o
  -4   9   1        172.97        226.39         7.16 o
  -3   9   1       2808.71       2774.63        16.42 o
  -2   9   1         32.79         30.89         6.82 o
  -1   9   1       4355.77       4170.02        34.11 o
   0   9   1       5241.88       5313.40        73.04 o
   1   9   1       2798.29       2547.09        16.66 o
   2   9   1       1993.46       2005.69        13.86 o
   3   9   1       5716.86       5901.04        50.76 o
   4   9   1        136.98        144.73         7.58 o
   5   9   1       2315.40       2289.95        19.57 o
   6   9   1        915.18        928.94         9.93 o
   7   9   1        673.62        721.05         8.97 o
   8   9   1         21.27         37.87         8.11 o
   9   9   1        155.74        170.14         8.49 o
  10   9   1         74.46         79.40         7.26 o
 -10  10   1         28.06         26.55         6.96 o
  -9  10   1         12.29         17.21         9.64 o
  -8  10   1        173.45        194.43         7.25 o
  -7  10   1          2.70          5.61         7.15 o
  -6  10   1          9.57         12.30         5.41 o
  -5  10   1          0.18          0.17         5.58 o
  -4  10   1        430.57        459.61         8.73 o
  -3  10   1         23.29         29.74         7.79 o
  -2  10   1        216.20        268.77         9.32 o
  -1  10   1          6.49          1.57         6.75 o
   0  10   1         90.82         92.76         7.34 o
   1  10   1         11.41          9.85         7.92 o
   2  10   1         12.97         13.76         5.67 o
   3  10   1        618.97        666.89         9.43 o
   4  10   1        253.29        262.75         7.21 o
   5  10   1         35.82         37.62         5.81 o
   6  10   1          1.38         -0.56         6.22 o
   7  10   1        310.53        310.59         7.33 o
   8  10   1         13.92          4.35         6.94 o
   9  10   1         46.31         53.51         7.36 o
  10  10   1         73.13         73.51         8.78 o
 -10  11   1          0.50         -1.12        10.20 o
  -9  11   1       1043.51       1098.11        14.88 o
  -8  11   1        108.08         97.96         6.94 o
  -7  11   1       1471.83       1481.77        23.96 o
  -6  11   1         17.57         16.89         5.70 o
  -5  11   1       1614.76       1623.39        16.04 o
  -4  11   1        691.37        677.11        10.74 o
  -3  11   1       2095.45       1946.96        14.21 o
  -2  11   1        229.72        239.64         6.77 o
  -1  11   1       1378.88       1333.35        13.94 o
   0  11   1         16.04          3.06         5.92 o
   1  11   1       3985.18       4059.46        50.08 o
   2  11   1       1256.79       1253.57        17.05 o
   3  11   1       3885.20       3948.17        26.18 o
   4  11   1       1753.91       1945.20        17.97 o
   5  11   1        355.90        361.23         7.35 o
   6  11   1        120.68        112.13         6.56 o
   7  11   1         46.77         54.38         5.81 o
   8  11   1        105.88        117.78         7.75 o
   9  11   1        223.79        226.34         7.47 o
  10  11   1          6.57          0.30         7.00 o
 -10  12   1         27.91         30.16         7.04 o
  -9  12   1          0.42         -7.18         7.45 o
  -8  12   1          0.03         -3.29         6.87 o
  -7  12   1        202.28        210.37         7.79 o
  -6  12   1        541.19        538.52         7.97 o
  -5  12   1        541.22        514.53        13.28 o
  -4  12   1          7.40          7.71         5.54 o
  -3  12   1        310.68        335.59         8.44 o
  -2  12   1          2.00         -1.61         4.83 o
  -1  12   1          9.49         14.91         6.14 o
   0  12   1          4.38          4.96         6.55 o
   1  12   1        731.94        767.71        11.66 o
   2  12   1         45.42         53.12         5.87 o
   3  12   1       1285.85       1295.33        10.38 o
   4  12   1          0.68          1.15         5.81 o
   5  12   1        247.85        222.39         6.16 o
   6  12   1         17.53         23.27         5.68 o
   7  12   1        144.73        147.53         7.91 o
   8  12   1        196.37        198.62         7.66 o
   9  12   1         75.00         85.25         8.41 o
  10  12   1         70.41         58.36         7.81 o
 -10  13   1        155.80        166.00        11.04 o
  -9  13   1        222.01        240.39        19.12 o
  -8  13   1        364.21        372.58         7.93 o
  -7  13   1       1255.35       1325.87        11.15 o
  -6  13   1         19.71         26.56         6.45 o
  -5  13   1          2.36         -0.19         6.18 o
  -4  13   1        438.55        420.78         8.49 o
  -3  13   1       1398.24       1348.92        18.48 o
  -2  13   1         95.29         91.95         6.12 o
  -1  13   1       1112.68       1110.78        12.07 o
   0  13   1         47.72         43.42         5.88 o
   1  13   1        619.12        571.68         8.99 o
   2  13   1        448.19        504.58         8.07 o
   3  13   1        841.14        853.44        11.62 o
   4  13   1        265.36        280.88         7.92 o
   5  13   1       1939.08       1981.11        11.92 o
   6  13   1        341.38        368.24         7.57 o
   7  13   1        382.04        439.42         9.31 o
   8  13   1        125.09        119.86         7.34 o
   9  13   1        215.09        200.25         7.42 o
  10  13   1         77.03         52.59         9.25 o
  -9  14   1         21.63         21.11         6.34 o
  -8  14   1       1035.75       1032.45        22.02 o
  -7  14   1          3.22         -1.22         7.93 o
  -6  14   1        177.35        160.89         6.01 o
  -5  14   1         16.05         19.14         5.67 o
  -4  14   1       2890.18       2852.27        34.10 o
  -3  14   1        249.94        233.70         7.17 o
  -2  14   1          0.24         -1.43         5.50 o
  -1  14   1        539.90        570.02         8.42 o
   0  14   1         48.41         47.63         7.03 o
   1  14   1        143.05        132.55         7.40 o
   2  14   1        289.01        266.62         7.09 o
   3  14   1        566.83        577.91         7.93 o
   4  14   1        417.95        443.88         9.61 o
   5  14   1         17.46         17.50         5.83 o
   6  14   1       1122.45       1096.45         9.35 o
   7  14   1         91.13        106.02         7.60 o
   8  14   1         40.52         45.10         7.44 o
   9  14   1        122.97        124.01         8.60 o
  -9  15   1        168.70        158.39         7.73 o
  -8  15   1         16.19         17.18         6.59 o
  -7  15   1        869.97        904.36        16.90 o
  -6  15   1        191.25        198.52         7.00 o
  -5  15   1       1979.89       2048.51        26.42 o
  -4  15   1       1736.94       1772.55        20.23 o
  -3  15   1        188.97        193.81         7.53 o
  -2  15   1        549.11        538.37        12.89 o
  -1  15   1        302.47        306.78         7.46 o
   0  15   1       1897.99       1980.68        14.66 o
   1  15   1       1355.02       1386.13        11.50 o
   2  15   1        267.32        245.01         6.88 o
   3  15   1         72.21         65.90         5.98 o
   4  15   1       1923.14       1939.88        13.08 o
   5  15   1       1081.92       1154.37        16.09 o
   6  15   1        177.54        205.20         7.16 o
   7  15   1        511.17        531.37         8.71 o
   8  15   1        294.05        317.03        10.76 o
   9  15   1        470.33        404.75        14.80 o
  -9  16   1        108.45         88.34         8.06 o
  -8  16   1          7.38          4.26         6.40 o
  -7  16   1         53.13         58.87         7.03 o
  -6  16   1        131.09        130.01         8.33 o
  -5  16   1         70.15         58.41         6.64 o
  -4  16   1        112.59        117.94         5.98 o
  -3  16   1       1367.34       1398.90        13.09 o
  -2  16   1        894.23        845.02         9.68 o
  -1  16   1        938.50       1013.51        10.19 o
   0  16   1          3.67         -3.55         6.67 o
   1  16   1        115.90        107.80         7.09 o
   2  16   1          0.46          0.82         7.13 o
   3  16   1        856.92        876.13        11.84 o
   4  16   1         29.08         16.35         6.05 o
   5  16   1         56.96         59.66         6.62 o
   6  16   1        150.59        156.35         7.41 o
   7  16   1          2.49          1.95         6.77 o
   8  16   1         68.70         68.32        10.44 o
   9  16   1        130.90         89.58         8.06 o
  -9  17   1         10.93         12.30         8.33 o
  -8  17   1        426.65        414.48        11.98 o
  -7  17   1        178.12        180.77         8.05 o
  -6  17   1        731.87        778.16        10.03 o
  -5  17   1        358.03        353.04        63.62 o
  -4  17   1        283.35        290.23         6.74 o
  -3  17   1        248.60        250.31         7.31 o
  -2  17   1       2324.26       2521.99        30.32 o
  -1  17   1       1145.72       1148.06        10.93 o
   0  17   1        182.53        168.15         7.36 o
   1  17   1        687.03        745.41         9.47 o
   2  17   1        537.93        560.59        13.19 o
   3  17   1         73.81         68.59         6.27 o
   4  17   1        258.90        291.05         8.10 o
   5  17   1       1011.67       1101.05        22.94 o
   6  17   1        391.94        402.48         8.28 o
   7  17   1        236.26        252.12         8.80 o
   8  17   1        152.29        150.44         8.56 o
   9  17   1          6.57          8.09         9.32 o
  -8  18   1         20.80          7.25         7.98 o
  -7  18   1        184.57        153.64         6.84 o
  -6  18   1         24.68         19.62         7.38 o
  -5  18   1        169.44        200.65         8.57 o
  -4  18   1         57.16         57.80         6.84 o
  -3  18   1          6.98          9.88         7.65 o
  -2  18   1         39.79         29.40         5.68 o
  -1  18   1        362.25        367.41         7.76 o
   0  18   1        556.94        584.32         7.95 o
   1  18   1        409.00        360.06         7.65 o
   2  18   1        222.03        217.38         6.94 o
   3  18   1          8.66         13.92         6.85 o
   4  18   1         23.56         30.28         7.96 o
   5  18   1        380.49        379.98        12.00 o
   6  18   1         80.04         84.44         7.01 o
   7  18   1        204.55        204.08         8.66 o
   8  18   1          1.41          2.56         6.90 o
  -8  19   1        297.44        317.73        20.04 o
  -7  19   1         46.05         46.37         7.52 o
  -6  19   1        124.55        152.18         7.01 o
  -5  19   1         10.13         15.97         7.70 o
  -4  19   1        515.89        583.11        10.63 o
  -3  19   1        958.56       1060.84        13.03 o
  -2  19   1        760.98        778.17        10.61 o
  -1  19   1          5.42          6.22         5.81 o
   0  19   1        573.66        602.47         8.99 o
   1  19   1         11.46         13.07         5.16 o
   2  19   1       1173.77       1207.44        10.49 o
   3  19   1         19.70         16.91         7.37 o
   4  19   1          1.40         -7.22         7.22 o
   5  19   1         42.10         32.05         7.34 o
   6  19   1         80.71         70.42         6.88 o
   7  19   1        232.18        226.49         8.81 o
   8  19   1        103.90         91.79        10.89 o
  -7  20   1         36.22         11.93         6.96 o
  -6  20   1          0.67         -0.38         7.78 o
  -5  20   1         91.32        106.59         7.13 o
  -4  20   1        226.74        202.42         9.59 o
  -3  20   1        231.62        258.55         8.69 o
  -2  20   1         65.85         27.50        30.94 o
  -1  20   1       1547.00       1640.67        23.55 o
   0  20   1        339.59        330.51         8.89 o
   1  20   1        669.52        738.45         9.63 o
   2  20   1        115.99       2229.22       906.55 o
   3  20   1         79.92         77.30         8.74 o
   4  20   1          3.67          4.66         9.35 o
   5  20   1          1.68          4.34         7.66 o
   6  20   1         97.66        105.12         6.97 o
   7  20   1          0.03         -6.84         6.84 o
  -7  21   1          3.68          4.46         8.43 o
  -6  21   1         87.30         86.89         8.63 o
  -5  21   1        161.00        182.36         8.14 o
  -4  21   1       1659.07       1810.90        77.44 o
  -3  21   1         42.34         46.02         8.57 o
  -2  21   1        285.64        294.11         8.34 o
  -1  21   1        929.50       1000.72        10.42 o
   0  21   1       1295.42       1385.92        27.97 o
   1  21   1         64.55         50.99         7.96 o
   2  21   1         46.92         52.77         6.51 o
   3  21   1        169.51        177.68         7.15 o
   4  21   1        533.50        601.20        11.29 o
   5  21   1        115.76        127.75         8.98 o
   6  21   1         22.16         21.40         7.91 o
   7  21   1         67.31         52.10         8.87 o
  -6  22   1         45.68         25.91         6.95 o
  -5  22   1          0.04         -8.42         8.42 o
  -4  22   1          0.13         -1.60         7.61 o
  -3  22   1         25.75         31.73         8.47 o
  -2  22   1         79.43         97.74         7.51 o
  -1  22   1        123.23        135.81         7.31 o
   0  22   1         16.06         26.13         6.72 o
   1  22   1        102.01         92.78         7.49 o
   2  22   1         52.65         62.78         7.49 o
   3  22   1          0.01         -3.21         7.11 o
   4  22   1        306.52        353.99        10.33 o
   5  22   1        315.55        316.66        11.20 o
   6  22   1         85.71         74.37         7.86 o
  -5  23   1         13.52          6.31         7.67 o
  -4  23   1         78.50         83.98         8.85 o
  -3  23   1        617.51        652.63        24.39 o
  -2  23   1        502.97        516.11        11.29 o
  -1  23   1        219.42        232.88         8.08 o
   0  23   1        488.20        484.25         9.18 o
   1  23   1         14.69         20.85         7.06 o
   2  23   1        507.31        500.69         9.09 o
   3  23   1         98.11        101.57         8.09 o
   4  23   1         15.99          6.03         8.51 o
   5  23   1        292.29        261.45        10.79 o
  -5  24   1         14.08         10.73         9.59 o
  -4  24   1         27.11         31.87         6.82 o
  -3  24   1         42.13         62.34         8.55 o
  -2  24   1         52.81         73.36         8.55 o
  -1  24   1         57.06         56.95         7.82 o
   0  24   1        133.45        160.83         7.79 o
   1  24   1         77.18         56.56         6.62 o
   2  24   1          0.43         -1.40         6.63 o
   3  24   1          0.17         -3.66         7.63 o
   4  24   1        166.11        141.57         8.18 o
   5  24   1         69.99         97.65        12.37 o
  -4  25   1         54.38         31.73         9.27 o
  -3  25   1        148.57        140.14         7.86 o
  -2  25   1         76.80         50.93         7.01 o
  -1  25   1         24.56         29.39         7.16 o
   0  25   1         83.54         76.34         7.94 o
   1  25   1        161.47        158.62         8.34 o
   2  25   1        524.05        433.73        19.87 o
   3  25   1        132.68        139.42         7.00 o
   4  25   1         23.97         23.50         9.91 o
  -2  26   1         92.70        101.93        10.43 o
  -1  26   1          5.22          6.43         6.22 o
   0  26   1          0.44         -0.27         6.99 o
   1  26   1        107.93        109.99        11.21 o
   2  26   1         10.27         -1.98         7.91 o
 -11   0   2          7.03         18.65        11.24 o
 -10   0   2         53.07         45.89         9.78 o
  -9   0   2         13.24         27.47        13.47 o
  -8   0   2        210.62        224.16        10.77 o
  -7   0   2        238.31        232.34         9.56 o
  -6   0   2        468.04        511.69        11.59 o
  -5   0   2       2589.38       2478.31        37.94 o
  -4   0   2         16.83         16.25         8.90 o
  -3   0   2       9203.69       9312.02       237.38 o
  -2   0   2       7022.06       6724.92        49.49 o
  -1   0   2       2134.31       1700.78        38.66 o
   0   0   2       7964.20       7214.28        55.06 o
   1   0   2       5684.85       4847.58        38.05 o
   2   0   2       9562.29       9556.23       118.00 o
   3   0   2        587.00        518.86        14.12 o
   4   0   2       4477.30       4358.67        58.22 o
   5   0   2       1609.50       1509.81        17.55 o
   6   0   2         30.76         38.12        10.23 o
   7   0   2        109.50         87.89        14.69 o
   8   0   2          1.93          1.59         9.10 o
   9   0   2       1746.74       1870.42        88.44 o
  10   0   2         19.45         32.58        12.92 o
  11   0   2         93.84         84.93         9.19 o
 -11   1   2         69.31         75.21        17.54 o
 -10   1   2          8.45         11.86         8.52 o
  -9   1   2         48.99         61.37         7.43 o
  -8   1   2        751.56        790.10        11.35 o
  -7   1   2          6.42          5.28         6.17 o
  -6   1   2          1.64         14.01         7.65 o
  -5   1   2       1058.79       1036.10        11.80 o
  -4   1   2       1593.63       1582.67        13.55 o
  -3   1   2        481.44        421.18         9.96 o
  -2   1   2        391.04        335.23        11.36 o
  -1   1   2       9262.17       8770.94        46.92 o
   0   1   2       4509.33       3781.26        28.08 o
   1   1   2       2330.22       1889.56        15.46 o
   2   1   2         22.41         21.23         6.42 o
   3   1   2        125.33        113.67         7.82 o
   4   1   2        401.91        390.28         8.66 o
   5   1   2        376.91        416.94        10.45 o
   6   1   2       2260.39       2510.88        30.28 o
   7   1   2        304.63        318.15        11.26 o
   8   1   2          1.25         -0.91         5.99 o
   9   1   2          5.38          9.32         7.47 o
  10   1   2          3.97         -3.60         6.24 o
  11   1   2        126.46        116.48         8.59 o
 -11   2   2         48.72         42.97        13.21 o
 -10   2   2         76.81         65.71         7.49 o
  -9   2   2         24.07         21.90         8.57 o
  -8   2   2        335.79        334.28         7.91 o
  -7   2   2        119.55        100.69         7.85 o
  -6   2   2       1565.13       1627.64        28.47 o
  -5   2   2       1208.31       1149.82        12.29 o
  -4   2   2        912.13        878.37        10.81 o
  -3   2   2         59.17         45.72         8.00 o
  -2   2   2       5447.63       4932.92        28.77 o
  -1   2   2        541.02        437.71        14.03 o
   0   2   2        682.38        539.30        13.23 o
   1   2   2      14358.04      14927.58        66.73 o
   2   2   2        349.50        286.38         8.88 o
   3   2   2        514.39        401.66         9.29 o
   4   2   2        877.02       1021.80        10.51 o
   5   2   2       4132.58       4286.25        18.66 o
   6   2   2        810.07        862.85         9.09 o
   7   2   2       1497.93       1596.57        14.56 o
   8   2   2         68.08         70.06         5.29 o
   9   2   2       1006.56       1171.25        19.79 o
  10   2   2        117.57        120.85         8.22 o
  11   2   2        197.39        173.87        11.74 o
 -11   3   2         14.19         19.62         6.81 o
 -10   3   2         85.76         91.07         8.12 o
  -9   3   2        573.45        632.96        14.34 o
  -8   3   2          0.61         -6.07         6.07 o
  -7   3   2        235.21        240.84         8.30 o
  -6   3   2        782.31        726.45        12.94 o
  -5   3   2        303.01        278.41         8.06 o
  -4   3   2         16.73          8.56         7.33 o
  -3   3   2         21.51         14.79         7.83 o
  -2   3   2      10695.09      10486.90        49.04 o
  -1   3   2      19530.39      20590.70       511.54 o
   0   3   2       7331.45       6724.55        97.23 o
   1   3   2        662.71        562.44        10.57 o
   2   3   2      11967.15      11589.62       130.91 o
   3   3   2        648.01        694.24        10.48 o
   4   3   2       1599.82       1598.85        14.41 o
   5   3   2        640.22        576.21         8.52 o
   6   3   2        576.69        583.49         7.96 o
   7   3   2         87.93         84.52         6.23 o
   8   3   2         65.43         63.79         8.87 o
   9   3   2        112.35        113.41         6.94 o
  10   3   2         96.76         89.79         6.67 o
  11   3   2        109.74         84.34         7.72 o
 -11   4   2         13.69         29.55        15.30 o
 -10   4   2         40.55         40.70         6.84 o
  -9   4   2       1028.79       1101.60        17.54 o
  -8   4   2       1410.19       1427.41        34.44 o
  -7   4   2        394.71        439.55        12.23 o
  -6   4   2         15.44         15.45         5.98 o
  -5   4   2        641.56        560.31         9.96 o
  -4   4   2        321.46        268.34         9.45 o
  -3   4   2      14465.46      15684.95       180.92 o
  -2   4   2        701.01        569.90        12.00 o
  -1   4   2       1092.30       1015.74        17.95 o
   0   4   2          7.78         -0.53        11.53 o
   1   4   2       1352.46       1210.28        14.07 o
   2   4   2        114.72         89.04         8.58 o
   3   4   2       2390.71       2236.87        24.51 o
   4   4   2       1417.24       1460.52        21.20 o
   5   4   2        101.75         78.45         8.12 o
   6   4   2       1426.23       1437.96        10.35 o
   7   4   2       1264.85       1321.20        15.02 o
   8   4   2         21.16         15.32         6.53 o
   9   4   2         52.10         61.57         6.28 o
  10   4   2        154.71        151.46         7.44 o
  11   4   2        166.51        136.34        10.05 o
 -11   5   2        221.32        193.11        25.07 o
 -10   5   2         91.23         92.51         7.08 o
  -9   5   2        666.10        733.18        16.86 o
  -8   5   2       1262.97       1261.73        11.45 o
  -7   5   2        317.08        301.67         7.13 o
  -6   5   2       1884.68       1877.80        15.69 o
  -5   5   2       1423.39       1490.71        12.56 o
  -4   5   2        107.71        180.48         9.92 o
  -3   5   2        906.28        879.40        12.99 o
  -2   5   2       3011.75       2855.76        21.68 o
  -1   5   2       1287.97       1135.96        17.55 o
   0   5   2       1831.20       1563.39        23.54 o
   1   5   2       4957.97       4683.73        65.49 o
   2   5   2        129.59         94.67         7.29 o
   3   5   2        483.45        539.97         8.58 o
   4   5   2       1012.90        952.32         9.96 o
   5   5   2       1090.91       1082.92        11.17 o
   6   5   2        649.80        671.35        12.53 o
   7   5   2        145.12        134.63         6.42 o
   8   5   2        270.15        260.62         7.05 o
   9   5   2        644.41        742.55        17.13 o
  10   5   2         44.88         45.04         7.42 o
  11   5   2        149.91        148.36        10.01 o
 -11   6   2         17.65          8.49         8.91 o
 -10   6   2        165.76        165.85         8.62 o
  -9   6   2        969.02       1055.42        12.03 o
  -8   6   2        647.49        641.95        13.44 o
  -7   6   2         14.68         15.47         6.63 o
  -6   6   2         34.66         37.58         8.46 o
  -5   6   2       1514.11       1554.51        15.18 o
  -4   6   2       4204.24       4208.81        32.40 o
  -3   6   2        210.23        270.82         8.59 o
  -2   6   2        487.37        551.40        11.38 o
  -1   6   2          2.63          3.11         8.25 o
   0   6   2       2806.97       2504.14        49.31 o
   1   6   2       1039.16        851.44        11.48 o
   2   6   2        266.62        195.29         7.05 o
   3   6   2        164.90        154.44         6.21 o
   4   6   2       1966.29       2059.11        21.96 o
   5   6   2        321.78        315.27         8.27 o
   6   6   2        398.23        344.29         7.47 o
   7   6   2        748.37        818.33         8.27 o
   8   6   2          1.19          1.56         5.85 o
   9   6   2        136.82        158.47         8.95 o
  10   6   2        574.43        549.82        15.28 o
  11   6   2         18.93         10.13         6.25 o
 -11   7   2        277.28        278.30        21.63 o
 -10   7   2          3.28          2.55         9.24 o
  -9   7   2        143.61        148.96         9.30 o
  -8   7   2       1420.04       1451.17        34.75 o
  -7   7   2        361.13        377.60         8.24 o
  -6   7   2        120.50        105.53         6.71 o
  -5   7   2         34.94         48.19         7.18 o
  -4   7   2       5035.69       5463.45        79.15 o
  -3   7   2        411.90        379.18         9.11 o
  -2   7   2        110.51         74.62         7.55 o
  -1   7   2       2209.64       2037.33        19.18 o
   0   7   2        563.59        495.84        11.09 o
   1   7   2       2564.00       2394.09        22.08 o
   2   7   2        131.96        111.98         8.10 o
   3   7   2       1625.13       1643.02        16.61 o
   4   7   2       2619.95       2732.95        21.78 o
   5   7   2          0.06          4.50         6.31 o
   6   7   2       1022.74       1048.32        13.38 o
   7   7   2        810.91        812.29        11.70 o
   8   7   2         51.03         80.02         6.07 o
   9   7   2         77.15         67.71         6.74 o
  10   7   2         46.51         42.19         9.30 o
  11   7   2         66.26         73.98         7.51 o
 -11   8   2        114.02        173.06        27.82 o
 -10   8   2        207.24        215.24         9.77 o
  -9   8   2         79.32        106.56         7.94 o
  -8   8   2        555.31        627.56         9.59 o
  -7   8   2       1317.03       1355.48        18.39 o
  -6   8   2         11.89         16.75         6.76 o
  -5   8   2        798.05        851.09        15.59 o
  -4   8   2       2173.27       2224.96        32.50 o
  -3   8   2        525.87        511.53         9.45 o
  -2   8   2       2272.73       2253.97        16.69 o
  -1   8   2        524.54        460.51        11.14 o
   0   8   2       2197.00       1943.51        24.62 o
   1   8   2      16659.74      19026.14       124.14 o
   2   8   2        845.58        786.51         9.63 o
   3   8   2       1502.88       1690.51        19.22 o
   4   8   2       1339.93       1384.43        17.58 o
   5   8   2       2038.29       2133.92        33.68 o
   6   8   2       2712.28       2887.87        31.99 o
   7   8   2         67.74         60.11         5.96 o
   8   8   2        464.57        536.36        12.90 o
   9   8   2         35.55         41.75         6.15 o
  10   8   2        774.36        768.29         9.60 o
  11   8   2        199.41        136.52        11.37 o
 -10   9   2        324.46        282.67         7.48 o
  -9   9   2          9.19         11.62         7.44 o
  -8   9   2        111.81        104.20         6.82 o
  -7   9   2        344.76        379.11         7.95 o
  -6   9   2       1251.76       1301.70        16.39 o
  -5   9   2        258.93        278.03         6.91 o
  -4   9   2        122.70        132.13         6.82 o
  -3   9   2       1216.79       1188.44        16.58 o
  -2   9   2        703.64        727.99        11.28 o
  -1   9   2        595.92        553.41        10.65 o
   0   9   2       1462.53       1357.36        13.58 o
   1   9   2        225.92        230.17         7.83 o
   2   9   2          5.41          7.68         5.96 o
   3   9   2        196.84        204.82         7.88 o
   4   9   2         24.50         22.71         6.59 o
   5   9   2          0.03          6.97         6.81 o
   6   9   2        126.98        133.65         7.73 o
   7   9   2         48.37         53.71         7.29 o
   8   9   2        306.42        322.82        11.36 o
   9   9   2          2.83         -5.48         6.12 o
  10   9   2         90.55         91.70         7.29 o
 -10  10   2        325.10        316.05         9.32 o
  -9  10   2        296.82        348.90         9.05 o
  -8  10   2        346.68        378.99        14.36 o
  -7  10   2        323.31        357.48         7.26 o
  -6  10   2        392.16        471.54        12.43 o
  -5  10   2        932.95        977.50         9.99 o
  -4  10   2       2738.26       2803.27        27.74 o
  -3  10   2       1414.26       1513.49        12.58 o
  -2  10   2       1802.14       1780.50        14.85 o
  -1  10   2        131.21        135.99         9.31 o
   0  10   2       2266.22       2187.75        20.92 o
   1  10   2        440.06        437.61         9.71 o
   2  10   2       4220.23       4276.53        41.10 o
   3  10   2         28.76         26.33         6.99 o
   4  10   2        775.50        710.21         8.25 o
   5  10   2         98.65        102.11         6.76 o
   6  10   2         79.09         76.35         5.80 o
   7  10   2        192.74        192.74         6.65 o
   8  10   2         44.99         49.01         8.14 o
   9  10   2        195.32        202.93         8.04 o
  10  10   2        226.67        175.37         7.09 o
 -10  11   2        256.60        194.76         8.03 o
  -9  11   2        134.87        123.02         8.66 o
  -8  11   2        986.12       1071.39        10.24 o
  -7  11   2         77.90         72.70         6.68 o
  -6  11   2        627.76        647.30        13.73 o
  -5  11   2        100.27        105.62         6.35 o
  -4  11   2        162.68        166.38         7.77 o
  -3  11   2         24.24          8.60         6.84 o
  -2  11   2        686.28        671.96        13.50 o
  -1  11   2       2797.64       2932.76        42.37 o
   0  11   2        858.11        856.96        11.68 o
   1  11   2        742.39        866.29        18.93 o
   2  11   2        128.42        109.60         6.03 o
   3  11   2          0.68         -5.78         5.89 o
   4  11   2        374.96        378.43         7.33 o
   5  11   2        462.10        433.54         8.26 o
   6  11   2         98.23         98.10         6.12 o
   7  11   2         81.62         94.24         6.73 o
   8  11   2          0.51          0.92         6.42 o
   9  11   2        180.96        165.92         7.66 o
  10  11   2         13.61         11.77         6.65 o
 -10  12   2        348.63        319.57        21.92 o
  -9  12   2        529.09        511.64        11.17 o
  -8  12   2        323.50        352.13        11.15 o
  -7  12   2        324.36        372.23         8.21 o
  -6  12   2       1290.15       1357.13        24.08 o
  -5  12   2        891.30        949.66        16.66 o
  -4  12   2       1061.86       1076.58        10.18 o
  -3  12   2        138.71        124.60         6.90 o
  -2  12   2        988.19        946.90        14.70 o
  -1  12   2       4676.98       5010.42        24.07 o
   0  12   2       3837.71       3970.65        42.01 o
   1  12   2       1602.35       1655.12        23.63 o
   2  12   2       2362.28       2432.20        24.35 o
   3  12   2       1063.85       1155.83        10.05 o
   4  12   2        866.34        918.46         9.99 o
   5  12   2          1.31          2.27         6.00 o
   6  12   2        700.85        694.16         8.58 o
   7  12   2        159.06        162.52         7.17 o
   8  12   2        597.43        670.61         9.46 o
   9  12   2         19.28         19.80         7.51 o
  10  12   2        344.62        269.13        19.64 o
 -10  13   2         73.43         67.22         9.16 o
  -9  13   2         51.06         60.63         6.66 o
  -8  13   2        190.96        216.98         7.42 o
  -7  13   2         77.84         99.11         7.09 o
  -6  13   2        833.32        845.38        15.30 o
  -5  13   2          1.96          1.66         5.34 o
  -4  13   2         20.52         16.21         6.72 o
  -3  13   2         35.27         38.03         6.99 o
  -2  13   2       1853.75       1864.96        26.78 o
  -1  13   2        118.77         83.49         7.63 o
   0  13   2         69.26         57.95         6.42 o
   1  13   2        481.65        448.54         7.95 o
   2  13   2        694.47        751.29         9.22 o
   3  13   2        184.82        178.47         6.72 o
   4  13   2        210.07        226.91         6.38 o
   5  13   2        152.27        164.53         7.36 o
   6  13   2        529.20        545.67         8.41 o
   7  13   2         37.22         41.57         7.37 o
   8  13   2        114.40        118.40         7.71 o
   9  13   2        307.49        304.03        12.64 o
  10  13   2         17.70         30.22        13.87 o
  -9  14   2        366.83        295.51        10.67 o
  -8  14   2        622.52        637.99        13.66 o
  -7  14   2        192.54        220.74         8.07 o
  -6  14   2        454.35        475.91        12.64 o
  -5  14   2         40.97         26.70         7.14 o
  -4  14   2          1.58          4.49         7.27 o
  -3  14   2       1320.24       1401.09        11.93 o
  -2  14   2       2359.70       2450.87        17.72 o
  -1  14   2        135.26        141.41         7.19 o
   0  14   2       1424.43       1481.52        12.34 o
   1  14   2         79.52         74.91         5.96 o
   2  14   2       1755.06       1841.17        16.02 o
   3  14   2       2842.63       3006.32        19.18 o
   4  14   2       1660.97       1691.30        32.32 o
   5  14   2       1026.63       1025.31         9.31 o
   6  14   2        848.55        849.66        17.23 o
   7  14   2        287.04        336.43         9.13 o
   8  14   2        454.97        459.84        12.28 o
   9  14   2        127.65        121.17         6.72 o
  -9  15   2         55.14         45.58         6.59 o
  -8  15   2        114.92        130.24         8.99 o
  -7  15   2        141.39        150.94         7.88 o
  -6  15   2        321.48       1074.40       398.23 o
  -5  15   2          0.10         -0.88         5.40 o
  -4  15   2       1597.45       1635.23        13.76 o
  -3  15   2        211.03        247.98         7.53 o
  -2  15   2        228.13        215.60         7.62 o
  -1  15   2        749.25        700.51        11.27 o
   0  15   2         19.40         14.65         6.14 o
   1  15   2         35.86         34.74         5.60 o
   2  15   2        811.61        863.21        10.73 o
   3  15   2         56.33         45.03         5.25 o
   4  15   2        337.10        351.28         7.03 o
   5  15   2          8.40          3.51         5.56 o
   6  15   2        415.90        444.09         8.83 o
   7  15   2        157.97        165.23         7.87 o
   8  15   2          0.15          3.63         7.27 o
   9  15   2          0.19         -1.98         8.82 o
  -9  16   2         35.73         23.69         7.77 o
  -8  16   2         60.32         45.28         6.71 o
  -7  16   2        149.85        153.25         7.43 o
  -6  16   2        427.08        486.92        10.00 o
  -5  16   2         25.71         28.55         6.19 o
  -4  16   2        242.49        235.74         7.29 o
  -3  16   2          8.01          8.21         6.15 o
  -2  16   2        532.04        514.13        10.15 o
  -1  16   2        820.89        877.37        10.07 o
   0  16   2       1063.03       1106.12        10.76 o
   1  16   2        313.53        325.44         7.71 o
   2  16   2        982.24       1053.14        12.93 o
   3  16   2        485.39        528.79         7.10 o
   4  16   2        883.37        802.67        11.42 o
   5  16   2       1368.95       1492.70        13.63 o
   6  16   2        161.50        187.33         8.00 o
   7  16   2        151.54        161.82         8.89 o
   8  16   2        361.40        322.35        11.93 o
   9  16   2        244.18        224.94        16.49 o
  -8  17   2         76.60         69.50         7.10 o
  -7  17   2         39.31         48.95         7.38 o
  -6  17   2         68.09         78.44         7.97 o
  -5  17   2       1041.02       1075.33        13.99 o
  -4  17   2          1.17         11.17         6.26 o
  -3  17   2        709.18        716.90        13.86 o
  -2  17   2        206.71        201.19         9.12 o
  -1  17   2        142.42        135.77         7.32 o
   0  17   2       1045.23       1046.25        11.66 o
   1  17   2        550.21        547.85         8.97 o
   2  17   2         84.94         77.70         7.41 o
   3  17   2        323.56        316.84         8.01 o
   4  17   2        108.53        105.28         5.68 o
   5  17   2          0.35         -0.93         8.63 o
   6  17   2         27.19         32.08         6.40 o
   7  17   2         74.84         72.54         7.45 o
   8  17   2         21.43         11.40         6.93 o
  -8  18   2        233.71        206.34        14.88 o
  -7  18   2        132.82        156.41         8.36 o
  -6  18   2         50.01         51.83         8.66 o
  -5  18   2         51.00         47.47         7.34 o
  -4  18   2       1630.54       1770.42        19.36 o
  -3  18   2        763.36        771.89        21.76 o
  -2  18   2        376.08        376.12         8.68 o
  -1  18   2        929.41        980.20        15.61 o
   0  18   2       1253.14       1313.24        12.97 o
   1  18   2        639.64        688.25         9.15 o
   2  18   2        191.81        171.75         6.16 o
   3  18   2        538.71        503.89         8.25 o
   4  18   2        115.07        122.84         8.20 o
   5  18   2       1845.93       2102.83        34.15 o
   6  18   2        492.78        497.03        15.34 o
   7  18   2        160.16        161.37         8.56 o
   8  18   2        160.66        115.56         6.96 o
  -8  19   2         17.59          1.65         8.34 o
  -7  19   2          0.75         -2.10         6.40 o
  -6  19   2        109.49         97.25         9.15 o
  -5  19   2        161.11        176.55         8.49 o
  -4  19   2         53.72         50.49         7.38 o
  -3  19   2          2.87         -0.52         8.68 o
  -2  19   2         16.92         10.99         5.42 o
  -1  19   2         32.48         23.75         5.54 o
   0  19   2        217.24        227.23         6.61 o
   1  19   2          2.27          4.04         5.55 o
   2  19   2         52.92         35.62         5.52 o
   3  19   2          1.96          7.67         6.72 o
   4  19   2        566.37        591.33        14.12 o
   5  19   2         34.36         39.22         6.53 o
   6  19   2          2.97          9.00         7.17 o
   7  19   2         20.98         23.68         6.79 o
   8  19   2          4.14          0.13        10.15 o
  -7  20   2        192.28        168.30         8.79 o
  -6  20   2         95.84         91.07         8.17 o
  -5  20   2        873.82        940.28        25.35 o
  -4  20   2        818.07        851.91        13.28 o
  -3  20   2        745.88        817.20        12.09 o
  -2  20   2        302.61        313.39         8.14 o
  -1  20   2        241.20        251.20         7.89 o
   0  20   2         44.65         58.67         8.01 o
   1  20   2        820.61        860.75        11.18 o
   2  20   2       1903.24       2033.88        17.84 o
   3  20   2         50.97         62.48         6.93 o
   4  20   2        158.24        141.57         7.52 o
   5  20   2        102.99        101.21         7.67 o
   6  20   2         88.38         74.39         7.66 o
   7  20   2        126.35         88.39         8.13 o
  -7  21   2        111.75        135.83        15.95 o
  -6  21   2         22.94         34.20         7.32 o
  -5  21   2          6.68         16.28         7.64 o
  -4  21   2         65.34         53.01         7.91 o
  -3  21   2         41.69         26.78         7.65 o
  -2  21   2          5.08         15.67         6.98 o
  -1  21   2         10.92          2.92         6.65 o
   0  21   2         36.48         63.12         6.75 o
   1  21   2          6.47         15.85         7.70 o
   2  21   2        351.98        363.45         8.25 o
   3  21   2          2.77         -2.38         7.62 o
   4  21   2        246.10        283.30         8.67 o
   5  21   2          1.57          1.22         7.23 o
   6  21   2        207.02        164.16         7.72 o
   7  21   2        303.11        277.97        11.18 o
  -6  22   2        115.27        106.44        11.30 o
  -5  22   2         33.74         21.13         8.50 o
  -4  22   2        537.90        550.15        15.08 o
  -3  22   2        188.43        209.27         9.13 o
  -2  22   2        138.91        148.67         8.73 o
  -1  22   2        371.91        381.91         8.06 o
   0  22   2         72.19         82.75         6.54 o
   1  22   2        238.20        318.92        34.24 o
   2  22   2         22.18         23.14         6.13 o
   3  22   2         14.55         17.16         7.56 o
   4  22   2          9.72         15.42         7.07 o
   5  22   2        200.21        209.56         9.24 o
   6  22   2         51.67         35.65         7.68 o
  -5  23   2          0.15         -0.93         8.39 o
  -4  23   2        118.59        119.68         7.71 o
  -3  23   2        407.55        443.81        12.21 o
  -2  23   2          9.66         18.31         8.07 o
  -1  23   2         62.09         37.74         7.09 o
   0  23   2        537.29        586.19        12.05 o
   1  23   2          4.98          0.60         7.28 o
   2  23   2          1.97          6.79         6.43 o
   3  23   2         64.58         74.23         7.34 o
   4  23   2        155.07        178.55         8.01 o
   5  23   2          0.68         -2.57         7.73 o
  -4  24   2         43.23         35.14         8.46 o
  -3  24   2         23.06         19.27         8.34 o
  -2  24   2        120.13        115.71         8.65 o
  -1  24   2        296.45        288.85         8.67 o
   0  24   2         78.73         82.89         8.28 o
   1  24   2         15.84         17.78         7.19 o
   2  24   2          0.74          0.75         7.42 o
   3  24   2        126.21        128.14         8.22 o
   4  24   2        291.85        306.74        16.86 o
  -3  25   2        156.28        140.96         9.46 o
  -2  25   2         11.97          8.45         6.77 o
  -1  25   2          1.53         -4.42         7.41 o
   0  25   2         11.43         11.26         7.11 o
   1  25   2          0.24         -0.28         7.92 o
   2  25   2         63.94         57.75         7.62 o
   3  25   2        156.80        154.48         8.60 o
  -2  26   2         41.65         28.88        11.07 o
  -1  26   2        126.38         99.93         7.61 o
   0  26   2          0.68         -2.06         6.80 o
   1  26   2          1.15         -2.59         6.36 o
   2  26   2          5.41          6.04         8.62 o
 -11   1   3        222.27        223.83        11.99 o
 -10   1   3        162.31        164.03        19.64 o
  -9   1   3        222.76        246.44         9.46 o
  -8   1   3        500.44        491.95         8.99 o
  -7   1   3       3389.71       3429.05        15.64 o
  -6   1   3         69.74         58.83         7.80 o
  -5   1   3       5272.72       5433.19        38.68 o
  -4   1   3        494.77        523.36        10.39 o
  -3   1   3      10868.74      11443.22       106.99 o
  -2   1   3        413.39        360.71        10.01 o
  -1   1   3        941.33        710.87        13.57 o
   0   1   3        358.92        293.38         9.20 o
   1   1   3       7990.28       7515.86        44.05 o
   2   1   3       2025.02       1934.53        13.05 o
   3   1   3       1177.09       1000.63        10.28 o
   4   1   3        131.57        128.09         5.88 o
   5   1   3       3146.90       3119.59        17.38 o
   6   1   3        241.25        251.10         6.94 o
   7   1   3       1949.48       1987.46        14.60 o
   8   1   3        351.24        349.56         6.47 o
   9   1   3        464.28        519.86         9.03 o
  10   1   3         34.34         43.44         5.49 o
  11   1   3        939.61        845.61        60.00 o
 -11   2   3        134.70         98.77        12.33 o
 -10   2   3         72.06         73.74         9.88 o
  -9   2   3         47.71         54.38        11.48 o
  -8   2   3         21.70         18.72         5.64 o
  -7   2   3        779.15        783.13         9.82 o
  -6   2   3         79.63         81.71         7.18 o
  -5   2   3        691.93        656.44         9.64 o
  -4   2   3         71.72         70.15         7.87 o
  -3   2   3         98.98         90.91         8.88 o
  -2   2   3       4106.56       3815.05        25.02 o
  -1   2   3          1.17         -4.40         8.46 o
   0   2   3      10759.08      10710.43        67.60 o
   1   2   3       1543.57       1312.06        11.65 o
   2   2   3       1692.31       1611.66        12.26 o
   3   2   3       1204.23       1167.49        10.78 o
   4   2   3        713.75        695.50         9.93 o
   5   2   3        353.11        393.60        35.51 o
   6   2   3          3.69         11.18         5.93 o
   7   2   3          6.78         -3.30         5.33 o
   8   2   3        102.42        102.08         5.93 o
   9   2   3        138.49        154.47         7.30 o
  10   2   3         54.30         55.80         6.51 o
  11   2   3         43.34         37.72         9.72 o
 -11   3   3        251.91        230.53        14.21 o
 -10   3   3         79.92         84.51         8.13 o
  -9   3   3       1510.67       1729.49        12.45 o
  -8   3   3        612.64        635.82         9.09 o
  -7   3   3       1949.85       2055.06        35.97 o
  -6   3   3        198.85        201.00         7.67 o
  -5   3   3       3009.72       3075.50        38.76 o
  -4   3   3       5264.10       5499.02        39.13 o
  -3   3   3       3245.43       3233.33        37.79 o
  -2   3   3         46.89         33.25         8.62 o
  -1   3   3       3962.09       3664.84        39.99 o
   0   3   3        448.80        379.02        10.95 o
   1   3   3      32335.44      39831.28       517.90 o
   2   3   3       3440.21       3215.18        16.06 o
   3   3   3       1833.26       1764.57        21.03 o
   4   3   3        181.17        176.49         6.55 o
   5   3   3       2912.00       2870.66        14.00 o
   6   3   3        426.76        428.07         7.06 o
   7   3   3       3555.22       3697.32        46.15 o
   8   3   3         22.95          7.01         5.57 o
   9   3   3        598.55        655.97        14.27 o
  10   3   3        174.43        177.64         6.94 o
  11   3   3        115.01         91.54         8.67 o
 -11   4   3        109.08         80.74        13.39 o
 -10   4   3         95.55         85.08         7.74 o
  -9   4   3         29.27         33.36         8.84 o
  -8   4   3        413.13        416.35        13.42 o
  -7   4   3          0.09          9.40         6.14 o
  -6   4   3         37.97         47.66         6.66 o
  -5   4   3          2.98          4.76         7.61 o
  -4   4   3       3266.62       3431.97        37.35 o
  -3   4   3       1895.15       1883.33        15.65 o
  -2   4   3        115.95         93.01         7.80 o
  -1   4   3       1184.01       1027.24        15.69 o
   0   4   3        938.50        823.88        12.89 o
   1   4   3        598.88        539.96         8.84 o
   2   4   3       1511.43       1433.55        11.65 o
   3   4   3       1602.23       1617.07        16.08 o
   4   4   3        911.29        927.16        10.59 o
   5   4   3         41.21         41.30         6.65 o
   6   4   3          0.32          0.59         5.91 o
   7   4   3         76.60         71.85         5.86 o
   8   4   3        277.75        290.93         6.35 o
   9   4   3        222.66        254.33         8.48 o
  10   4   3         22.37         24.17         7.85 o
  11   4   3         53.40         12.89         6.76 o
 -11   5   3        140.00        115.70        12.91 o
 -10   5   3        188.68        172.74         8.13 o
  -9   5   3        637.24        693.97        13.48 o
  -8   5   3        366.84        348.38         7.22 o
  -7   5   3         91.61         79.88         6.95 o
  -6   5   3         24.26         28.15         7.64 o
  -5   5   3       2937.66       2957.65        28.19 o
  -4   5   3        236.00        294.93         7.91 o
  -3   5   3       1455.31       1421.15        17.29 o
  -2   5   3       4179.40       4102.67        65.19 o
  -1   5   3         65.17         35.20         8.37 o
   0   5   3         13.36          1.86         7.32 o
   1   5   3        114.08         92.01         6.17 o
   2   5   3       1797.25       1644.05        12.75 o
   3   5   3       2548.68       2412.03        13.14 o
   4   5   3       4001.98       4052.45        52.79 o
   5   5   3       3000.13       3250.68        26.26 o
   6   5   3        705.56        679.07         8.64 o
   7   5   3         84.79         82.13         5.51 o
   8   5   3        439.71        431.75         7.59 o
   9   5   3        381.48        384.97         8.00 o
  10   5   3         40.17         37.81         8.25 o
  11   5   3        111.88         89.94         7.87 o
 -11   6   3          8.10         10.66         9.86 o
 -10   6   3        963.21        981.15        34.42 o
  -9   6   3        215.36        213.45         8.95 o
  -8   6   3        366.93        414.07        11.54 o
  -7   6   3         25.87         28.14         6.13 o
  -6   6   3       2148.81       2290.02        34.57 o
  -5   6   3        394.40        389.73         8.77 o
  -4   6   3        295.91        294.45         8.56 o
  -3   6   3        231.58        226.40         9.47 o
  -2   6   3         16.88         15.60         8.21 o
  -1   6   3        832.82        787.22        13.78 o
   0   6   3        110.74        108.40         9.91 o
   1   6   3       1567.71       1481.30        13.10 o
   2   6   3        258.94        267.33         7.61 o
   3   6   3        797.44        823.72        14.78 o
   4   6   3        134.76        144.43         7.26 o
   5   6   3        183.87        199.87         6.80 o
   6   6   3        140.29        142.40         6.43 o
   7   6   3        257.53        284.43         8.03 o
   8   6   3          0.08         -7.13         7.88 o
   9   6   3          2.96         18.94         6.74 o
  10   6   3         65.32         47.89         6.78 o
  11   6   3        107.74        103.75         9.48 o
 -11   7   3        107.92         71.16        17.30 o
 -10   7   3         75.93         83.55        12.00 o
  -9   7   3        167.46        182.50        12.18 o
  -8   7   3        529.04        552.14        10.51 o
  -7   7   3         80.92         75.08         6.33 o
  -6   7   3       1040.20       1094.97        27.83 o
  -5   7   3        269.45        283.60         8.20 o
  -4   7   3        973.67        831.88        10.72 o
  -3   7   3          6.78         11.26         7.33 o
  -2   7   3        238.43        157.41         9.70 o
  -1   7   3          8.21          3.61         8.31 o
   0   7   3       4503.84       4104.58        24.04 o
   1   7   3       3094.20       3181.94        32.10 o
   2   7   3       2676.27       2623.60        29.95 o
   3   7   3         15.31         10.64         6.24 o
   4   7   3       1214.25       1074.57         9.18 o
   5   7   3        188.04        158.85         7.47 o
   6   7   3        703.99        654.16         8.99 o
   7   7   3        430.33        426.50         9.91 o
   8   7   3        867.95        946.10        10.30 o
   9   7   3         89.50         98.19         8.63 o
  10   7   3       1021.97       1027.73        57.87 o
 -10   8   3        190.36        193.03         9.63 o
  -9   8   3         28.33         44.71         9.06 o
  -8   8   3         16.27         -8.42         9.43 o
  -7   8   3        135.75        126.94         7.02 o
  -6   8   3        665.02        659.81        19.63 o
  -5   8   3         21.86         19.79         7.01 o
  -4   8   3         18.31         26.92         7.60 o
  -3   8   3        113.93        124.60         7.96 o
  -2   8   3        107.36        115.17         7.47 o
  -1   8   3       1555.77       1628.39        17.68 o
   0   8   3          1.02          1.34         7.33 o
   1   8   3          4.21          2.01         6.44 o
   2   8   3        522.76        474.73         7.73 o
   3   8   3       1818.95       1909.05        12.54 o
   4   8   3        194.40        201.97         5.95 o
   5   8   3         83.13         79.87         5.72 o
   6   8   3         13.50         16.63         5.87 o
   7   8   3         96.26         86.17         5.72 o
   8   8   3         10.11         22.96         6.17 o
   9   8   3        322.31        341.03         8.03 o
  10   8   3         51.92         58.73         8.22 o
 -10   9   3        142.13        134.97         7.53 o
  -9   9   3          1.10         -7.38         7.38 o
  -8   9   3        369.64        417.80        16.98 o
  -7   9   3         21.05          5.15         6.47 o
  -6   9   3       1070.41       1166.03        15.08 o
  -5   9   3         34.99         25.99         6.94 o
  -4   9   3       2231.12       2289.89        20.75 o
  -3   9   3        374.57        401.28         8.98 o
  -2   9   3       1259.31       1118.32        12.85 o
  -1   9   3        663.77        702.37        14.43 o
   0   9   3       8376.16       8493.27        49.67 o
   1   9   3       1602.49       1762.10        18.98 o
   2   9   3        788.56        684.98         9.78 o
   3   9   3         26.39         25.62         6.58 o
   4   9   3       1975.81       1916.13        22.79 o
   5   9   3         15.52         15.83         5.58 o
   6   9   3       2817.38       2953.35        32.96 o
   7   9   3         81.68         71.07         5.89 o
   8   9   3          9.07         -1.19         6.24 o
   9   9   3         19.78         39.56         6.91 o
  10   9   3       1419.98       1379.80        65.75 o
 -10  10   3         33.81         16.92         6.34 o
  -9  10   3         67.44         83.32         7.52 o
  -8  10   3         25.87         32.53         7.41 o
  -7  10   3        185.22        166.95         7.07 o
  -6  10   3         48.15         35.22         7.42 o
  -5  10   3         84.76         73.59         6.97 o
  -4  10   3          1.06          4.90         5.99 o
  -3  10   3        136.26        142.58         7.62 o
  -2  10   3          5.95          4.93         7.04 o
  -1  10   3         77.23         71.81         9.99 o
   0  10   3        976.00        977.28        20.15 o
   1  10   3       1752.88       1773.28        29.13 o
   2  10   3         21.63         16.23         5.50 o
   3  10   3        130.36        103.67         5.76 o
   4  10   3         75.53         62.16         5.58 o
   5  10   3        141.86        131.31         7.58 o
   6  10   3        707.76        761.20         8.04 o
   7  10   3         68.97         68.30         5.85 o
   8  10   3        102.13         93.51         6.88 o
   9  10   3          1.43          4.04         7.39 o
  10  10   3         33.16         21.19         6.34 o
 -10  11   3        241.16        198.50        16.94 o
  -9  11   3          0.97          7.14         6.70 o
  -8  11   3        663.00        701.83        11.48 o
  -7  11   3          2.82          4.92         7.67 o
  -6  11   3        457.09        453.22        11.41 o
  -5  11   3        119.94        113.52         6.69 o
  -4  11   3       2035.40       2060.05        15.94 o
  -3  11   3        858.86        855.69        13.76 o
  -2  11   3       3448.80       3499.14        62.56 o
  -1  11   3        120.56        140.90        10.89 o
   0  11   3       4074.33       3915.02        37.68 o
   1  11   3       1227.00       1395.48        13.84 o
   2  11   3       2159.94       2013.02        15.65 o
   3  11   3        433.72        437.92         7.10 o
   4  11   3        727.23        686.56         7.61 o
   5  11   3          7.28          8.68         5.36 o
   6  11   3        306.01        317.99         8.13 o
   7  11   3          1.52          3.06         6.56 o
   8  11   3       1811.58       2062.96        27.60 o
   9  11   3         30.87         32.29         8.75 o
  10  11   3        238.77        193.16        11.85 o
 -10  12   3        281.92        240.65        15.92 o
  -9  12   3         67.58         67.11         7.58 o
  -8  12   3         11.39         11.76         7.07 o
  -7  12   3        298.48        300.77        12.36 o
  -6  12   3        101.04        106.53         5.98 o
  -5  12   3        118.64        102.94         7.01 o
  -4  12   3        101.14        106.40         6.16 o
  -3  12   3        534.10        561.84        10.23 o
  -2  12   3        132.57        132.73         8.26 o
  -1  12   3         98.13         73.23         6.73 o
   0  12   3       2496.10       2682.68        20.04 o
   1  12   3        107.81        102.57         6.91 o
   2  12   3       1034.21       1108.30        11.47 o
   3  12   3        612.50        640.75         8.36 o
   4  12   3        530.51        507.77         7.40 o
   5  12   3        124.65        141.42         6.80 o
   6  12   3        523.14        477.86         7.85 o
   7  12   3         18.23         22.29         7.96 o
   8  12   3         20.47         21.51         9.20 o
   9  12   3         19.91         22.11         6.89 o
  10  12   3         18.88         26.80         8.66 o
  -9  13   3        111.70        100.34         8.57 o
  -8  13   3        800.93        879.51        20.93 o
  -7  13   3         38.45         45.28         7.35 o
  -6  13   3        148.22        160.97         7.00 o
  -5  13   3          1.82          5.39         5.99 o
  -4  13   3       3787.81       3776.23        60.79 o
  -3  13   3        258.76        263.00         8.77 o
  -2  13   3       1558.36       1591.01        15.90 o
  -1  13   3        120.50        115.07         6.79 o
   0  13   3       1765.58       1712.31        30.04 o
   1  13   3       2442.98       2537.53        26.65 o
   2  13   3       5325.69       5462.90        41.79 o
   3  13   3         78.11         81.03         6.13 o
   4  13   3        156.51        163.17         7.11 o
   5  13   3        212.44        206.68         6.94 o
   6  13   3       1116.42       1155.81        19.63 o
   7  13   3          5.84          4.84         7.14 o
   8  13   3        182.55        193.85         7.57 o
   9  13   3         30.57         45.04         8.14 o
  -9  14   3         50.63         50.97         8.27 o
  -8  14   3        373.84        362.27         8.08 o
  -7  14   3         25.22         36.83         6.43 o
  -6  14   3          5.74          6.06         7.26 o
  -5  14   3        182.63        179.00         7.35 o
  -4  14   3        468.02        458.25         8.94 o
  -3  14   3        300.65        315.83         9.31 o
  -2  14   3       1068.89       1093.61        15.55 o
  -1  14   3        385.24        382.43         9.21 o
   0  14   3         80.98         94.60         6.99 o
   1  14   3          0.03          3.22         6.47 o
   2  14   3         36.23         32.26         6.87 o
   3  14   3        469.50        528.14         8.46 o
   4  14   3         16.95         17.41         5.18 o
   5  14   3          0.50         -4.11         5.83 o
   6  14   3          1.19          1.59         6.80 o
   7  14   3        138.45        126.00         7.27 o
   8  14   3          5.09          6.44         6.77 o
   9  14   3         78.26         41.67         7.76 o
  -9  15   3          6.37         15.86         7.53 o
  -8  15   3         43.88         43.38         8.12 o
  -7  15   3         11.46         12.27         6.51 o
  -6  15   3         23.34         28.93         6.05 o
  -5  15   3        123.47        121.44         6.56 o
  -4  15   3         45.90         45.69         6.22 o
  -3  15   3          5.70          8.02         6.59 o
  -2  15   3        204.51        192.49         9.05 o
  -1  15   3        486.83        529.64        11.40 o
   0  15   3        345.28        338.27         9.07 o
   1  15   3          5.19          3.58         6.44 o
   2  15   3        330.10        348.95         8.22 o
   3  15   3        320.78        326.78         6.50 o
   4  15   3        141.92        158.31         5.96 o
   5  15   3         33.05         35.50         6.41 o
   6  15   3        409.03        415.80         8.74 o
   7  15   3          9.79          4.19         7.23 o
   8  15   3         34.58         35.15         8.00 o
   9  15   3          7.72          6.49         7.01 o
  -9  16   3         13.57         17.25         8.27 o
  -8  16   3        115.57        123.90         7.46 o
  -7  16   3         40.91         41.52         8.70 o
  -6  16   3         12.54          8.62         7.69 o
  -5  16   3        107.30        115.02         8.97 o
  -4  16   3        101.75        107.72         6.74 o
  -3  16   3         18.52         17.66         6.03 o
  -2  16   3        904.72        921.62        12.37 o
  -1  16   3        486.92        465.12         8.54 o
   0  16   3         66.12         66.62         6.06 o
   1  16   3         21.33         20.81         5.67 o
   2  16   3        425.45        485.82         9.44 o
   3  16   3        183.18        214.46         6.66 o
   4  16   3        351.19        299.77         6.18 o
   5  16   3        115.16        121.06         6.95 o
   6  16   3        276.55        273.07         8.51 o
   7  16   3         52.87         51.71         7.04 o
   8  16   3          0.76          5.77         6.78 o
   9  16   3         82.92         72.15         8.68 o
  -8  17   3         61.13         55.44         8.91 o
  -7  17   3        281.28        283.62         8.03 o
  -6  17   3         99.40        100.66        13.24 o
  -5  17   3        263.03        319.06         9.65 o
  -4  17   3        301.79        318.19         9.23 o
  -3  17   3        170.70        173.86         8.83 o
  -2  17   3        389.95        375.82         9.35 o
  -1  17   3        471.24        504.96         9.44 o
   0  17   3         22.10         13.76         6.14 o
   1  17   3        478.29        534.84         8.97 o
   2  17   3        564.18        537.55         7.89 o
   3  17   3        919.96        949.79        17.54 o
   4  17   3         48.28         58.53         7.12 o
   5  17   3        174.59        192.79         8.09 o
   6  17   3         68.81         74.13         8.13 o
   7  17   3        164.35        163.26         7.19 o
   8  17   3         22.46         24.50         6.60 o
  -8  18   3        205.21        169.71         8.35 o
  -7  18   3          8.09         17.11         6.84 o
  -6  18   3          9.27          5.52         7.12 o
  -5  18   3        113.67        107.04         7.57 o
  -4  18   3         46.31         42.37         6.93 o
  -3  18   3          2.48          4.91         7.68 o
  -2  18   3        589.11        580.15         9.87 o
  -1  18   3        427.60        442.58         8.21 o
   0  18   3         44.85         44.77         6.57 o
   1  18   3          0.29         -2.22         5.60 o
   2  18   3        585.80        563.51         8.65 o
   3  18   3        883.53        889.98        11.97 o
   4  18   3          9.19          4.06         6.92 o
   5  18   3         53.62         48.38         7.03 o
   6  18   3          5.31          1.62         6.39 o
   7  18   3          8.47          1.47         7.85 o
   8  18   3          0.05         -0.61         7.37 o
  -7  19   3       1079.35        993.87        27.36 o
  -6  19   3        281.94        281.20        13.64 o
  -5  19   3        260.73        289.65         9.42 o
  -4  19   3        433.90        431.52        13.79 o
  -3  19   3       3295.33       3661.21        39.69 o
  -2  19   3          4.72          0.60         7.78 o
  -1  19   3        903.54        918.26        24.76 o
   0  19   3        578.95        561.21        11.73 o
   1  19   3        712.31        673.35        21.85 o
   2  19   3          6.23         14.05         7.24 o
   3  19   3        630.08        726.47        11.11 o
   4  19   3        164.49        170.10         9.07 o
   5  19   3        476.94        543.71         9.51 o
   6  19   3        100.09         87.39         7.60 o
   7  19   3         93.07         79.62         7.00 o
  -7  20   3         13.31         17.75         6.43 o
  -6  20   3         35.10         38.73         7.34 o
  -5  20   3         22.40         32.00         8.32 o
  -4  20   3        111.40        113.73         8.14 o
  -3  20   3         16.07         24.09         6.96 o
  -2  20   3         29.47         27.01         8.72 o
  -1  20   3          2.80          5.95         7.96 o
   0  20   3         78.04         72.40         7.82 o
   1  20   3          5.35         -0.36         7.98 o
   2  20   3        110.57        107.88         7.84 o
   3  20   3        112.06        143.32         7.29 o
   4  20   3         81.75         78.94         7.18 o
   5  20   3         20.43         20.30         6.79 o
   6  20   3          0.45          0.36         6.75 o
   7  20   3         15.86          2.97         8.16 o
  -6  21   3        148.13        138.89         7.90 o
  -5  21   3        665.96        684.24        18.20 o
  -4  21   3         64.26         68.97         8.36 o
  -3  21   3        172.42        182.58         8.07 o
  -2  21   3          3.56          0.84         8.22 o
  -1  21   3        682.95        751.19        13.05 o
   0  21   3         54.40         45.73         7.65 o
   1  21   3         28.15         36.95         7.57 o
   2  21   3         21.58         20.05         7.81 o
   3  21   3        292.51        330.78         7.70 o
   4  21   3         37.28         37.95         7.24 o
   5  21   3        602.36        588.24        12.77 o
   6  21   3         48.84         37.39         8.78 o
  -6  22   3         94.96         92.44         9.34 o
  -5  22   3          1.13         14.12        10.18 o
  -4  22   3          0.53          3.83         8.92 o
  -3  22   3         95.34        103.05         7.02 o
  -2  22   3         37.71         37.19         8.78 o
  -1  22   3         13.09         -1.08         8.66 o
   0  22   3         73.81         77.12         8.62 o
   1  22   3        211.63        215.79         7.64 o
   2  22   3         23.85         27.98         7.72 o
   3  22   3         53.75         52.07         7.19 o
   4  22   3         38.80         37.10         7.82 o
   5  22   3        108.75         93.16         8.45 o
   6  22   3        432.45        400.82        13.36 o
  -5  23   3        228.58        191.49        10.81 o
  -4  23   3          1.40          5.52         7.16 o
  -3  23   3        155.85        160.15         8.74 o
  -2  23   3          1.81         -4.38         8.73 o
  -1  23   3        313.73        289.85        14.52 o
   0  23   3         12.72         22.71         7.11 o
   1  23   3        171.80        173.61         8.32 o
   2  23   3         27.07         33.41         8.36 o
   3  23   3        220.94        228.84         9.98 o
   4  23   3         42.87         46.75         6.52 o
   5  23   3        805.26        762.96        33.93 o
  -4  24   3          0.03          7.86         7.27 o
  -3  24   3        100.33        104.26         8.76 o
  -2  24   3         21.96         31.71         8.44 o
  -1  24   3          8.79         12.05         7.10 o
   0  24   3          0.70          2.47         9.54 o
   1  24   3         62.91         72.17         7.72 o
   2  24   3         30.60         28.12         8.48 o
   3  24   3         36.54         35.64         8.09 o
   4  24   3          5.34          6.38         6.85 o
  -3  25   3        135.99        130.02        11.43 o
  -2  25   3         13.92          8.25         8.75 o
  -1  25   3         65.58         43.49         9.89 o
   0  25   3         33.81         53.07        11.35 o
   1  25   3         38.26         25.77         7.55 o
   2  25   3        527.57        465.54        26.31 o
   3  25   3        339.88        297.35        10.84 o
  -1  26   3          0.07         -7.33        14.02 o
   0  26   3          2.01         -3.58         9.81 o
   1  26   3         20.42         23.02        11.13 o
 -11   0   4        659.71        709.46        41.08 o
 -10   0   4         97.93         95.92        11.82 o
  -9   0   4       1806.42       2070.06        31.50 o
  -8   0   4        174.04        140.12        11.96 o
  -7   0   4       1696.36       1675.56        17.73 o
  -6   0   4        219.03        212.59        10.98 o
  -5   0   4       3336.48       3463.58        25.25 o
  -4   0   4          7.81         17.08         9.88 o
  -3   0   4       5877.25       5952.76        74.76 o
  -2   0   4         10.74         -0.61        10.46 o
  -1   0   4       2244.51       2004.14        57.65 o
   0   0   4       3254.84       3255.34        26.40 o
   1   0   4       9638.27       9459.52        69.15 o
   2   0   4        433.42        413.07         9.18 o
   3   0   4       4382.40       4192.50        34.53 o
   4   0   4       1241.06       1306.50        13.54 o
   5   0   4        476.25        404.80        11.48 o
   6   0   4         76.96         56.09         9.81 o
   7   0   4       2079.59       2307.85        18.06 o
   8   0   4         56.05         53.59         8.03 o
   9   0   4        506.16        556.75        14.19 o
  10   0   4        268.85        302.70        12.27 o
  11   0   4        526.06        483.57        54.32 o
 -11   1   4          1.10         11.13         7.36 o
 -10   1   4          0.29         -7.86         7.86 o
  -9   1   4          2.38         -4.64         8.03 o
  -8   1   4        147.36        134.76         6.15 o
  -7   1   4       1660.63       1698.21        37.52 o
  -6   1   4        641.90        636.70         9.34 o
  -5   1   4         49.28         50.03         7.19 o
  -4   1   4        107.14        104.86         7.56 o
  -3   1   4       2141.78       2369.30        21.24 o
  -2   1   4        718.62        684.08        11.59 o
  -1   1   4         26.01         29.00         8.60 o
   0   1   4          0.61         -0.04         5.92 o
   1   1   4         18.47         20.47         5.14 o
   2   1   4         31.08         22.53         5.95 o
   3   1   4        281.54        316.28         6.90 o
   4   1   4       3213.81       3477.72        37.41 o
   5   1   4          2.10          5.00         5.27 o
   6   1   4          9.43          4.02         6.31 o
   7   1   4          9.77         15.22         5.78 o
   8   1   4         55.35         65.37         6.34 o
   9   1   4         13.10         16.97         5.65 o
  10   1   4        148.51        135.03         6.14 o
  11   1   4         54.75         45.72         7.59 o
 -11   2   4        469.17        420.06        15.81 o
 -10   2   4         82.67         89.53         7.67 o
  -9   2   4       2427.98       2619.90        26.30 o
  -8   2   4       1070.89       1112.53        12.07 o
  -7   2   4       2784.95       2951.35        28.81 o
  -6   2   4        234.53        205.21         7.63 o
  -5   2   4       1934.53       2033.42        44.96 o
  -4   2   4        198.11        194.57         8.09 o
  -3   2   4       2988.97       2876.33        19.76 o
  -2   2   4        470.09        460.12         9.61 o
  -1   2   4        799.93        667.21        12.43 o
   0   2   4        578.60        547.13         9.70 o
   1   2   4       5328.75       5035.28        24.80 o
   2   2   4       3516.13       3525.87        21.13 o
   3   2   4       1008.69        808.03         8.43 o
   4   2   4        222.62        197.69         5.90 o
   5   2   4       3037.29       3185.15        24.44 o
   6   2   4         49.74         45.76         6.04 o
   7   2   4       1652.63       1733.63        17.30 o
   8   2   4         58.68         58.45         5.32 o
   9   2   4        175.03        190.76         7.34 o
  10   2   4        245.23        235.51        10.34 o
  11   2   4        255.25        199.24        16.87 o
 -11   3   4          2.68          1.17         9.43 o
 -10   3   4          3.22          1.61         8.51 o
  -9   3   4         10.80         18.09        12.60 o
  -8   3   4        602.39        591.50        10.65 o
  -7   3   4        819.48        806.58         9.05 o
  -6   3   4        270.02        250.08         7.39 o
  -5   3   4       1702.62       1752.21        39.09 o
  -4   3   4       2114.02       2223.28        15.54 o
  -3   3   4        107.57        149.43         8.21 o
  -2   3   4         83.41         77.08         7.00 o
  -1   3   4       1251.60       1131.61        15.41 o
   0   3   4        585.75        491.20         9.64 o
   1   3   4       8049.04       8362.65        36.02 o
   2   3   4       2070.97       2242.81        16.78 o
   3   3   4        103.44        121.38         5.33 o
   4   3   4       1430.36       1480.97        13.68 o
   5   3   4        109.15         89.34         5.52 o
   6   3   4         26.79         22.40         5.35 o
   7   3   4        179.19        178.86         6.06 o
   8   3   4        445.97        465.85         8.23 o
   9   3   4          2.84          4.69         6.39 o
  10   3   4         61.56         64.72         6.53 o
  11   3   4         56.79         44.54         7.83 o
 -11   4   4        384.54        386.91        28.05 o
 -10   4   4         99.61         89.36        11.85 o
  -9   4   4         48.75         67.97         9.46 o
  -8   4   4        445.14        456.34         9.08 o
  -7   4   4        856.88        879.81         9.61 o
  -6   4   4         87.66         91.76         6.22 o
  -5   4   4        282.75        319.09        11.52 o
  -4   4   4        971.78        935.52        16.13 o
  -3   4   4       3259.84       3252.69        69.38 o
  -2   4   4         42.79         25.35         8.15 o
  -1   4   4        286.43        217.64         9.76 o
   0   4   4       1057.95        943.51        12.14 o
   1   4   4      15565.11      16893.67       168.30 o
   2   4   4       4786.41       4715.32        38.65 o
   3   4   4       3874.34       3967.63        40.95 o
   4   4   4        726.89        704.68        11.29 o
   5   4   4       2190.09       2170.12        25.19 o
   6   4   4       1609.48       1642.94        10.78 o
   7   4   4       1194.31       1240.69         8.61 o
   8   4   4         96.41        106.17         7.82 o
   9   4   4         69.80         82.27         9.90 o
  10   4   4        150.38        122.95        11.78 o
  11   4   4        258.22        242.54         8.34 o
 -11   5   4        103.53         81.54        10.50 o
 -10   5   4         40.69         47.75         8.19 o
  -9   5   4         71.71         65.96         7.52 o
  -8   5   4         17.50         23.52         6.94 o
  -7   5   4         35.34         31.91         6.65 o
  -6   5   4        386.24        365.05         8.79 o
  -5   5   4        472.42        532.14        10.54 o
  -4   5   4         10.31          8.16         7.52 o
  -3   5   4       2617.93       2820.22        17.76 o
  -2   5   4        316.34        263.94         9.52 o
  -1   5   4         33.29         53.16         8.83 o
   0   5   4        887.25        917.18        11.05 o
   1   5   4       2378.29       2239.20        16.10 o
   2   5   4        442.61        417.39         7.26 o
   3   5   4       1191.08       1209.65        10.55 o
   4   5   4          0.74          3.15         5.12 o
   5   5   4        412.67        404.50         6.69 o
   6   5   4        962.63        998.20        17.22 o
   7   5   4        309.58        320.19         9.14 o
   8   5   4        801.15        854.85        16.23 o
   9   5   4        125.76        129.30         6.80 o
  10   5   4         35.60         37.05         6.50 o
 -10   6   4        414.92        390.03         8.82 o
  -9   6   4          2.43          5.71        10.21 o
  -8   6   4        106.00         99.75        10.00 o
  -7   6   4        820.44        848.56        10.86 o
  -6   6   4        271.15        265.28         7.47 o
  -5   6   4        335.04        281.49         8.71 o
  -4   6   4        764.25        635.66        15.96 o
  -3   6   4         45.67         64.36         9.01 o
  -2   6   4       2069.04       2025.94        17.68 o
  -1   6   4       5396.89       5732.86        69.98 o
   0   6   4       5029.01       4797.47        67.66 o
   1   6   4       1589.72       1499.07        14.53 o
   2   6   4       2602.71       2559.55        27.86 o
   3   6   4         79.16         80.50         5.58 o
   4   6   4       1222.61       1178.99         8.79 o
   5   6   4        888.17        927.25         9.04 o
   6   6   4       3117.16       3151.42        13.87 o
   7   6   4        163.36        164.86         5.74 o
   8   6   4          6.13          7.52         6.86 o
   9   6   4         85.48         93.73         6.38 o
  10   6   4        183.06        179.36         7.95 o
 -10   7   4        144.34        148.56         9.96 o
  -9   7   4        103.96        108.43        16.97 o
  -8   7   4        126.89        135.69         9.06 o
  -7   7   4          7.13          9.06         5.87 o
  -6   7   4       1041.59       1083.94        10.47 o
  -5   7   4          2.93          4.21         5.85 o
  -4   7   4       1607.91       1700.48        13.93 o
  -3   7   4          5.08         -1.16         8.48 o
  -2   7   4       2895.56       3032.87        19.71 o
  -1   7   4          6.84          2.07         8.14 o
   0   7   4         41.98         29.73        10.53 o
   1   7   4       1493.08       1446.07        15.01 o
   2   7   4       4569.37       4871.45        54.93 o
   3   7   4        381.71        357.28         6.92 o
   4   7   4          1.55         -0.39         4.78 o
   5   7   4         53.86         64.26         6.94 o
   6   7   4        437.85        454.98         8.48 o
   7   7   4        111.92        111.66         5.46 o
   8   7   4         25.04         23.63         6.21 o
   9   7   4        269.76        274.88         9.70 o
  10   7   4         68.90         54.02         6.64 o
 -10   8   4        212.77        199.34         9.00 o
  -9   8   4         15.31         20.07        10.85 o
  -8   8   4       1059.48       1126.76        22.57 o
  -7   8   4         32.73         37.59         7.00 o
  -6   8   4       1997.44       1941.67        23.91 o
  -5   8   4        364.24        385.62        10.60 o
  -4   8   4       2391.06       2237.21        26.85 o
  -3   8   4        192.94        205.52         8.67 o
  -2   8   4       3824.06       3868.24        23.70 o
  -1   8   4        181.53        210.33        13.62 o
   0   8   4       3057.11       2867.33        53.60 o
   1   8   4       1286.87       1390.61        16.77 o
   2   8   4        344.31        247.86         6.87 o
   3   8   4        337.23        367.01         6.99 o
   4   8   4        524.97        541.00         7.53 o
   5   8   4        827.43        889.57        13.79 o
   6   8   4         61.71         52.97        10.14 o
   7   8   4        157.63        146.10         5.82 o
   8   8   4        543.39        585.18         8.31 o
   9   8   4          6.31         24.46         6.11 o
  10   8   4        245.32        236.56         9.80 o
 -10   9   4         39.81         34.54         9.17 o
  -9   9   4         39.09         41.91         8.08 o
  -8   9   4         65.42         66.47         8.18 o
  -7   9   4         63.55         55.89         6.48 o
  -6   9   4          0.04          2.42         5.70 o
  -5   9   4         28.02         34.31         6.73 o
  -4   9   4        548.18        563.98         9.56 o
  -3   9   4          0.02         -0.92         7.36 o
  -2   9   4         10.75          5.62         6.82 o
  -1   9   4          0.99          4.43         9.86 o
   0   9   4         12.74          5.39         7.74 o
   1   9   4        509.38        504.10        10.63 o
   2   9   4        433.68        442.32         8.21 o
   3   9   4        109.93        119.17         6.34 o
   4   9   4        310.39        295.67         6.23 o
   5   9   4         42.17         43.13         6.36 o
   6   9   4        172.21        171.66         6.43 o
   7   9   4        336.65        334.79        10.86 o
   8   9   4        526.42        553.68        12.17 o
   9   9   4         71.85         80.28         7.19 o
  10   9   4          3.92         -5.63         7.45 o
 -10  10   4        130.27        121.50        15.75 o
  -9  10   4          4.28          2.65         6.86 o
  -8  10   4        764.87        873.63        15.22 o
  -7  10   4         90.00        118.80         8.37 o
  -6  10   4        429.64        393.96        13.20 o
  -5  10   4        298.98        288.18         8.21 o
  -4  10   4       3034.10       3104.54        44.52 o
  -3  10   4       1302.96       1379.12        18.33 o
  -2  10   4       4682.65       4842.05        58.95 o
  -1  10   4        423.98        392.76        14.40 o
   0  10   4       2447.91       2425.44        18.10 o
   1  10   4         28.42         19.08         8.61 o
   2  10   4       1524.02       1580.81        11.53 o
   3  10   4          7.60          7.32         5.82 o
   4  10   4       1200.92       1222.88        15.23 o
   5  10   4        586.44        579.26         8.16 o
   6  10   4        945.63        979.15        20.44 o
   7  10   4        152.83        189.12         8.56 o
   8  10   4        907.30        973.78        10.68 o
   9  10   4        188.80        178.62         9.45 o
  10  10   4         76.36         71.83         8.17 o
 -10  11   4          7.09          7.15         8.92 o
  -9  11   4          0.06         -1.87         6.55 o
  -8  11   4        163.07        148.88         7.56 o
  -7  11   4        122.38        110.22         8.36 o
  -6  11   4         75.64         82.38         5.80 o
  -5  11   4         56.74         51.36         7.50 o
  -4  11   4        250.71        243.18         7.68 o
  -3  11   4        188.15        174.00         8.43 o
  -2  11   4         30.26         24.14         7.40 o
  -1  11   4        300.25        305.53         9.78 o
   0  11   4        310.80        368.31        12.58 o
   1  11   4         22.27         14.23         6.82 o
   2  11   4        184.39        167.49         6.43 o
   3  11   4         62.78         62.02         5.52 o
   4  11   4        326.33        313.87         6.85 o
   5  11   4        423.56        445.57         6.77 o
   6  11   4         21.64         21.31         5.28 o
   7  11   4        485.77        508.04        13.61 o
   8  11   4          0.44         -5.47         6.94 o
   9  11   4         10.46         14.90         7.39 o
  10  11   4          0.88          0.34         8.30 o
  -9  12   4          1.64          0.40         6.83 o
  -8  12   4        787.46        881.22        11.24 o
  -7  12   4          4.10          7.67         7.86 o
  -6  12   4        174.74        195.66         6.46 o
  -5  12   4        211.11        191.42         9.73 o
  -4  12   4       4120.69       4311.62        43.56 o
  -3  12   4        812.42        818.96        11.31 o
  -2  12   4       2436.80       2492.97        44.13 o
  -1  12   4         19.38         25.09         6.78 o
   0  12   4        436.88        427.08        10.30 o
   1  12   4         30.87         29.42         9.57 o
   2  12   4       2473.64       2471.04        29.95 o
   3  12   4        634.30        677.52         8.28 o
   4  12   4         34.72         25.83         5.22 o
   5  12   4         31.56         35.03         5.72 o
   6  12   4        874.14        866.46        16.50 o
   7  12   4        440.56        488.76        15.51 o
   8  12   4        178.91        191.00         7.23 o
   9  12   4         42.19         42.93         8.16 o
  -9  13   4         25.00         31.57         6.92 o
  -8  13   4         25.47         26.56         7.14 o
  -7  13   4          0.74         -7.11         8.58 o
  -6  13   4          3.20          2.33         6.92 o
  -5  13   4        677.15        697.72        11.37 o
  -4  13   4        398.36        431.18         9.28 o
  -3  13   4        162.15        165.80         8.34 o
  -2  13   4        527.85        497.17        10.89 o
  -1  13   4        243.82        261.98         9.47 o
   0  13   4        366.56        371.44        10.17 o
   1  13   4         25.04         24.82         6.90 o
   2  13   4         97.53         92.40         7.98 o
   3  13   4        468.52        490.52         8.36 o
   4  13   4         21.98         17.04         6.11 o
   5  13   4        390.46        367.11         9.29 o
   6  13   4         46.80         36.19         7.11 o
   7  13   4         54.11         58.34         6.67 o
   8  13   4         88.31         86.36         6.85 o
   9  13   4          1.08          8.45         8.63 o
  -9  14   4          5.93          1.46         7.44 o
  -8  14   4        132.22        148.26         8.61 o
  -7  14   4         26.27         41.10         7.95 o
  -6  14   4        283.80        314.05         7.74 o
  -5  14   4          0.97          1.20         5.40 o
  -4  14   4         55.90         49.28         7.38 o
  -3  14   4       1576.64       1642.90        26.28 o
  -2  14   4        130.84        105.49        10.42 o
  -1  14   4        281.88        319.97         9.69 o
   0  14   4        694.80        752.92        12.60 o
   1  14   4        267.49        268.42         7.95 o
   2  14   4       1315.68       1374.12        12.69 o
   3  14   4         30.36         28.57         6.65 o
   4  14   4         23.19         23.40         6.45 o
   5  14   4         39.10         40.82         4.86 o
   6  14   4        760.84        823.74         9.56 o
   7  14   4          3.39          5.09         6.80 o
   8  14   4         41.08         34.14         6.57 o
   9  14   4         61.80         47.28         8.95 o
  -9  15   4         95.51         75.71         9.49 o
  -8  15   4        103.61         94.71         8.43 o
  -7  15   4         19.81         33.43         6.82 o
  -6  15   4         85.71         91.40         7.48 o
  -5  15   4         35.13         42.66         7.90 o
  -4  15   4       1134.33       1178.32        11.92 o
  -3  15   4       1442.23       1492.89        14.75 o
  -2  15   4         94.50         93.61         9.66 o
  -1  15   4        732.66        715.15        21.61 o
   0  15   4        261.18        249.93         8.54 o
   1  15   4          0.71         -7.70         9.22 o
   2  15   4         10.60         14.49         7.34 o
   3  15   4        148.68        160.49         6.79 o
   4  15   4        553.07        537.31         9.64 o
   5  15   4         88.97         86.85         7.11 o
   6  15   4        167.71        213.31         7.44 o
   7  15   4          0.20         -5.87         6.69 o
   8  15   4         31.07         26.97         6.95 o
   9  15   4        122.16        121.50        12.83 o
  -8  16   4          0.67          0.84         7.29 o
  -7  16   4        350.63        344.74         8.89 o
  -6  16   4        334.27        361.79        11.83 o
  -5  16   4         65.68         84.65         7.93 o
  -4  16   4         38.19         31.83         6.12 o
  -3  16   4          1.63         -3.01         8.49 o
  -2  16   4        116.38         92.98         7.58 o
  -1  16   4       1737.08       1802.59        29.87 o
   0  16   4        358.80        317.38         8.43 o
   1  16   4        124.89        125.69         8.66 o
   2  16   4         84.78         80.94         6.26 o
   3  16   4         25.80         28.17         5.58 o
   4  16   4        363.86        318.71         9.23 o
   5  16   4        959.44       1052.21        13.92 o
   6  16   4        265.61        296.50         8.89 o
   7  16   4         91.10         85.54         7.15 o
   8  16   4         13.06          6.22         6.91 o
  -8  17   4         40.83         46.89         6.83 o
  -7  17   4         61.62         66.68         8.81 o
  -6  17   4         24.45         21.01         7.75 o
  -5  17   4         31.99         32.15         7.19 o
  -4  17   4          0.94          2.16         7.31 o
  -3  17   4       1453.75       1461.72        17.58 o
  -2  17   4        241.11        223.43        12.85 o
  -1  17   4       1097.86       1066.73        32.23 o
   0  17   4        312.00        314.51         8.83 o
   1  17   4          0.06         -2.56         8.36 o
   2  17   4        378.45        370.69         8.69 o
   3  17   4        966.86        849.23        12.52 o
   4  17   4        160.57        168.64         8.41 o
   5  17   4         41.73         49.77         7.83 o
   6  17   4        126.46        142.44        12.63 o
   7  17   4         42.16         45.97         7.05 o
   8  17   4        103.65         98.74         8.40 o
  -8  18   4         26.21         39.55         8.21 o
  -7  18   4         99.60         92.74         7.79 o
  -6  18   4        163.96        169.92         8.27 o
  -5  18   4        950.01       1011.11        17.57 o
  -4  18   4         56.02         56.29         7.97 o
  -3  18   4        473.12        499.90        12.96 o
  -2  18   4        226.57        256.13         8.88 o
  -1  18   4          1.36         -2.74         6.80 o
   0  18   4        319.06        298.61        10.66 o
   1  18   4        709.43        650.28        23.21 o
   2  18   4         84.27         54.24         7.27 o
   3  18   4        335.90        361.47         8.68 o
   4  18   4         75.74         90.22         7.02 o
   5  18   4        552.93        611.72         8.78 o
   6  18   4         34.33         21.05         9.11 o
   7  18   4         69.91         48.75         6.78 o
   8  18   4         56.03         35.34        12.36 o
  -7  19   4         40.90         25.68         7.97 o
  -6  19   4          0.69          2.45         8.19 o
  -5  19   4         35.43         42.94         8.31 o
  -4  19   4         80.73         94.57         8.03 o
  -3  19   4          0.21          5.88         8.94 o
  -2  19   4         73.89         82.81         9.97 o
  -1  19   4          9.23         25.69        11.56 o
   0  19   4         85.17         77.94         9.93 o
   1  19   4        663.06        611.72        19.15 o
   2  19   4         95.05         90.18         7.53 o
   3  19   4         32.04         36.67         7.60 o
   4  19   4        381.62        367.25        13.57 o
   5  19   4        273.49        272.00         6.84 o
   6  19   4        155.75        132.56         7.38 o
   7  19   4          2.12          9.47         6.47 o
  -7  20   4        232.65        211.12        10.26 o
  -6  20   4          1.26         10.59         8.21 o
  -5  20   4        322.50        328.41        11.40 o
  -4  20   4         41.43         42.28         8.27 o
  -3  20   4        566.57        632.89        12.64 o
  -2  20   4         25.03         19.47         9.54 o
  -1  20   4       1104.82       1219.10        18.08 o
   0  20   4         11.45         12.67         7.70 o
   1  20   4        110.70        119.91        13.08 o
   2  20   4         97.53        111.37         7.71 o
   3  20   4        732.47        848.84         9.74 o
   4  20   4          1.37          7.39         6.64 o
   5  20   4        185.52        175.83         7.85 o
   6  20   4        237.51        233.94        11.26 o
   7  20   4        486.05        532.03        25.15 o
  -6  21   4        239.02        198.08        11.82 o
  -5  21   4          6.08          3.63         8.08 o
  -4  21   4          1.05         12.09         7.53 o
  -3  21   4          5.39         14.42         7.10 o
  -2  21   4         85.04         81.04         8.08 o
  -1  21   4        139.28        164.53        13.19 o
   0  21   4         36.85         55.58        10.82 o
   1  21   4         21.70         25.71        10.92 o
   2  21   4         98.75         92.88         9.41 o
   3  21   4         65.42         65.67         7.89 o
   4  21   4          7.77          3.57         7.96 o
   5  21   4         44.63         51.67        12.90 o
   6  21   4         11.05         12.89         6.88 o
  -5  22   4        100.24         85.34         9.12 o
  -4  22   4        337.48        325.91        16.39 o
  -3  22   4        381.31        335.81        10.37 o
  -2  22   4          2.10         -0.37         8.33 o
  -1  22   4        167.21        164.95         9.45 o
   0  22   4         42.29         37.78         7.85 o
   1  22   4         53.58         65.01         9.72 o
   2  22   4        222.63        242.58        10.83 o
   3  22   4       1258.06       1356.50        19.14 o
   4  22   4         55.37         50.63         7.21 o
   5  22   4         41.52         45.60         7.51 o
  -5  23   4          0.00          2.70        10.38 o
  -4  23   4         25.06         14.87         7.83 o
  -3  23   4         12.13         15.88         8.53 o
  -2  23   4         31.59         45.91        15.55 o
  -1  23   4         13.37         18.29         7.86 o
   0  23   4        157.89        151.14        11.57 o
   1  23   4         33.40         26.22         7.97 o
   2  23   4         18.38         11.20         7.94 o
   3  23   4          3.90          5.08         8.52 o
   4  23   4          4.20          0.87         7.60 o
   5  23   4         55.66         53.98        10.14 o
  -4  24   4          2.25         14.83        11.67 o
  -3  24   4        216.53        153.78        12.88 o
  -2  24   4         43.41         43.50        11.28 o
  -1  24   4        137.60        122.09        11.43 o
   0  24   4        251.92        220.80        10.22 o
   1  24   4        334.77        286.40        11.38 o
   2  24   4        191.26        155.37        11.92 o
   3  24   4        259.83        234.66        10.15 o
   4  24   4         19.62          8.54        10.66 o
  -2  25   4        107.53         97.50        12.11 o
  -1  25   4          1.26          1.28         9.65 o
   0  25   4          3.03          9.29        20.43 o
   1  25   4        209.41        135.57         9.41 o
   2  25   4         91.22         68.97        11.75 o
 -10   1   5         42.03         58.36         9.77 o
  -9   1   5         59.56         55.23         8.11 o
  -8   1   5        280.24        281.95         9.15 o
  -7   1   5        901.55        870.40        11.87 o
  -6   1   5        301.61        331.58        10.92 o
  -5   1   5       1147.35       1130.56        10.90 o
  -4   1   5        155.54        100.66         7.40 o
  -3   1   5        101.34         50.35         6.85 o
  -2   1   5        411.53        336.51         9.78 o
  -1   1   5       4611.73       4613.34        30.52 o
   0   1   5       2390.21       2203.36        14.07 o
   1   1   5       1981.59       1854.43        11.00 o
   2   1   5       3792.78       3917.76        25.45 o
   3   1   5          6.48          7.04         4.59 o
   4   1   5        113.31        164.41        32.46 o
   5   1   5       1118.51       1095.25        15.99 o
   6   1   5        909.87        963.36         8.40 o
   7   1   5          2.90          1.85         6.00 o
   8   1   5        151.22        168.77         7.13 o
   9   1   5         64.06         63.19         7.14 o
  10   1   5        290.26        301.08         8.05 o
 -10   2   5         95.75        109.42        18.22 o
  -9   2   5         50.62         45.15         7.96 o
  -8   2   5       1065.04       1146.17        25.90 o
  -7   2   5        247.96        254.11         9.40 o
  -6   2   5         49.68         55.32         6.73 o
  -5   2   5         15.78         37.02         6.42 o
  -4   2   5        171.97        165.32         7.21 o
  -3   2   5        896.04        925.35        11.79 o
  -2   2   5        782.63        729.67        11.11 o
  -1   2   5        913.64        824.52        12.12 o
   0   2   5        657.32        723.46        10.12 o
   1   2   5        455.22        437.39         7.46 o
   2   2   5      11140.16      12646.64        70.80 o
   3   2   5         62.63         77.18         5.33 o
   4   2   5          0.05         -0.45         6.27 o
   5   2   5        100.43         95.01         5.98 o
   6   2   5       1404.72       1438.77         9.01 o
   7   2   5        735.78        785.56        10.65 o
   8   2   5        598.05        669.75         9.05 o
   9   2   5        510.76        541.39         7.51 o
  10   2   5          2.75         -6.47         6.47 o
 -10   3   5         69.98         51.36         9.87 o
  -9   3   5        124.67        145.06        14.73 o
  -8   3   5          3.32          6.25         7.35 o
  -7   3   5        154.69        142.16         8.44 o
  -6   3   5        489.74        472.39         8.21 o
  -5   3   5          4.10          5.64         6.66 o
  -4   3   5       1666.88       1681.29        13.74 o
  -3   3   5        232.57        170.68         8.13 o
  -2   3   5        224.34        167.94         8.40 o
  -1   3   5        337.95        400.31         9.74 o
   0   3   5        675.59        604.23         8.86 o
   1   3   5       2428.21       2423.62        12.20 o
   2   3   5       1909.07       1824.24        15.54 o
   3   3   5         80.32         64.11         4.89 o
   4   3   5        312.81        304.23         6.64 o
   5   3   5       1058.62       1082.81         8.58 o
   6   3   5        604.74        605.19         8.64 o
   7   3   5          6.77          7.70         5.28 o
   8   3   5          7.24         -2.87         5.71 o
   9   3   5          0.75         -3.26         7.42 o
  10   3   5        181.55        167.32        13.42 o
 -10   4   5        250.59        242.05         7.98 o
  -9   4   5          0.17         -3.22         7.33 o
  -8   4   5        128.72        141.24         7.88 o
  -7   4   5        864.36        883.92        12.23 o
  -6   4   5       1094.97       1139.71        15.20 o
  -5   4   5       1114.42       1091.42        18.65 o
  -4   4   5       1801.14       1837.27        27.46 o
  -3   4   5       2727.35       2945.18        32.64 o
  -2   4   5       1426.48       1762.52        15.39 o
  -1   4   5       2518.62       2482.88        26.77 o
   0   4   5        120.70         85.94         6.95 o
   1   4   5        126.85        106.85         5.58 o
   2   4   5       3380.64       3287.86        19.02 o
   3   4   5          0.12          1.23         5.16 o
   4   4   5       1890.35       1961.69        19.19 o
   5   4   5          1.33         -0.70         5.30 o
   6   4   5        684.91        653.88         9.73 o
   7   4   5          2.07          4.00         4.51 o
   8   4   5        680.70        784.18        11.12 o
   9   4   5        198.75        223.42         7.28 o
  10   4   5        142.31        135.18         7.28 o
 -10   5   5         41.02         45.90         8.26 o
  -9   5   5        131.96        145.19         9.36 o
  -8   5   5       1009.08       1086.03        16.15 o
  -7   5   5         63.23         58.27         7.23 o
  -6   5   5        269.33        276.05         8.42 o
  -5   5   5         11.66          9.35         7.37 o
  -4   5   5         29.34         44.05         7.06 o
  -3   5   5       3377.83       3439.00        18.49 o
  -2   5   5       2181.08       2129.28        46.29 o
  -1   5   5        502.39        406.50        10.50 o
   0   5   5        104.16         82.10         7.48 o
   1   5   5       2872.62       2883.18        28.29 o
   2   5   5       6586.28       6800.65        65.85 o
   3   5   5       3929.89       3959.77        26.99 o
   4   5   5       1825.73       1934.27        12.37 o
   5   5   5         91.75         88.68         6.50 o
   6   5   5          7.01          8.56         5.48 o
   7   5   5       1098.97       1115.84        14.98 o
   8   5   5       1219.22       1296.90         8.99 o
   9   5   5         57.84         54.04         7.41 o
  10   5   5         40.20         31.85         7.05 o
 -10   6   5        371.13        368.56        28.32 o
  -9   6   5        322.84        338.80        12.08 o
  -8   6   5        555.54        570.34         9.39 o
  -7   6   5         75.44         57.20         8.33 o
  -6   6   5         65.45         53.54         6.04 o
  -5   6   5       1227.79       1156.84        14.30 o
  -4   6   5        530.79        545.91        11.68 o
  -3   6   5        162.28        133.32         8.37 o
  -2   6   5         88.51         62.40         8.09 o
  -1   6   5       2918.38       2932.93        34.10 o
   0   6   5       2207.43       2202.22        24.17 o
   1   6   5        579.04        543.18         8.78 o
   2   6   5        823.43        768.50         9.77 o
   3   6   5       3215.01       3231.33        32.75 o
   4   6   5        278.46        238.25         6.01 o
   5   6   5          9.99         12.07         5.03 o
   6   6   5       1196.78       1200.76         8.83 o
   7   6   5        216.24        227.70         7.14 o
   8   6   5         67.40         87.63         6.34 o
   9   6   5        210.22        193.69        11.59 o
  10   6   5         26.41         26.40         9.20 o
 -10   7   5         92.06        103.05         8.43 o
  -9   7   5         88.16         86.40         8.28 o
  -8   7   5        764.52        826.01        13.38 o
  -7   7   5       1335.12       1320.03        15.31 o
  -6   7   5        196.27        212.74         7.28 o
  -5   7   5         40.86         31.34         5.88 o
  -4   7   5       1772.89       1802.01        13.80 o
  -3   7   5       1418.72       1418.42        18.19 o
  -2   7   5       4219.53       4437.98        25.58 o
  -1   7   5         57.70         50.02         6.81 o
   0   7   5        310.92        343.69         8.80 o
   1   7   5         96.01         66.06         6.89 o
   2   7   5        593.90        557.97         7.87 o
   3   7   5        499.29        491.23         7.34 o
   4   7   5        622.95        630.85         7.45 o
   5   7   5        243.57        244.84         6.15 o
   6   7   5          1.81          2.30         4.67 o
   7   7   5       1034.47       1066.38        12.99 o
   8   7   5         59.59         73.33         7.03 o
   9   7   5         12.84         11.17         6.48 o
  10   7   5          4.31         -0.56         7.97 o
 -10   8   5         47.28         52.06         9.02 o
  -9   8   5        171.95        176.91         8.19 o
  -8   8   5         26.28         40.41         7.43 o
  -7   8   5          6.16          7.31         7.51 o
  -6   8   5       1837.23       1860.92        13.30 o
  -5   8   5        779.26        826.93        20.28 o
  -4   8   5        124.26        116.18         7.48 o
  -3   8   5          1.61         -2.90         7.37 o
  -2   8   5       1201.50       1369.07        13.89 o
  -1   8   5        259.32        301.01         9.37 o
   0   8   5        112.42         99.03        10.16 o
   1   8   5       1719.38       1802.72        16.91 o
   2   8   5        756.67        751.88         8.40 o
   3   8   5        209.91        204.82         5.99 o
   4   8   5        423.08        412.40         6.37 o
   5   8   5        186.64        181.11         5.18 o
   6   8   5         55.78         58.63         5.60 o
   7   8   5       1371.31       1562.25        15.90 o
   8   8   5         90.13        114.70        11.05 o
   9   8   5          0.27         -3.12         7.90 o
  10   8   5         45.17         34.37         6.13 o
 -10   9   5        116.60         94.34         7.68 o
  -9   9   5          5.09         -7.16         7.89 o
  -8   9   5       1360.01       1421.67        12.43 o
  -7   9   5       1280.30       1360.29        50.24 o
  -6   9   5        961.40        880.30        10.18 o
  -5   9   5        765.60        731.41         9.60 o
  -4   9   5       1626.13       1804.98        14.70 o
  -3   9   5        601.87        595.26         9.96 o
  -2   9   5        491.84        436.46        11.39 o
  -1   9   5        356.23        335.55         9.24 o
   0   9   5         20.57         23.33         7.55 o
   1   9   5        125.88         99.39         8.47 o
   2   9   5        632.16        674.32         8.86 o
   3   9   5        425.46        441.43         8.22 o
   4   9   5        203.62        194.98         6.00 o
   5   9   5         58.82         66.08         5.17 o
   6   9   5       1846.41       1897.49        23.99 o
   7   9   5        429.34        498.02         7.60 o
   8   9   5          0.78          6.34         6.08 o
   9   9   5        682.82        646.56        10.08 o
  10   9   5        504.32        376.10        15.14 o
 -10  10   5         57.01         36.04        11.45 o
  -9  10   5          0.40          0.54         7.82 o
  -8  10   5         10.97         18.80         7.82 o
  -7  10   5        300.29        327.02        14.50 o
  -6  10   5        563.81        618.94        14.21 o
  -5  10   5          1.58          3.46         8.00 o
  -4  10   5         44.74         36.50         7.35 o
  -3  10   5         97.53        108.30         8.10 o
  -2  10   5        372.41        386.90         9.29 o
  -1  10   5       1925.05       2038.87        41.73 o
   0  10   5        369.01        419.96        10.89 o
   1  10   5        634.98        681.59        16.31 o
   2  10   5          1.17          6.53         6.22 o
   3  10   5        960.29        955.48        10.68 o
   4  10   5       1174.38       1202.43         8.57 o
   5  10   5        409.82        438.62         7.79 o
   6  10   5        118.79        112.18         5.62 o
   7  10   5         56.70         64.06         7.03 o
   8  10   5        282.00        307.72         9.72 o
   9  10   5         70.08         53.81         5.88 o
  10  10   5         93.67        112.20         9.68 o
  -9  11   5        225.60        227.02         7.94 o
  -8  11   5        110.82        129.82         8.41 o
  -7  11   5        195.08        206.04         8.61 o
  -6  11   5       2625.22       2694.64        57.91 o
  -5  11   5       1074.22       1075.77        20.66 o
  -4  11   5        391.21        402.38         9.41 o
  -3  11   5        899.86        864.98        11.10 o
  -2  11   5       1193.65       1158.45        14.48 o
  -1  11   5        619.98        650.48        11.89 o
   0  11   5        490.21        528.04        11.62 o
   1  11   5        875.49        904.05        10.97 o
   2  11   5        186.38        194.41         6.44 o
   3  11   5        110.91        100.86         5.31 o
   4  11   5        105.97         99.14         5.24 o
   5  11   5       2188.36       2316.59        24.99 o
   6  11   5        763.37        809.85        28.34 o
   7  11   5       2039.62       2203.82        27.74 o
   8  11   5        347.76        335.41        15.23 o
   9  11   5        152.78        172.77         7.52 o
  -9  12   5         47.65         35.32         7.18 o
  -8  12   5          4.62         11.11         6.40 o
  -7  12   5         30.84         17.11         9.03 o
  -6  12   5          2.04         -2.21         8.95 o
  -5  12   5        506.01        483.76         8.22 o
  -4  12   5        182.51        167.39         7.56 o
  -3  12   5         21.80         18.36         6.58 o
  -2  12   5         74.60         80.46         8.65 o
  -1  12   5        340.82        347.50         9.15 o
   0  12   5        899.52        866.13        23.18 o
   1  12   5        215.45        212.41        10.32 o
   2  12   5         23.65         20.36         6.44 o
   3  12   5        578.91        568.46         7.01 o
   4  12   5        776.27        726.36         7.26 o
   5  12   5        120.79        112.41         6.04 o
   6  12   5         20.28         23.85         6.61 o
   7  12   5         16.23         27.05         6.45 o
   8  12   5          1.84         -6.08         6.08 o
   9  12   5          0.01         -5.10         6.56 o
  -9  13   5        244.50        219.37        10.41 o
  -8  13   5         29.38         31.45         8.02 o
  -7  13   5         16.51         19.76         6.54 o
  -6  13   5        108.66        125.29         7.87 o
  -5  13   5       1191.68       1283.78        21.04 o
  -4  13   5       1526.61       1694.60        31.48 o
  -3  13   5        310.56        308.39         8.89 o
  -2  13   5         12.46          9.32         9.15 o
  -1  13   5         57.87         59.28         6.87 o
   0  13   5        934.13       1060.11        25.06 o
   1  13   5        827.94        858.12        10.84 o
   2  13   5          1.36          5.59         6.66 o
   3  13   5        605.34        618.56         7.17 o
   4  13   5        291.56        297.27         5.77 o
   5  13   5        691.62        692.39         7.70 o
   6  13   5        412.94        441.27         8.90 o
   7  13   5         71.19         76.39         7.61 o
   8  13   5        103.71        112.68         7.25 o
   9  13   5        489.69        466.88         9.57 o
  -9  14   5         69.39         80.03         9.73 o
  -8  14   5        358.44        325.36        25.11 o
  -7  14   5         47.76         62.50         9.35 o
  -6  14   5        103.27        121.34         8.13 o
  -5  14   5         81.76         93.05         8.24 o
  -4  14   5         10.39         15.11         6.59 o
  -3  14   5         50.63         51.76         6.60 o
  -2  14   5       2152.11       2140.98        17.91 o
  -1  14   5         53.09         48.29         6.81 o
   0  14   5         28.61         37.08         7.15 o
   1  14   5        647.20        676.82        11.79 o
   2  14   5        187.24        180.94         7.18 o
   3  14   5         45.10         32.59         5.08 o
   4  14   5       1082.17       1089.09         9.16 o
   5  14   5        119.56        122.72         8.27 o
   6  14   5         23.93         30.72         6.42 o
   7  14   5        343.84        326.52         9.12 o
   8  14   5         72.26         72.55         7.73 o
   9  14   5          0.01          1.17         9.42 o
  -8  15   5        281.85        254.24        18.40 o
  -7  15   5        340.39        335.19         9.39 o
  -6  15   5        247.62        265.47         9.55 o
  -5  15   5        133.03        151.50         8.39 o
  -4  15   5        236.09        249.12         8.47 o
  -3  15   5       2174.13       2227.02        38.07 o
  -2  15   5        576.30        580.02        11.44 o
  -1  15   5       1254.58       1278.11        19.28 o
   0  15   5       2056.90       2014.42        22.59 o
   1  15   5       1140.71       1110.00        12.59 o
   2  15   5        394.29        414.73         9.86 o
   3  15   5       1094.58       1109.29        24.86 o
   4  15   5        801.91        827.79        22.66 o
   5  15   5        764.34        829.36        17.69 o
   6  15   5        386.55        439.40        11.86 o
   7  15   5         86.46         89.83         6.56 o
   8  15   5        103.58        113.68         7.46 o
  -8  16   5        177.19        143.54         8.39 o
  -7  16   5        202.23        208.62        11.31 o
  -6  16   5        391.20        400.74         9.29 o
  -5  16   5         23.84         13.23         9.30 o
  -4  16   5          2.05          1.58         7.70 o
  -3  16   5       1637.69       1621.63        37.38 o
  -2  16   5         18.77          8.17         6.93 o
  -1  16   5        132.51        112.63         7.55 o
   0  16   5         94.74         89.94         8.37 o
   1  16   5        513.12        490.09         9.42 o
   2  16   5        152.69        139.95         7.13 o
   3  16   5          2.82          1.06         6.56 o
   4  16   5        359.58        429.25         7.54 o
   5  16   5         27.15         38.45         7.81 o
   6  16   5        194.12        182.31         7.44 o
   7  16   5         26.50         20.43         6.52 o
   8  16   5        158.00        151.82         7.51 o
  -8  17   5         89.72         93.43        10.24 o
  -7  17   5        372.50        365.52        18.61 o
  -6  17   5         17.37         26.14         7.54 o
  -5  17   5        108.76        116.62         7.99 o
  -4  17   5        163.69        159.85         7.90 o
  -3  17   5       1040.76       1124.62        25.48 o
  -2  17   5        787.14        845.66        11.40 o
  -1  17   5        613.77        587.78        12.48 o
   0  17   5        192.90        188.56         9.61 o
   1  17   5        212.57        204.68         7.43 o
   2  17   5       1565.91       1628.68        40.62 o
   3  17   5       1745.18       1895.13        19.62 o
   4  17   5        195.47        212.28         6.74 o
   5  17   5        138.94        145.15         8.26 o
   6  17   5        196.87        179.06         7.23 o
   7  17   5        214.88        187.12         7.89 o
   8  17   5        193.31        218.22        10.26 o
  -7  18   5        108.27        108.70         7.75 o
  -6  18   5         75.00         85.31         7.33 o
  -5  18   5         24.47         25.55         7.75 o
  -4  18   5        133.73        140.13         9.61 o
  -3  18   5        395.98        440.81        11.88 o
  -2  18   5        269.56        286.19         9.07 o
  -1  18   5        495.61        503.71        18.53 o
   0  18   5        166.69        206.94        11.71 o
   1  18   5          0.64          5.59         7.87 o
   2  18   5          0.75         -6.53         7.83 o
   3  18   5         79.44         72.35         9.23 o
   4  18   5        355.96        337.43         9.55 o
   5  18   5         37.13         34.89         6.72 o
   6  18   5        168.10        162.75         7.66 o
   7  18   5         11.03          4.89         6.55 o
  -7  19   5         55.42         37.35         9.69 o
  -6  19   5          3.75          0.61         7.01 o
  -5  19   5         35.38         40.71         7.60 o
  -4  19   5         47.99         53.12         8.55 o
  -3  19   5        554.24        649.76        27.88 o
  -2  19   5        165.20        197.46         9.26 o
  -1  19   5          6.10          6.89         7.68 o
   0  19   5         84.44         90.60         8.08 o
   1  19   5        296.03        336.53         9.28 o
   2  19   5        246.77        325.14         9.13 o
   3  19   5        946.91        998.90        10.24 o
   4  19   5         53.08         43.81         7.51 o
   5  19   5          8.02          6.75         5.91 o
   6  19   5        543.68        517.81        17.23 o
   7  19   5         47.15         48.23         8.17 o
  -6  20   5          0.33          0.78         7.66 o
  -5  20   5         14.32          6.32        10.07 o
  -4  20   5        464.56        453.58        26.18 o
  -3  20   5        308.88        327.36        10.13 o
  -2  20   5         27.74         27.34        10.88 o
  -1  20   5        195.99        204.30        10.30 o
   0  20   5        319.03        305.51         9.93 o
   1  20   5         38.82         50.44         7.73 o
   2  20   5          8.05         16.92         8.53 o
   3  20   5          2.34          4.55         7.48 o
   4  20   5          9.59         16.87         6.71 o
   5  20   5        129.21        136.06         8.25 o
   6  20   5        136.94        114.88         8.56 o
  -6  21   5        648.14        650.19        23.17 o
  -5  21   5        248.74        230.01        19.84 o
  -4  21   5          2.41        -10.98        10.98 o
  -3  21   5        177.82        174.00        11.39 o
  -2  21   5        301.97        325.07         9.99 o
  -1  21   5        366.87        408.05        35.08 o
   0  21   5        480.64        491.67        27.49 o
   1  21   5        348.26        375.76        10.26 o
   2  21   5        304.36        331.60        16.79 o
   3  21   5         11.72         21.59         7.75 o
   4  21   5         89.91         79.65         7.89 o
   5  21   5        115.63        109.64        10.70 o
  -5  22   5         67.64         76.97        12.99 o
  -4  22   5        107.60         88.95        13.17 o
  -3  22   5         92.21         70.25        10.01 o
  -2  22   5         15.10          2.08        10.94 o
  -1  22   5         74.10        112.23        11.19 o
   0  22   5         19.02         10.44         9.63 o
   1  22   5        432.10        467.82        10.15 o
   2  22   5        104.32         87.05        12.39 o
   3  22   5          0.04          4.01         7.66 o
   4  22   5         72.98         71.19         7.31 o
   5  22   5          9.87         15.56         8.19 o
  -4  23   5         10.75         22.17        12.02 o
  -3  23   5         30.92         46.46        12.19 o
  -2  23   5        113.80        104.27        18.02 o
  -1  23   5          0.88          0.43         7.80 o
   0  23   5        302.83        296.94        25.30 o
   1  23   5        190.42        158.65        13.13 o
   2  23   5          0.79          2.65         9.57 o
   3  23   5        154.14        121.96        16.26 o
   4  23   5        313.95        309.33        17.63 o
  -3  24   5        136.43        144.20        10.57 o
  -2  24   5         29.55         27.62         7.94 o
  -1  24   5        173.36        172.88        13.98 o
   0  24   5         13.71         21.10         9.71 o
   1  24   5         27.86         22.77        13.93 o
   2  24   5         39.79         30.76         8.77 o
   3  24   5          4.08         20.34         9.81 o
  -1  25   5        353.25        327.97        34.25 o
   0  25   5        423.33        399.11        14.31 o
   1  25   5         48.32         36.25        15.39 o
 -10   0   6        639.06        723.75        16.95 o
  -9   0   6         28.00          7.12        11.37 o
  -8   0   6       1401.98       1551.42       107.63 o
  -7   0   6       1690.60       1806.80        53.39 o
  -6   0   6       2870.31       2935.44        25.62 o
  -5   0   6          3.51          7.84         9.53 o
  -4   0   6       1253.20       1283.71        16.76 o
  -3   0   6        241.56        279.90        11.81 o
  -2   0   6       7664.24       8059.49       119.71 o
  -1   0   6        125.54        148.43        11.35 o
   0   0   6       3102.86       3019.49        26.09 o
   1   0   6        864.72        915.74        10.89 o
   2   0   6       1499.08       1312.26        12.85 o
   3   0   6         62.99         61.92         6.73 o
   4   0   6        734.15        789.40        12.72 o
   5   0   6        258.44        227.32         9.40 o
   6   0   6       1118.84       1187.21        31.18 o
   7   0   6        242.33        223.97        10.96 o
   8   0   6        860.42        998.90        15.75 o
   9   0   6        407.20        382.13         9.83 o
  10   0   6        731.82        643.85        11.80 o
 -10   1   6         20.10         29.65         8.03 o
  -9   1   6         12.66          6.15         7.98 o
  -8   1   6        101.77        104.00         8.29 o
  -7   1   6          0.02          8.13         6.76 o
  -6   1   6        180.92        188.40         7.52 o
  -5   1   6       1445.87       1497.36        11.50 o
  -4   1   6        212.44        214.67         7.43 o
  -3   1   6        360.85        348.23         8.66 o
  -2   1   6        289.21        256.82         8.15 o
  -1   1   6          2.01          4.75         6.49 o
   0   1   6          1.67          1.84         6.09 o
   1   1   6         17.34         20.04         5.80 o
   2   1   6        441.81        548.28         7.20 o
   3   1   6        280.14        287.23         5.56 o
   4   1   6        153.15        165.97         5.74 o
   5   1   6         42.69         51.25         5.52 o
   6   1   6         82.97         81.86         5.14 o
   7   1   6        148.62        159.87         5.28 o
   8   1   6        119.03        125.98         6.66 o
   9   1   6        131.92        139.35         7.43 o
  10   1   6         22.11         15.50         6.10 o
 -10   2   6        354.23        374.45         9.83 o
  -9   2   6         42.68         52.85         7.83 o
  -8   2   6        307.55        317.62         8.55 o
  -7   2   6          8.24          3.88         5.86 o
  -6   2   6        119.51        125.61         7.09 o
  -5   2   6         51.67         46.29         6.34 o
  -4   2   6       3067.00       3107.21        16.78 o
  -3   2   6        671.91        673.37        11.08 o
  -2   2   6       3600.32       3711.46        49.64 o
  -1   2   6        348.11        348.75         9.88 o
   0   2   6          8.74         -0.63         7.00 o
   1   2   6        273.55        330.18         7.00 o
   2   2   6       2728.86       2840.19        22.64 o
   3   2   6         65.53         72.13         5.62 o
   4   2   6       1628.43       1663.94        18.44 o
   5   2   6         45.68         40.30         5.79 o
   6   2   6        277.32        292.22         6.65 o
   7   2   6         43.96         40.90         6.41 o
   8   2   6        719.38        796.09        19.16 o
   9   2   6         27.37         37.66         7.46 o
  10   2   6        585.79        517.57        15.00 o
 -10   3   6         50.16         34.46         7.81 o
  -9   3   6        113.04        117.94         9.62 o
  -8   3   6          3.36         11.31         7.21 o
  -7   3   6         92.50         97.04         6.68 o
  -6   3   6        204.79        211.86         7.54 o
  -5   3   6        701.16        738.49         9.68 o
  -4   3   6         13.13         11.52         6.40 o
  -3   3   6         59.93         66.76         8.65 o
  -2   3   6         60.48         94.51         8.12 o
  -1   3   6       1087.62       1041.04        10.95 o
   0   3   6       1352.84       1491.66        17.63 o
   1   3   6        318.36        318.27         7.70 o
   2   3   6       1288.16       1251.02        15.58 o
   3   3   6       1046.80       1100.15         8.20 o
   4   3   6        273.44        263.91         5.82 o
   5   3   6         27.34         15.51         5.43 o
   6   3   6        225.54        230.41         5.95 o
   7   3   6        733.71        761.64        13.82 o
   8   3   6          1.91         -5.68         7.32 o
   9   3   6          5.46          2.08         6.94 o
  10   3   6          7.16          6.86         6.53 o
 -10   4   6         19.63         33.57         7.11 o
  -9   4   6          7.36          8.18         8.61 o
  -8   4   6        192.23        219.67        16.53 o
  -7   4   6         65.21         68.36         6.52 o
  -6   4   6        252.84        265.18         8.30 o
  -5   4   6          2.09          2.96         6.54 o
  -4   4   6        570.49        558.78        11.05 o
  -3   4   6          1.47          7.63         6.81 o
  -2   4   6       1655.71       1581.09        16.86 o
  -1   4   6        229.26        223.66         8.31 o
   0   4   6       1337.13       1327.75        10.91 o
   1   4   6       1049.36       1019.39        10.63 o
   2   4   6       3443.22       3544.18        20.73 o
   3   4   6          2.50          1.41         6.26 o
   4   4   6          1.70          2.54         5.18 o
   5   4   6          2.79          6.10         5.70 o
   6   4   6        390.39        385.03         6.63 o
   7   4   6        505.51        514.04        12.46 o
   8   4   6        476.83        544.60         7.66 o
   9   4   6         99.30        102.77         6.51 o
  10   4   6          3.43         11.51         5.89 o
 -10   5   6        178.91        166.65        15.01 o
  -9   5   6         55.46         44.06         8.06 o
  -8   5   6        266.88        270.62         8.92 o
  -7   5   6        601.58        654.80        12.49 o
  -6   5   6        628.28        603.73         8.38 o
  -5   5   6        331.39        309.79         7.59 o
  -4   5   6         58.60         74.97         6.30 o
  -3   5   6        955.42       1028.14        11.22 o
  -2   5   6       1392.97       1447.18        15.40 o
  -1   5   6         22.38         10.34         5.56 o
   0   5   6        165.28        126.80         6.59 o
   1   5   6        583.96        569.04        11.62 o
   2   5   6        265.99        236.16         6.57 o
   3   5   6         45.80         31.68         4.95 o
   4   5   6        175.15        193.67         5.14 o
   5   5   6         72.44         70.46         5.98 o
   6   5   6         41.02         42.39         6.22 o
   7   5   6        343.02        376.55         8.30 o
   8   5   6        172.01        190.88         8.41 o
   9   5   6        154.32        155.30         7.29 o
  10   5   6        118.54         77.56         6.37 o
 -10   6   6         77.58         79.85        16.22 o
  -9   6   6         26.34         25.41         7.34 o
  -8   6   6        226.60        231.51        12.93 o
  -7   6   6        483.13        498.02         9.26 o
  -6   6   6         12.05         22.99         6.41 o
  -5   6   6        458.04        486.94         8.96 o
  -4   6   6        955.30       1055.01        10.85 o
  -3   6   6        820.48        786.72        10.64 o
  -2   6   6        119.43         91.57         8.83 o
  -1   6   6       3426.91       3560.59        19.80 o
   0   6   6        542.39        549.63         8.49 o
   1   6   6       1695.75       1651.34        12.79 o
   2   6   6       3115.54       3450.89        31.97 o
   3   6   6       1861.65       1888.89        18.03 o
   4   6   6         71.71         60.98         6.38 o
   5   6   6       1101.48       1075.20         7.70 o
   6   6   6       1427.88       1501.71        12.07 o
   7   6   6        144.32        148.92         6.34 o
   8   6   6         22.14         29.39         6.47 o
   9   6   6          2.19         -6.83         6.83 o
  10   6   6         90.71         79.29        13.54 o
 -10   7   6         48.18         39.31        11.37 o
  -9   7   6         79.96        104.11        11.97 o
  -8   7   6         20.39         15.62         8.73 o
  -7   7   6         23.85         47.68         7.95 o
  -6   7   6         26.29         28.85         5.98 o
  -5   7   6        239.88        241.82         7.69 o
  -4   7   6         30.71         24.67         7.37 o
  -3   7   6        251.68        277.76         8.82 o
  -2   7   6        323.97        359.85         9.48 o
  -1   7   6        208.53        222.39         6.75 o
   0   7   6       1360.36       1356.96        17.72 o
   1   7   6        397.15        404.77         8.38 o
   2   7   6        403.55        370.62         6.87 o
   3   7   6        242.02        249.04         6.22 o
   4   7   6         74.04         69.08         5.66 o
   5   7   6       2452.00       2525.15        29.99 o
   6   7   6        189.61        190.17         5.98 o
   7   7   6        138.89        157.19         6.64 o
   8   7   6         38.17         50.89         6.87 o
   9   7   6        130.89        126.11         7.78 o
  10   7   6        169.90        136.68         9.31 o
 -10   8   6          0.56         -5.29        10.11 o
  -9   8   6        540.24        487.27        22.02 o
  -8   8   6          0.78         -7.84         7.84 o
  -7   8   6        675.20        722.32        11.22 o
  -6   8   6        530.75        521.86        12.85 o
  -5   8   6        162.99        155.14         7.81 o
  -4   8   6          3.86         -0.53         7.09 o
  -3   8   6       1745.56       1699.31        22.32 o
  -2   8   6        661.02        672.10        11.07 o
  -1   8   6       1714.23       1547.00        24.08 o
   0   8   6        322.04        368.79         8.47 o
   1   8   6        411.69        424.42         8.47 o
   2   8   6        454.55        466.01         8.75 o
   3   8   6       1394.56       1395.47        17.66 o
   4   8   6        893.60        918.84         7.97 o
   5   8   6       3690.57       3799.23        37.23 o
   6   8   6          0.75         -1.91         5.12 o
   7   8   6       1196.59       1279.75        15.63 o
   8   8   6        103.77        113.73         7.25 o
   9   8   6        614.31        553.65         7.84 o
  -9   9   6         10.22         10.74         7.99 o
  -8   9   6          0.37         -3.76         6.77 o
  -7   9   6        248.11        295.52        15.19 o
  -6   9   6         67.15         63.46         7.20 o
  -5   9   6         50.09         54.39         6.30 o
  -4   9   6        285.10        310.98        14.07 o
  -3   9   6          3.59          4.88         8.21 o
  -2   9   6         10.06          6.70         7.94 o
  -1   9   6         82.78         97.07         7.83 o
   0   9   6          1.15         -2.64         7.27 o
   1   9   6         45.55         45.07         6.60 o
   2   9   6        384.84        401.29         7.22 o
   3   9   6        647.67        677.61         7.88 o
   4   9   6        108.07         93.85         5.12 o
   5   9   6         55.13         56.51         4.47 o
   6   9   6        213.96        222.32         6.63 o
   7   9   6          1.67          4.55         6.38 o
   8   9   6        260.27        263.01         9.45 o
   9   9   6          0.88          4.35         6.25 o
  -9  10   6        150.42        147.18         8.13 o
  -8  10   6        332.11        323.12        18.11 o
  -7  10   6       1563.56       1600.42        21.61 o
  -6  10   6        463.14        477.10        15.97 o
  -5  10   6        782.87        845.48        11.27 o
  -4  10   6         42.44         30.22         7.69 o
  -3  10   6       2085.15       2144.01        38.32 o
  -2  10   6         22.31         23.89         6.64 o
  -1  10   6        622.84        551.78        10.91 o
   0  10   6        155.96        156.81         8.16 o
   1  10   6       1692.48       1666.10        13.40 o
   2  10   6         11.09         15.88         5.50 o
   3  10   6       4114.58       4258.49        45.77 o
   4  10   6         27.24         29.97         5.91 o
   5  10   6        747.13        750.48        11.26 o
   6  10   6        437.02        499.32         8.42 o
   7  10   6        774.12        880.68        11.81 o
   8  10   6        286.70        289.03         7.38 o
   9  10   6        513.13        490.34        14.23 o
  -9  11   6          3.19          8.20        11.41 o
  -8  11   6         65.67         65.15         8.29 o
  -7  11   6        311.58        299.87         8.23 o
  -6  11   6        354.61        347.93         9.43 o
  -5  11   6        273.98        237.72         7.67 o
  -4  11   6        726.20        709.98         9.92 o
  -3  11   6          0.17          0.87         6.73 o
  -2  11   6        126.06        120.45         9.64 o
  -1  11   6         16.06         11.23         9.26 o
   0  11   6        807.18        774.62        10.21 o
   1  11   6         44.35         38.01         8.26 o
   2  11   6        130.55        145.14         6.58 o
   3  11   6        300.95        295.65         6.14 o
   4  11   6         29.47         28.09         5.35 o
   5  11   6          0.79          1.70         4.66 o
   6  11   6        101.47        113.88         6.58 o
   7  11   6          0.10         -1.26         6.92 o
   8  11   6         27.59         27.65         7.14 o
   9  11   6         15.01          1.52         7.03 o
  -9  12   6        459.24        377.31         8.49 o
  -8  12   6        110.72        107.16         7.00 o
  -7  12   6        758.46        901.91        18.15 o
  -6  12   6        167.30        155.36         8.56 o
  -5  12   6        416.71        448.50         8.28 o
  -4  12   6        623.95        611.07        17.75 o
  -3  12   6       1895.12       1966.66        15.15 o
  -2  12   6         14.41         32.00        11.31 o
  -1  12   6         19.12          2.44         8.10 o
   0  12   6        142.46        139.00        10.00 o
   1  12   6        711.73        719.00         9.88 o
   2  12   6        342.12        359.84         7.58 o
   3  12   6        860.85        879.08         8.42 o
   4  12   6         19.37         17.36         5.23 o
   5  12   6       1494.98       1694.97        28.04 o
   6  12   6        117.42        118.33         6.80 o
   7  12   6       1182.32       1229.44        27.62 o
   8  12   6          7.44          4.67         6.21 o
   9  12   6        448.79        395.23        26.36 o
  -9  13   6         26.60         48.77        11.26 o
  -8  13   6        465.26        426.43        14.24 o
  -7  13   6        122.82        138.17         7.99 o
  -6  13   6        188.22        207.61         8.04 o
  -5  13   6          1.15         10.71         8.54 o
  -4  13   6        157.82        171.99         6.81 o
  -3  13   6        170.27        175.93         9.54 o
  -2  13   6       1038.83       1028.05        10.94 o
  -1  13   6         82.32         95.05         7.01 o
   0  13   6         63.89         63.14         8.28 o
   1  13   6        139.85        157.40         9.97 o
   2  13   6        490.75        458.71        13.68 o
   3  13   6        323.69        333.24         6.94 o
   4  13   6        111.78        103.04         5.65 o
   5  13   6        190.65        200.79         6.97 o
   6  13   6         23.33         23.09         5.62 o
   7  13   6          0.01          0.20         5.89 o
   8  13   6         12.60         11.52         6.01 o
  -8  14   6        292.77        266.02         8.72 o
  -7  14   6        235.40        259.47        10.00 o
  -6  14   6        550.10        577.21         9.62 o
  -5  14   6       1118.64       1177.33        23.48 o
  -4  14   6         34.28         36.76         8.78 o
  -3  14   6        680.04        741.48        21.48 o
  -2  14   6        425.14        427.71         8.51 o
  -1  14   6       1060.82       1056.32        19.56 o
   0  14   6        116.26        122.27         7.06 o
   1  14   6       2093.36       2121.61        27.56 o
   2  14   6         25.34         23.06         7.87 o
   3  14   6        751.33        773.09         8.63 o
   4  14   6        407.58        457.80         7.62 o
   5  14   6         99.41        102.25         6.40 o
   6  14   6        204.96        196.31         7.45 o
   7  14   6        548.91        560.45         8.21 o
   8  14   6         52.89         39.21         5.96 o
  -8  15   6         25.21         24.94         6.43 o
  -7  15   6         57.53         58.05         8.67 o
  -6  15   6          3.36         13.65         8.20 o
  -5  15   6        603.94        633.58        10.27 o
  -4  15   6        613.67        622.27        15.36 o
  -3  15   6         91.24        105.17         9.64 o
  -2  15   6        121.82         99.40         9.08 o
  -1  15   6        927.06        881.74        23.21 o
   0  15   6        177.32        160.20         8.06 o
   1  15   6        386.33        392.61        15.26 o
   2  15   6         97.06        105.93         7.49 o
   3  15   6         64.06         72.43         7.36 o
   4  15   6         35.55         32.01         7.41 o
   5  15   6         46.38         39.95         5.41 o
   6  15   6          2.30         -5.55         7.24 o
   7  15   6         39.87         38.62         6.32 o
   8  15   6        100.56         76.04         8.36 o
  -8  16   6         45.39         50.63         9.29 o
  -7  16   6        344.36        309.36        16.03 o
  -6  16   6        490.81        516.70        10.01 o
  -5  16   6       1253.97       1401.32        13.61 o
  -4  16   6        388.04        417.30        15.12 o
  -3  16   6        189.80        202.17        34.08 o
  -2  16   6       1446.19       1508.24        24.16 o
  -1  16   6        796.36        762.18        28.72 o
   0  16   6        596.83        594.81        17.33 o
   1  16   6        171.87        172.51         9.92 o
   2  16   6        589.07        593.30        47.60 o
   3  16   6       1264.66       1344.11        13.06 o
   4  16   6        358.58        388.97         8.32 o
   5  16   6          0.86         -5.66         5.66 o
   6  16   6        272.70        308.54        10.60 o
   7  16   6        216.40        168.36         8.11 o
  -7  17   6         53.60         55.89         7.93 o
  -6  17   6          1.77         -1.12         7.00 o
  -5  17   6          0.46         -7.87         7.95 o
  -4  17   6         31.59         -3.41        13.51 o
  -3  17   6        501.52        512.37        28.71 o
  -2  17   6          9.54         12.28         7.84 o
  -1  17   6         25.97          6.19        11.38 o
   0  17   6         18.99         26.11         8.57 o
   1  17   6         30.95         27.67         7.91 o
   2  17   6         65.51         67.63         8.10 o
   3  17   6         67.39         66.53         7.80 o
   4  17   6        273.36        269.63         8.35 o
   5  17   6        157.50        147.23         6.14 o
   6  17   6          6.97         12.80         6.64 o
   7  17   6         78.70         75.24         6.90 o
  -7  18   6         56.15         48.09         9.11 o
  -6  18   6        348.88        320.65        12.78 o
  -5  18   6         45.81         39.39         7.59 o
  -4  18   6         93.67        106.16        11.45 o
  -3  18   6        228.81        230.98         9.51 o
  -2  18   6        127.40        150.44        10.04 o
  -1  18   6         11.30          7.17        10.86 o
   0  18   6        968.41       1083.38        12.38 o
   1  18   6        345.74        360.98        20.92 o
   2  18   6          1.43         -2.13         9.38 o
   3  18   6         66.49         61.54        11.07 o
   4  18   6        298.99        318.66         8.01 o
   5  18   6         65.80         66.69         5.90 o
   6  18   6        340.31        307.43        17.74 o
   7  18   6          7.28          3.03         8.62 o
  -6  19   6          0.23          6.27         7.78 o
  -5  19   6        132.67        126.31        14.14 o
  -4  19   6        259.04        285.13        22.12 o
  -3  19   6        400.50        407.48        18.23 o
  -2  19   6         91.50        115.50         9.07 o
  -1  19   6         52.39         69.24         8.67 o
   0  19   6         99.47        105.47        12.87 o
   1  19   6          4.44          0.74         7.64 o
   2  19   6         38.90         53.75        10.35 o
   3  19   6         71.14         78.23         9.79 o
   4  19   6         25.70         26.63         7.38 o
   5  19   6          0.43         -0.09         7.62 o
   6  19   6          0.02          0.47         6.81 o
  -6  20   6        247.44        250.41        11.75 o
  -5  20   6          2.11         13.33        12.21 o
  -4  20   6        370.98        353.07        13.45 o
  -3  20   6        334.59        318.52        18.98 o
  -2  20   6        288.97        322.84        13.48 o
  -1  20   6         43.77         43.93         9.53 o
   0  20   6        150.14        145.24        12.61 o
   1  20   6         18.04         29.87        11.05 o
   2  20   6        329.94        337.26        20.04 o
   3  20   6         21.06         22.55        11.00 o
   4  20   6        182.91        209.17        12.74 o
   5  20   6         24.69         32.61         7.03 o
   6  20   6        147.76        130.71         9.64 o
  -5  21   6        114.00        105.92        14.96 o
  -4  21   6         22.58          9.20        11.29 o
  -3  21   6         18.81          7.17         7.86 o
  -2  21   6         18.66         22.40         7.84 o
  -1  21   6         29.72          8.19        11.25 o
   0  21   6         87.15         81.05        11.24 o
   1  21   6          0.50          7.12        10.94 o
   2  21   6         16.08         11.04         7.86 o
   3  21   6          0.79         -1.99         7.73 o
   4  21   6          0.34         -5.84        10.99 o
   5  21   6          0.37          0.67         7.65 o
  -4  22   6        154.78        122.81         9.42 o
  -3  22   6        177.81        142.49        11.86 o
  -2  22   6        729.18        720.48        30.74 o
  -1  22   6        100.86         75.36         9.19 o
   0  22   6        346.07        299.22        18.17 o
   1  22   6          3.68         10.56         7.71 o
   2  22   6        487.13        458.47        20.44 o
   3  22   6        140.17        121.20         8.49 o
   4  22   6        112.75         87.31        13.17 o
  -3  23   6        172.94        134.17        35.15 o
  -2  23   6        255.51        173.89         9.41 o
  -1  23   6          2.11          0.37         9.47 o
   0  23   6         18.43         -1.33         8.66 o
   1  23   6          0.53         -1.97         7.71 o
   2  23   6         74.51         65.09         8.99 o
   3  23   6          0.86          5.26        15.83 o
  -1  24   6        307.08        334.37        12.50 o
   0  24   6        585.85        568.01        22.19 o
   1  24   6         96.89         88.88        12.35 o
 -10   1   7        316.72        282.53        16.57 o
  -9   1   7        133.93        149.87        15.95 o
  -8   1   7        527.70        575.44        11.40 o
  -7   1   7        259.66        277.83         8.99 o
  -6   1   7       2916.09       3083.88        56.90 o
  -5   1   7        329.06        354.17         9.45 o
  -4   1   7       1511.52       1556.85        28.78 o
  -3   1   7        207.32        216.35         8.48 o
  -2   1   7       3400.73       3453.71        34.71 o
  -1   1   7        656.49        656.12         8.49 o
   0   1   7       1190.17       1086.16         9.99 o
   1   1   7        444.97        469.42         7.10 o
   2   1   7       3708.64       3856.04        35.06 o
   3   1   7        683.16        720.39         7.36 o
   4   1   7       2113.92       2134.78        26.97 o
   5   1   7         54.41         65.47         5.62 o
   6   1   7        969.93       1024.25        15.68 o
   7   1   7        705.72        785.25        10.11 o
   8   1   7       2927.53       3364.20        68.10 o
   9   1   7          9.57         17.95         7.33 o
  10   1   7        197.77        164.65        10.19 o
 -10   2   7          0.16          0.41         8.21 o
  -9   2   7         22.01         15.15         8.01 o
  -8   2   7          8.72         18.27         8.64 o
  -7   2   7        108.17        122.06         8.93 o
  -6   2   7        382.64        358.52        19.84 o
  -5   2   7        457.44        424.45        16.47 o
  -4   2   7        400.26        443.34         8.38 o
  -3   2   7         22.89         22.24         5.94 o
  -2   2   7        701.04        673.88        10.65 o
  -1   2   7         81.47         98.04         6.29 o
   0   2   7        425.07        492.91         7.85 o
   1   2   7        282.41        281.44         7.80 o
   2   2   7         29.60         40.33         4.59 o
   3   2   7         60.54         70.12         5.03 o
   4   2   7          0.02          0.48         5.05 o
   5   2   7          9.57          2.83         5.30 o
   6   2   7        111.52        103.34         5.36 o
   7   2   7        111.40        120.21         7.26 o
   8   2   7         81.53         91.43         6.25 o
   9   2   7          4.14         -5.84         7.03 o
  10   2   7          2.04         -8.77         8.77 o
 -10   3   7        544.46        524.49        38.27 o
  -9   3   7         15.10         16.60         8.05 o
  -8   3   7        350.01        390.05         9.96 o
  -7   3   7        112.60        114.50         7.65 o
  -6   3   7        449.22        459.00         8.02 o
  -5   3   7        162.51        158.77         7.34 o
  -4   3   7       2502.44       2630.79        27.36 o
  -3   3   7        404.18        358.83        11.96 o
  -2   3   7       1675.26       1547.35        13.06 o
  -1   3   7       1325.29       1236.19         9.86 o
   0   3   7       4472.22       4772.93        56.42 o
   1   3   7         57.05         57.60         5.53 o
   2   3   7       3026.95       2997.96        21.14 o
   3   3   7         64.08         55.54         5.05 o
   4   3   7        348.68        408.63         7.21 o
   5   3   7       1098.76       1091.80        11.79 o
   6   3   7       1000.37        995.81        17.50 o
   7   3   7          9.18         12.40         6.50 o
   8   3   7        759.58        815.29        15.11 o
   9   3   7        385.80        372.74        13.46 o
  10   3   7        312.55        343.74        14.92 o
 -10   4   7        356.18        309.43        17.02 o
  -9   4   7        134.71        121.81         7.98 o
  -8   4   7        256.85        279.15         7.92 o
  -7   4   7         11.61          9.95         8.49 o
  -6   4   7          8.49          7.03         6.38 o
  -5   4   7          8.38          9.88         7.05 o
  -4   4   7         46.64         59.95         7.41 o
  -3   4   7        331.99        336.32         8.01 o
  -2   4   7         71.91         44.42         7.68 o
  -1   4   7        419.78        433.79         7.26 o
   0   4   7        277.93        284.09         6.87 o
   1   4   7          1.93          2.09         6.66 o
   2   4   7       1099.76       1055.47         8.44 o
   3   4   7        962.74        990.45        12.04 o
   4   4   7         36.66         37.18         4.59 o
   5   4   7          3.18          2.59         5.24 o
   6   4   7        765.46        820.97        14.76 o
   7   4   7          6.86          5.75         6.07 o
   8   4   7          1.43          2.02         6.45 o
   9   4   7        244.20        230.88        13.36 o
  10   4   7         65.70         74.08         8.51 o
 -10   5   7        217.54        208.86        21.27 o
  -9   5   7         66.56         49.47         8.27 o
  -8   5   7         42.18         45.15        13.84 o
  -7   5   7         84.16         95.73         7.97 o
  -6   5   7        835.36        882.72        15.88 o
  -5   5   7        174.33        189.35         7.31 o
  -4   5   7        595.99        682.59         9.89 o
  -3   5   7        983.50       1024.40        15.58 o
  -2   5   7       1730.88       1852.20        35.48 o
  -1   5   7        753.67        709.47         8.89 o
   0   5   7          4.26         -0.37         5.48 o
   1   5   7       1900.90       1916.47        14.94 o
   2   5   7       1426.58       1442.66        18.81 o
   3   5   7        508.61        477.02         7.28 o
   4   5   7        176.55        186.43         6.35 o
   5   5   7        131.86        152.02         4.87 o
   6   5   7        875.81        867.10        25.80 o
   7   5   7        274.44        304.65         9.39 o
   8   5   7          3.60         -4.35         5.79 o
   9   5   7          3.07         -1.45         6.42 o
  -9   6   7          2.96         -3.25         8.12 o
  -8   6   7          1.64         -5.82         9.54 o
  -7   6   7          4.56         -0.17         7.74 o
  -6   6   7          1.40         10.33         6.81 o
  -5   6   7        128.60        132.78         9.13 o
  -4   6   7        136.00        115.38         7.77 o
  -3   6   7         12.10          0.05         6.29 o
  -2   6   7        536.19        539.70         9.63 o
  -1   6   7        975.50        964.29         9.59 o
   0   6   7         19.16         25.92         5.57 o
   1   6   7        364.84        298.67         7.36 o
   2   6   7        513.93        575.73         7.32 o
   3   6   7       1227.53       1258.67         9.33 o
   4   6   7        124.08        135.17         5.87 o
   5   6   7        359.60        363.66         5.61 o
   6   6   7        164.18        170.13         7.11 o
   7   6   7         42.09         63.76         6.85 o
   8   6   7        396.76        410.42         7.43 o
   9   6   7         30.73         33.17         5.96 o
  -9   7   7        273.35        241.38        13.61 o
  -8   7   7         71.64         88.69         8.05 o
  -7   7   7       1368.19       1406.56        15.87 o
  -6   7   7          3.06         -7.60         7.60 o
  -5   7   7        744.40        722.94        20.87 o
  -4   7   7         54.14         50.10         7.48 o
  -3   7   7       2836.59       2847.25        47.00 o
  -2   7   7       1825.90       1934.07        31.56 o
  -1   7   7       1084.00       1102.13         9.87 o
   0   7   7        125.13        129.04         6.41 o
   1   7   7       1797.97       1731.68        12.12 o
   2   7   7        938.40        994.69         8.42 o
   3   7   7       1379.78       1451.81        14.42 o
   4   7   7        576.93        642.93         8.02 o
   5   7   7        817.67        805.54         7.26 o
   6   7   7          9.31         13.13         6.83 o
   7   7   7        349.94        365.49         8.70 o
   8   7   7         17.26         26.68         7.37 o
   9   7   7        198.01        155.99         6.96 o
  -9   8   7         39.84         32.32         8.12 o
  -8   8   7         17.48         21.35        10.18 o
  -7   8   7          1.67         -1.15         7.26 o
  -6   8   7         17.69        -17.74        19.48 o
  -5   8   7          3.32          2.45         6.98 o
  -4   8   7         88.44         89.40         7.61 o
  -3   8   7        182.42        178.66         7.97 o
  -2   8   7         55.70         53.59         6.59 o
  -1   8   7          0.61          5.53         5.61 o
   0   8   7        309.94        319.32         7.18 o
   1   8   7         22.03         14.39         6.04 o
   2   8   7        213.75        186.53         7.11 o
   3   8   7        268.06        246.23         6.35 o
   4   8   7       2532.80       2533.64        26.56 o
   5   8   7         44.12         38.71         5.10 o
   6   8   7          7.61          9.45         5.80 o
   7   8   7          0.05         -1.52         6.06 o
   8   8   7         27.68         34.93         6.16 o
   9   8   7        161.89        141.74         7.16 o
  -9   9   7        323.94        257.63        19.95 o
  -8   9   7        782.64        723.22        20.83 o
  -7   9   7       1176.36       1328.40        19.57 o
  -6   9   7         97.17        108.13         8.89 o
  -5   9   7       1144.01       1160.60        13.27 o
  -4   9   7        160.43        160.50         7.96 o
  -3   9   7       1117.92       1048.44        12.17 o
  -2   9   7        133.65        131.06         7.54 o
  -1   9   7        510.68        550.80        11.85 o
   0   9   7        321.25        346.17         8.86 o
   1   9   7       3763.52       3767.40        56.71 o
   2   9   7         80.34         67.58         6.48 o
   3   9   7       1069.45       1085.66         9.89 o
   4   9   7          0.77          0.74         5.23 o
   5   9   7        725.51        751.98         8.13 o
   6   9   7        271.20        284.71         8.68 o
   7   9   7        841.83        952.80        16.20 o
   8   9   7          0.59         -3.17         6.80 o
   9   9   7        132.41         94.23         6.77 o
  -9  10   7          3.41          3.57         8.96 o
  -8  10   7        125.57        126.69         8.43 o
  -7  10   7          2.38         -3.77         8.01 o
  -6  10   7         25.51         26.60         8.61 o
  -5  10   7        169.13        156.02         8.34 o
  -4  10   7        408.36        390.84         9.38 o
  -3  10   7        411.13        431.90        10.38 o
  -2  10   7         57.54         50.99         6.50 o
  -1  10   7        112.25        134.33         7.68 o
   0  10   7         44.55         45.44         7.42 o
   1  10   7        541.64        542.52         8.60 o
   2  10   7       1015.83       1075.59        10.05 o
   3  10   7       2071.01       2150.53        22.45 o
   4  10   7        179.40        168.09         5.90 o
   5  10   7        805.28        901.15         9.74 o
   6  10   7          0.05          4.54         6.24 o
   7  10   7         87.89         81.39         6.75 o
   8  10   7          9.90         20.58         6.85 o
   9  10   7          9.65          8.08         8.24 o
  -9  11   7        523.47        464.76        24.00 o
  -8  11   7         58.75         57.50         8.19 o
  -7  11   7        799.25        824.63        28.25 o
  -6  11   7        144.65        157.80         9.12 o
  -5  11   7        642.67        660.32        12.89 o
  -4  11   7        203.07        185.53         7.96 o
  -3  11   7        542.96        600.33        10.43 o
  -2  11   7         13.40         20.59         6.47 o
  -1  11   7        129.08        121.86         7.18 o
   0  11   7       1657.03       1728.07        35.29 o
   1  11   7        603.05        589.82         9.29 o
   2  11   7        114.20        129.57         6.41 o
   3  11   7        800.20        838.75         8.43 o
   4  11   7        191.47        193.49         5.83 o
   5  11   7         36.11         47.33         5.47 o
   6  11   7        180.48        173.30         7.76 o
   7  11   7        516.96        535.74        14.07 o
   8  11   7          1.51         -6.47         6.47 o
  -8  12   7         21.63         29.54         7.31 o
  -7  12   7         64.98         54.97         7.64 o
  -6  12   7          5.28          5.85         7.84 o
  -5  12   7         32.79         25.29         8.72 o
  -4  12   7        369.79        345.39        11.56 o
  -3  12   7         77.60         72.72         7.71 o
  -2  12   7        166.11        194.55         7.36 o
  -1  12   7        214.72        216.33        12.13 o
   0  12   7        193.97        202.19        14.63 o
   1  12   7          8.72         11.35         8.45 o
   2  12   7        482.78        462.92         8.08 o
   3  12   7        138.77        139.66         5.97 o
   4  12   7         29.53         25.08         5.34 o
   5  12   7         20.38         19.79         6.43 o
   6  12   7          6.36          3.19         5.60 o
   7  12   7         36.97         20.88         7.01 o
   8  12   7         13.60         11.85         6.17 o
  -8  13   7          0.55          3.93         6.49 o
  -7  13   7        371.10        419.20        13.28 o
  -6  13   7         90.65        102.32         8.85 o
  -5  13   7        525.94        608.78        10.32 o
  -4  13   7        185.09        188.76         8.30 o
  -3  13   7          4.16         -8.84         8.84 o
  -2  13   7         94.57         79.71         7.29 o
  -1  13   7       2712.14       2764.83        46.84 o
   0  13   7        585.05        629.60        10.54 o
   1  13   7          1.44         -0.49         6.23 o
   2  13   7         52.42         48.16         9.33 o
   3  13   7       1799.47       1912.19        20.37 o
   4  13   7          1.04         -4.09         6.88 o
   5  13   7        357.47        390.30         7.51 o
   6  13   7         67.55         51.63         6.38 o
   7  13   7        342.56        314.66        14.33 o
   8  13   7         32.37         25.77         6.06 o
  -8  14   7         78.71         87.18         9.74 o
  -7  14   7         17.72         15.34         7.25 o
  -6  14   7        106.13         99.51         8.02 o
  -5  14   7          0.53         -0.45         7.59 o
  -4  14   7         19.45         16.50         8.14 o
  -3  14   7        145.45        157.59        17.83 o
  -2  14   7        218.05        212.06         8.04 o
  -1  14   7          4.11          1.20         7.72 o
   0  14   7        147.42        122.67         8.32 o
   1  14   7          7.53          5.79         7.59 o
   2  14   7         60.97         64.28        11.05 o
   3  14   7         75.92         78.99         7.24 o
   4  14   7        314.22        308.69         8.80 o
   5  14   7         97.65        100.95         5.61 o
   6  14   7        225.58        217.25         6.66 o
   7  14   7        136.15        115.90         6.71 o
   8  14   7          3.05         11.26         7.81 o
  -7  15   7         87.08         67.37         9.46 o
  -6  15   7        166.83        171.38         8.35 o
  -5  15   7          1.93          0.59         7.01 o
  -4  15   7          9.28          3.96         7.91 o
  -3  15   7        485.58        514.18        18.96 o
  -2  15   7        184.74        210.54        11.79 o
  -1  15   7        167.10        186.85        10.29 o
   0  15   7         59.14         50.56         6.42 o
   1  15   7        444.20        488.06        10.30 o
   2  15   7        528.80        581.19        15.74 o
   3  15   7        376.07        388.23         8.58 o
   4  15   7        435.34        464.09        11.83 o
   5  15   7        272.61        285.12         6.55 o
   6  15   7         46.03         40.67         6.49 o
   7  15   7         33.15         21.51         6.95 o
  -7  16   7         18.91         12.94         7.20 o
  -6  16   7         85.06         73.64         7.48 o
  -5  16   7        336.82        363.09        10.99 o
  -4  16   7         20.60         17.83        10.88 o
  -3  16   7        725.52        805.98        12.20 o
  -2  16   7        117.97        125.37        10.17 o
  -1  16   7         67.46         72.46        16.61 o
   0  16   7        148.51        150.71         8.41 o
   1  16   7        161.48        193.56         9.42 o
   2  16   7         39.21         23.02         9.71 o
   3  16   7        234.81        249.40         9.45 o
   4  16   7        199.82        223.29         9.17 o
   5  16   7          1.79         -2.85         6.33 o
   6  16   7         32.08         33.48         5.91 o
   7  16   7         33.71         37.33         8.02 o
  -7  17   7         64.59         52.80         9.25 o
  -6  17   7         99.73         90.75         9.14 o
  -5  17   7         97.71        109.18         9.13 o
  -4  17   7          8.87         15.14        10.76 o
  -3  17   7        174.43        198.82        13.22 o
  -2  17   7        864.59        932.61        11.28 o
  -1  17   7         21.13         18.42         8.44 o
   0  17   7        204.42        232.67         8.68 o
   1  17   7         60.07         48.06         9.57 o
   2  17   7        392.36        411.65         9.40 o
   3  17   7         56.23         60.10        11.09 o
   4  17   7        489.02        533.60         8.78 o
   5  17   7         52.65         52.45         5.92 o
   6  17   7         56.17         44.52         6.01 o
  -6  18   7         42.38         21.63         8.18 o
  -5  18   7         11.89         11.86        16.50 o
  -4  18   7        147.70        154.75        11.99 o
  -3  18   7         74.41         82.61         7.90 o
  -2  18   7          4.79          8.63         9.49 o
  -1  18   7         16.56         16.64         8.48 o
   0  18   7         80.62         85.02         9.75 o
   1  18   7        481.23        431.55        16.03 o
   2  18   7          0.02        -10.96        10.96 o
   3  18   7         35.64         44.86        10.19 o
   4  18   7          1.08         -2.74         6.77 o
   5  18   7         18.27          3.92         6.72 o
   6  18   7          3.01          2.80         6.46 o
  -6  19   7         89.16         96.08        10.41 o
  -5  19   7        341.48        240.80        32.53 o
  -4  19   7        420.83        406.38        14.96 o
  -3  19   7          1.68          4.41        10.77 o
  -2  19   7        123.83        135.92        11.37 o
  -1  19   7        143.52        125.49         8.43 o
   0  19   7        608.71        649.42        28.74 o
   1  19   7        248.55        241.67         9.99 o
   2  19   7        122.77        135.42        10.16 o
   3  19   7          1.99         -9.37         9.41 o
   4  19   7         65.37         76.63        11.19 o
   5  19   7          2.76          3.13         7.68 o
  -5  20   7          8.62        -13.53        13.53 o
  -4  20   7          7.24          4.50         9.60 o
  -3  20   7         39.01         48.61         8.50 o
  -2  20   7        365.26        353.70        17.22 o
  -1  20   7         42.17         36.12        11.04 o
   0  20   7         58.14         56.42         8.69 o
   1  20   7         66.75         76.66         7.95 o
   2  20   7         15.69          5.28         8.49 o
   3  20   7          5.75         26.24         8.38 o
   4  20   7         98.56         93.29        14.31 o
   5  20   7         29.44         38.85         9.03 o
  -4  21   7        750.77        580.61        62.45 o
  -3  21   7         19.22         13.91         9.61 o
  -2  21   7        127.75        129.46        15.34 o
  -1  21   7         44.91         40.51        11.17 o
   0  21   7         45.07         14.50         8.67 o
   1  21   7         48.50         38.20         7.99 o
   2  21   7        121.59        120.35         8.59 o
   3  21   7          2.85          1.45         9.68 o
   4  21   7        206.81        164.63        13.33 o
  -3  22   7          3.30          4.70         9.76 o
  -2  22   7        113.63         92.73         8.62 o
  -1  22   7         43.12         24.20         8.73 o
   0  22   7         16.86          6.94        10.04 o
   1  22   7          3.21         -0.78         8.56 o
   2  22   7         22.01         21.04        11.09 o
   3  22   7          0.09        -12.20        12.20 o
  -1  23   7        219.60        184.45        11.82 o
   0  23   7        725.91        760.47        66.22 o
   1  23   7        165.95        137.52        10.80 o
  -9   0   8          2.45         -8.10        13.90 o
  -8   0   8       1030.18       1029.57        19.58 o
  -7   0   8          0.79          2.23        14.45 o
  -6   0   8        178.79        157.53        12.48 o
  -5   0   8        166.91        179.62         9.16 o
  -4   0   8        375.47        365.43        11.95 o
  -3   0   8        324.59        357.24        13.22 o
  -2   0   8       1825.44       1811.49        45.15 o
  -1   0   8        352.36        331.02        11.05 o
   0   0   8         22.72         26.03         8.28 o
   1   0   8        399.55        423.28        10.62 o
   2   0   8        541.38        553.84         9.25 o
   3   0   8       1067.20       1177.25        13.03 o
   4   0   8        288.30        341.98        16.12 o
   5   0   8        871.24        826.77        19.08 o
   6   0   8       1618.17       1759.38        17.81 o
   7   0   8         27.00         35.19         8.05 o
   8   0   8        239.27        218.70        10.73 o
   9   0   8        356.08        264.13        21.60 o
  -9   1   8          4.99          5.63         8.74 o
  -8   1   8        105.00         86.28         8.37 o
  -7   1   8        281.70        283.18         8.86 o
  -6   1   8        413.27        461.17        11.32 o
  -5   1   8        700.64        712.29         9.44 o
  -4   1   8         51.70         46.72         6.36 o
  -3   1   8          2.44          6.46         7.63 o
  -2   1   8        430.56        430.00         9.32 o
  -1   1   8         83.50        100.67         5.94 o
   0   1   8          3.90          3.13         5.42 o
   1   1   8        247.24        245.09         6.52 o
   2   1   8         46.56         49.77         4.28 o
   3   1   8        425.36        413.96         6.04 o
   4   1   8         14.20         12.84         5.32 o
   5   1   8          0.16          4.87         5.76 o
   6   1   8          5.28          9.65         7.34 o
   7   1   8          3.41          2.12         5.49 o
   8   1   8          0.01          8.42         5.53 o
   9   1   8         45.16         36.04         6.27 o
  -9   2   8          1.92         -7.47         7.87 o
  -8   2   8        181.36        191.11        17.50 o
  -7   2   8        860.18        906.26        12.44 o
  -6   2   8       2412.67       2607.59        30.15 o
  -5   2   8        553.74        534.60        20.75 o
  -4   2   8        905.66        955.00        15.03 o
  -3   2   8         28.47         21.66         6.61 o
  -2   2   8       1138.76       1104.20        15.96 o
  -1   2   8        898.17        950.25         9.45 o
   0   2   8       1352.32       1390.37        15.12 o
   1   2   8        271.33        298.17         6.50 o
   2   2   8        923.11        954.93         7.63 o
   3   2   8       1154.45       1241.33        10.09 o
   4   2   8        201.55        186.59         5.74 o
   5   2   8         59.12         61.18         5.64 o
   6   2   8        422.87        484.80        10.97 o
   7   2   8        894.27        934.96         9.75 o
   8   2   8         91.77         96.31         7.27 o
   9   2   8        165.38        129.99         6.55 o
  -9   3   8         77.84         71.58         7.80 o
  -8   3   8        106.08        117.04         8.52 o
  -7   3   8         52.62         45.54         7.96 o
  -6   3   8        124.50        132.25         9.25 o
  -5   3   8          4.08         11.75         6.30 o
  -4   3   8       1071.77       1117.62        23.66 o
  -3   3   8        731.47        787.89        10.16 o
  -2   3   8         89.12         90.50         7.86 o
  -1   3   8        690.18        656.64         8.52 o
   0   3   8         69.71         72.88         5.74 o
   1   3   8        609.52        572.06         8.08 o
   2   3   8        474.53        470.81         5.80 o
   3   3   8        760.94        790.27         8.06 o
   4   3   8        342.28        328.91         6.20 o
   5   3   8        116.90        114.52         5.85 o
   6   3   8        263.93        259.56         7.28 o
   7   3   8        171.38        175.51         7.05 o
   8   3   8          9.27          5.41         6.82 o
   9   3   8         23.61         21.30         7.64 o
  -9   4   8        105.90         83.93         9.23 o
  -8   4   8         70.10         75.97         9.79 o
  -7   4   8        425.30        440.13        10.99 o
  -6   4   8        669.63        779.32        16.07 o
  -5   4   8         97.95         94.61         7.35 o
  -4   4   8        432.94        440.58         9.18 o
  -3   4   8       3954.43       4199.81        45.37 o
  -2   4   8       1617.07       1697.92        11.99 o
  -1   4   8         40.63         45.72         6.77 o
   0   4   8        260.74        299.51         6.83 o
   1   4   8        886.71        860.60         9.19 o
   2   4   8        528.24        518.42         6.86 o
   3   4   8        249.20        241.75         5.86 o
   4   4   8        194.29        220.10         6.03 o
   5   4   8         10.66         14.18         4.65 o
   6   4   8        167.88        189.34         7.02 o
   7   4   8        207.14        233.13         7.98 o
   8   4   8        312.69        337.79        15.98 o
   9   4   8          1.31          7.84         6.86 o
  -9   5   8         24.62         35.16         7.54 o
  -8   5   8        343.81        343.64        23.84 o
  -7   5   8         35.22         47.39        13.09 o
  -6   5   8         29.00         23.30         8.66 o
  -5   5   8        461.50        476.87         8.59 o
  -4   5   8        392.52        406.71         9.72 o
  -3   5   8       1263.57       1251.24        12.78 o
  -2   5   8         57.40         69.99         6.84 o
  -1   5   8        765.82        763.12        12.34 o
   0   5   8         19.62         16.25         5.23 o
   1   5   8        626.35        640.96         8.18 o
   2   5   8          0.28         -2.13         5.36 o
   3   5   8        933.62        967.77         8.26 o
   4   5   8        325.57        331.45         7.19 o
   5   5   8        224.36        241.70         7.21 o
   6   5   8          3.77         14.69         7.54 o
   7   5   8        302.82        320.89         7.39 o
   8   5   8        231.79        227.06         6.96 o
   9   5   8        354.17        324.34        15.00 o
  -9   6   8         40.51         37.07         9.88 o
  -8   6   8         48.65         38.58         8.02 o
  -7   6   8        223.23        233.10         8.82 o
  -6   6   8         50.75         71.14        10.84 o
  -5   6   8          9.07          7.77         6.30 o
  -4   6   8        864.03        840.60        11.19 o
  -3   6   8        871.42        829.93        17.10 o
  -2   6   8          3.84          5.58         5.98 o
  -1   6   8        829.13        897.77         9.85 o
   0   6   8        572.60        579.58         7.80 o
   1   6   8         68.91         64.16         6.32 o
   2   6   8        475.04        490.47         7.94 o
   3   6   8        760.67        791.25         8.00 o
   4   6   8         23.67         23.88         4.61 o
   5   6   8        646.02        686.59         7.44 o
   6   6   8          2.47          4.97         6.05 o
   7   6   8         52.77         62.51         6.57 o
   8   6   8        216.08        214.34        10.70 o
   9   6   8        239.43        190.12        10.84 o
  -9   7   8          8.62          9.63         8.29 o
  -8   7   8        174.68        150.04         9.15 o
  -7   7   8        220.62        235.22         9.64 o
  -6   7   8         23.97         22.22         7.81 o
  -5   7   8        599.70        615.68        19.69 o
  -4   7   8         98.29        110.90         6.97 o
  -3   7   8       1303.27       1328.21        12.10 o
  -2   7   8        148.52        162.71         7.38 o
  -1   7   8       1114.51       1126.77         9.57 o
   0   7   8        204.19        192.02         6.63 o
   1   7   8        205.21        200.97         6.34 o
   2   7   8       1623.46       1800.17        27.97 o
   3   7   8       2092.49       2061.77        10.72 o
   4   7   8          1.61          1.37         4.71 o
   5   7   8          4.73          9.83         5.19 o
   6   7   8          3.77          0.72         6.78 o
   7   7   8        196.26        221.10         6.76 o
   8   7   8          3.26          3.91         7.41 o
   9   7   8        477.54        419.97        27.66 o
  -9   8   8        600.48        598.25        28.40 o
  -8   8   8        124.47         77.25         8.24 o
  -7   8   8        638.11        612.15        28.95 o
  -6   8   8        330.02        351.07         9.20 o
  -5   8   8        485.41        524.25         9.98 o
  -4   8   8        236.06        208.86         8.04 o
  -3   8   8          2.06          4.79         6.44 o
  -2   8   8        205.54        213.69         6.34 o
  -1   8   8       3590.41       3700.05        36.56 o
   0   8   8        197.77        206.59         6.35 o
   1   8   8         28.58         25.30         5.76 o
   2   8   8        905.83        968.18         9.58 o
   3   8   8       1093.54       1116.20        12.15 o
   4   8   8       1047.06       1037.89        12.21 o
   5   8   8        260.90        283.94         6.62 o
   6   8   8        152.86        171.90         7.28 o
   7   8   8        166.02        155.29         7.10 o
   8   8   8        695.76        698.91         9.79 o
  -8   9   8         26.30         20.85         8.08 o
  -7   9   8         28.03         26.58         7.40 o
  -6   9   8          0.31         10.14         7.13 o
  -5   9   8         24.76         51.58         8.67 o
  -4   9   8        103.79        105.35         7.42 o
  -3   9   8         65.84         65.44         7.59 o
  -2   9   8        196.86        159.12         6.22 o
  -1   9   8        168.81        158.32         6.37 o
   0   9   8        162.63        170.47         7.63 o
   1   9   8        123.68        120.91         6.35 o
   2   9   8        325.73        339.50         7.37 o
   3   9   8        185.15        150.66         5.90 o
   4   9   8         60.98         62.16         5.13 o
   5   9   8         18.34         21.47         6.43 o
   6   9   8        179.67        187.38         6.46 o
   7   9   8         14.78          9.39         6.90 o
   8   9   8         70.33         65.52         8.02 o
  -8  10   8         45.24         32.92         8.83 o
  -7  10   8        101.71         96.97         7.83 o
  -6  10   8         35.37         44.54         8.73 o
  -5  10   8         11.25         24.88         8.52 o
  -4  10   8         40.50         47.82        10.19 o
  -3  10   8         48.35         40.84         6.58 o
  -2  10   8        188.48        180.70         7.73 o
  -1  10   8        590.37        587.63        10.93 o
   0  10   8         67.18         48.31         8.03 o
   1  10   8          4.87         -2.61         5.73 o
   2  10   8        484.97        497.36         8.89 o
   3  10   8       1811.82       1842.14        18.47 o
   4  10   8          6.74         11.39         5.81 o
   5  10   8        355.83        370.92         9.99 o
   6  10   8        259.75        249.55        10.88 o
   7  10   8        226.14        206.30         8.70 o
   8  10   8         71.22         47.36         8.15 o
  -8  11   8         52.40         44.42         8.16 o
  -7  11   8         82.84         68.36         8.05 o
  -6  11   8         54.02         46.59         7.78 o
  -5  11   8        204.55        232.81         9.54 o
  -4  11   8        293.64        251.72        15.61 o
  -3  11   8          4.87          9.71         5.86 o
  -2  11   8         75.79         65.59         6.63 o
  -1  11   8        208.62        196.06         7.28 o
   0  11   8         59.60         65.20         7.24 o
   1  11   8       1258.01       1288.73        11.77 o
   2  11   8         25.61         21.72         7.34 o
   3  11   8        363.64        353.98         7.29 o
   4  11   8         48.73         43.04         7.35 o
   5  11   8          0.84         -0.29         6.26 o
   6  11   8         37.46         32.55         5.62 o
   7  11   8         23.61         19.32         6.21 o
   8  11   8          0.21          1.73         5.86 o
  -8  12   8        131.18        115.07        11.88 o
  -7  12   8        583.55        616.04        35.57 o
  -6  12   8          5.83         19.44        10.42 o
  -5  12   8        469.09        503.20        10.68 o
  -4  12   8         77.92         76.30         8.32 o
  -3  12   8        213.13        246.75         8.91 o
  -2  12   8         24.33         33.85         8.71 o
  -1  12   8        178.55        166.88         8.72 o
   0  12   8       1334.64       1338.12        50.32 o
   1  12   8       1679.34       1722.42        51.58 o
   2  12   8        479.80        483.08         9.85 o
   3  12   8         31.09         44.76         7.48 o
   4  12   8        241.43        248.03         7.67 o
   5  12   8        172.93        216.76         6.52 o
   6  12   8        352.33        387.98        11.01 o
   7  12   8         53.60         40.30         6.59 o
   8  12   8          7.44         21.94         9.71 o
  -7  13   8          4.28          0.71         6.30 o
  -6  13   8        144.24        139.62        14.05 o
  -5  13   8          1.21          9.48         7.77 o
  -4  13   8         51.97         50.81         7.63 o
  -3  13   8        538.76        557.85        17.37 o
  -2  13   8         65.12         64.98        11.50 o
  -1  13   8         91.33         84.01         8.15 o
   0  13   8       1972.91       1876.15        20.23 o
   1  13   8        430.84        419.19         9.02 o
   2  13   8         16.87         24.83         8.62 o
   3  13   8         27.44         32.15         7.40 o
   4  13   8        535.67        567.70         9.08 o
   5  13   8         41.63         53.30         6.72 o
   6  13   8          8.23          5.26         6.40 o
   7  13   8          0.03          3.96         6.45 o
  -7  14   8         32.19         40.48         7.40 o
  -6  14   8         77.52         76.05         7.35 o
  -5  14   8          9.87         20.74         8.32 o
  -4  14   8        129.43        130.45         9.12 o
  -3  14   8        841.93        895.76        31.76 o
  -2  14   8       2509.01       2779.13        27.81 o
  -1  14   8         11.96          8.80        11.06 o
   0  14   8        173.58        204.28        15.29 o
   1  14   8       1973.41       2128.18        30.79 o
   2  14   8         73.58         75.93         9.89 o
   3  14   8        519.76        595.03        11.47 o
   4  14   8        453.59        471.23         8.36 o
   5  14   8         36.13         42.38         5.84 o
   6  14   8         13.01          2.92         6.40 o
   7  14   8        346.24        285.68        13.60 o
  -7  15   8         87.73         73.05         8.41 o
  -6  15   8        433.45        372.68        24.82 o
  -5  15   8          6.33         15.08         8.12 o
  -4  15   8          8.87          2.06         9.51 o
  -3  15   8        358.52        417.37        11.03 o
  -2  15   8         18.11         12.67         9.50 o
  -1  15   8         15.76         16.99         9.50 o
   0  15   8         29.84         22.09        10.72 o
   1  15   8        259.04        266.44         8.80 o
   2  15   8        110.66        128.46         9.77 o
   3  15   8          5.82         13.35         7.70 o
   4  15   8        143.43        148.19         7.25 o
   5  15   8        354.19        339.70         7.76 o
   6  15   8         55.60         58.62         6.02 o
   7  15   8         12.31         10.78         9.33 o
  -6  16   8         48.45         41.16         8.00 o
  -5  16   8        148.06        153.72         9.66 o
  -4  16   8         47.17         57.60        11.14 o
  -3  16   8         96.07         96.42        11.15 o
  -2  16   8        811.10        855.21        20.01 o
  -1  16   8        320.50        350.13        20.27 o
   0  16   8         71.48         76.95         8.66 o
   1  16   8         22.08         33.00        12.96 o
   2  16   8        763.18        761.78        14.67 o
   3  16   8        220.64        223.88         9.29 o
   4  16   8        166.31        197.55         8.44 o
   5  16   8         48.92         46.88         5.97 o
   6  16   8         15.48         12.15         6.46 o
  -6  17   8        106.86         96.25         9.26 o
  -5  17   8        336.50        302.73        12.98 o
  -4  17   8         26.10         59.06        25.08 o
  -3  17   8          6.13         -2.35         7.75 o
  -2  17   8         28.49         35.83        10.01 o
  -1  17   8       1318.80       1359.26        32.63 o
   0  17   8         42.84         25.73         7.85 o
   1  17   8        300.92        271.89         8.95 o
   2  17   8         49.22         54.40        17.84 o
   3  17   8          4.60          8.65        10.08 o
   4  17   8          0.96         12.72        10.24 o
   5  17   8         91.73         96.32         8.83 o
   6  17   8         45.27         38.47         8.29 o
  -5  18   8        564.06        491.01        13.09 o
  -4  18   8        616.86        564.72        19.78 o
  -3  18   8          7.25         15.90         8.55 o
  -2  18   8        697.94        717.22        30.59 o
  -1  18   8        377.32        385.95        32.77 o
   0  18   8        577.70        608.83        15.88 o
   1  18   8        260.52        244.97        11.23 o
   2  18   8         40.47         52.22         7.93 o
   3  18   8         48.45         50.18         9.16 o
   4  18   8        384.23        343.84        23.61 o
   5  18   8        178.81        147.21         8.77 o
  -5  19   8          7.44          9.39        29.24 o
  -4  19   8         27.70         23.37         8.78 o
  -3  19   8        135.31        144.21        10.16 o
  -2  19   8         14.85          4.98        10.82 o
  -1  19   8         12.43         18.38        23.40 o
   0  19   8         13.45         14.21         7.81 o
   1  19   8        407.49        481.65        17.49 o
   2  19   8         72.00         73.11        13.02 o
   3  19   8          8.60          0.66        11.00 o
   4  19   8         77.83         58.94         8.96 o
   5  19   8          0.01          1.15         8.59 o
  -4  20   8        139.19        103.92        15.89 o
  -3  20   8         45.56         44.38         8.05 o
  -2  20   8        116.85        104.18        16.95 o
  -1  20   8         18.54         17.82        11.05 o
   0  20   8         16.37          5.49         7.88 o
   1  20   8         45.38         45.03        11.09 o
   2  20   8         83.83         68.70        16.32 o
   3  20   8         96.07         96.14         9.10 o
   4  20   8        281.99        254.80        21.45 o
  -3  21   8        140.96        120.28        19.30 o
  -2  21   8         64.24         39.36         8.23 o
  -1  21   8         29.87         17.87        12.99 o
   0  21   8        101.77         93.16        13.02 o
   1  21   8         53.32         62.15         9.84 o
   2  21   8          2.85         -5.16         8.78 o
   3  21   8          7.93         15.94        18.69 o
  -1  22   8         66.04         79.54        11.15 o
   0  22   8         44.02         66.24        15.57 o
   1  22   8         13.39          7.38        13.92 o
  -9   1   9        241.60        244.33        20.70 o
  -8   1   9         18.22         18.05         7.80 o
  -7   1   9       1130.34       1180.08        13.17 o
  -6   1   9        121.97        134.08        11.14 o
  -5   1   9        478.81        464.63         9.65 o
  -4   1   9        184.76        162.71         6.78 o
  -3   1   9       1922.68       1961.30        13.11 o
  -2   1   9         16.16         11.57         5.33 o
  -1   1   9         75.66         67.96         6.29 o
   0   1   9        952.38        890.74        11.65 o
   1   1   9         97.51        100.58         6.85 o
   2   1   9         97.05         91.60         5.39 o
   3   1   9       2280.07       2377.06        17.43 o
   4   1   9          2.44          8.38         4.86 o
   5   1   9        441.35        501.31        21.07 o
   6   1   9         99.09         95.54         6.47 o
   7   1   9        667.68        702.10        14.24 o
   8   1   9         27.16         23.88         7.56 o
   9   1   9        299.20        284.36        10.38 o
  -9   2   9         20.81         24.46         8.81 o
  -8   2   9          4.84         -1.17         7.83 o
  -7   2   9        308.80        315.42        13.03 o
  -6   2   9        138.22        160.99         9.23 o
  -5   2   9         23.42         16.51         7.06 o
  -4   2   9         36.28         40.48         6.53 o
  -3   2   9        564.76        555.15         9.66 o
  -2   2   9        282.79        267.11         7.13 o
  -1   2   9        555.75        547.87        10.27 o
   0   2   9       1337.48       1279.17        19.36 o
   1   2   9         43.06         35.33         4.98 o
   2   2   9          0.34          2.08         5.33 o
   3   2   9        170.98        174.62         5.60 o
   4   2   9          6.18          5.63         5.34 o
   5   2   9         53.55         56.41         7.90 o
   6   2   9        244.81        243.15         7.38 o
   7   2   9          5.69         18.44         6.34 o
   8   2   9         78.23         83.52         7.08 o
  -9   3   9        426.70        422.99        23.28 o
  -8   3   9         30.61         23.42         7.92 o
  -7   3   9         90.67         92.07         9.01 o
  -6   3   9        443.29        459.72        12.76 o
  -5   3   9       2118.08       2479.81        16.15 o
  -4   3   9        364.29        353.98         8.24 o
  -3   3   9         22.29         26.59         7.23 o
  -2   3   9        662.40        653.34         7.59 o
  -1   3   9       1779.84       1911.29        17.51 o
   0   3   9        322.88        328.11         7.29 o
   1   3   9         61.64         63.62         5.93 o
   2   3   9        398.22        413.63         7.22 o
   3   3   9        574.38        634.28        12.56 o
   4   3   9          6.20          8.19         4.21 o
   5   3   9        370.53        381.84         7.93 o
   6   3   9          5.95         11.38         5.96 o
   7   3   9        208.46        227.70         7.56 o
   8   3   9        117.06         91.47         6.95 o
  -8   4   9        359.20        306.85        15.50 o
  -7   4   9        587.26        531.69        12.03 o
  -6   4   9          3.38          6.58         9.50 o
  -5   4   9        355.66        353.32         9.99 o
  -4   4   9       1244.95       1260.29        26.55 o
  -3   4   9         17.88         14.83         6.46 o
  -2   4   9         50.41         51.65         5.23 o
  -1   4   9       1711.02       1673.97        21.51 o
   0   4   9          0.05          3.93         6.03 o
   1   4   9        512.70        476.21         7.42 o
   2   4   9        889.12        911.26        13.52 o
   3   4   9        239.58        186.90         5.91 o
   4   4   9        415.13        380.69         7.49 o
   5   4   9         33.66         37.77         6.10 o
   6   4   9        112.18        113.31         8.44 o
   7   4   9        105.09        106.13         6.46 o
   8   4   9         95.43         90.23         6.01 o
  -8   5   9         13.19         16.86         8.00 o
  -7   5   9        155.16        166.22        10.26 o
  -6   5   9        455.83        490.53        11.06 o
  -5   5   9        876.31       1132.53       242.02 o
  -4   5   9         77.21         73.76         6.15 o
  -3   5   9         24.48         26.87         7.90 o
  -2   5   9       2037.26       2056.15        16.87 o
  -1   5   9       2100.11       2144.14        38.18 o
   0   5   9       1114.34       1109.73        15.00 o
   1   5   9         56.33         58.07         6.29 o
   2   5   9        352.33        324.46         7.20 o
   3   5   9       1025.62       1029.32        14.54 o
   4   5   9        460.60        456.95         9.23 o
   5   5   9        241.82        271.45         6.89 o
   6   5   9        461.57        459.21        12.80 o
   7   5   9         97.50        105.46         7.87 o
   8   5   9          7.63          2.84         6.54 o
  -8   6   9         42.97         45.64         7.14 o
  -7   6   9         47.86         36.14         8.75 o
  -6   6   9          1.07         -0.94         7.81 o
  -5   6   9       1218.92       1297.02        12.23 o
  -4   6   9        123.23        112.69         6.62 o
  -3   6   9        647.30        640.92         9.09 o
  -2   6   9         10.06          8.88         5.94 o
  -1   6   9         18.18         15.09         5.43 o
   0   6   9        957.77        926.55        10.80 o
   1   6   9       1040.43       1055.14         9.28 o
   2   6   9        752.86        750.34         8.72 o
   3   6   9          5.82          1.38         5.51 o
   4   6   9        481.73        556.46         8.29 o
   5   6   9        147.66        166.45         6.82 o
   6   6   9        232.41        252.90         7.02 o
   7   6   9         41.25         37.75         6.27 o
   8   6   9          0.36         -1.23         6.20 o
  -8   7   9          2.84         -4.50         6.86 o
  -7   7   9        117.37        126.34         9.43 o
  -6   7   9        753.65        805.47        33.95 o
  -5   7   9        507.72        513.82         9.55 o
  -4   7   9          3.32         11.14         9.63 o
  -3   7   9        121.12        123.88         7.04 o
  -2   7   9        337.24        325.28         6.94 o
  -1   7   9        376.72        374.03         7.02 o
   0   7   9        939.60        916.97        17.76 o
   1   7   9        476.58        522.26         8.12 o
   2   7   9        871.98        808.72         9.83 o
   3   7   9         53.15         43.64         5.29 o
   4   7   9        183.40        178.96         6.71 o
   5   7   9         11.56          4.91         5.25 o
   6   7   9        115.78        122.81         7.92 o
   7   7   9         40.41         48.48         7.37 o
   8   7   9        294.46        290.45        13.04 o
  -8   8   9          3.79          3.61         7.83 o
  -7   8   9          9.63         15.45         8.62 o
  -6   8   9         21.17         28.32         7.82 o
  -5   8   9        502.97        541.52        10.19 o
  -4   8   9          5.54         10.54         7.15 o
  -3   8   9        151.14        154.15         7.07 o
  -2   8   9        338.07        341.04         7.89 o
  -1   8   9        271.41        253.54         6.43 o
   0   8   9         84.37         75.20         5.86 o
   1   8   9        286.54        300.45         8.48 o
   2   8   9        509.18        479.36        12.89 o
   3   8   9        769.28        751.27         9.60 o
   4   8   9        506.93        521.80         7.41 o
   5   8   9        133.63        141.41         5.99 o
   6   8   9        163.70        166.96         7.82 o
   7   8   9        109.90        110.78         6.52 o
   8   8   9         10.49          8.14         6.22 o
  -8   9   9        193.19        141.94        11.50 o
  -7   9   9         10.89          2.80         9.61 o
  -6   9   9         19.19         16.03         7.85 o
  -5   9   9          1.86          2.91         7.04 o
  -4   9   9        399.39        453.08        13.06 o
  -3   9   9        475.62        499.92        10.10 o
  -2   9   9       1515.38       1536.74        11.03 o
  -1   9   9         57.31         58.42         6.09 o
   0   9   9       1213.46       1191.86        27.51 o
   1   9   9         44.10         41.62         6.46 o
   2   9   9        185.42        162.53         7.14 o
   3   9   9        516.27        567.89         9.93 o
   4   9   9       1586.56       1796.29        17.58 o
   5   9   9         63.18         70.83         7.16 o
   6   9   9        371.33        389.71         7.46 o
   7   9   9          1.64          2.23         5.77 o
   8   9   9         84.93         72.54         7.94 o
  -8  10   9         15.29         10.86         9.34 o
  -7  10   9        137.30        146.74        14.82 o
  -6  10   9          2.86        -12.76        12.76 o
  -5  10   9         18.67         26.25         8.56 o
  -4  10   9         18.08         10.55         7.69 o
  -3  10   9          8.68          9.56         7.67 o
  -2  10   9        208.37        237.78         8.47 o
  -1  10   9        433.16        406.37         7.87 o
   0  10   9          2.26         -2.35         7.16 o
   1  10   9        131.21        114.64         7.08 o
   2  10   9         38.71         35.91         8.14 o
   3  10   9        378.22        418.63         8.29 o
   4  10   9         18.07         28.51         6.38 o
   5  10   9        513.94        497.04         7.79 o
   6  10   9         72.01         60.87         5.79 o
   7  10   9         53.41         42.24         6.42 o
  -7  11   9         93.57         85.29         8.32 o
  -6  11   9        435.71        424.62        24.67 o
  -5  11   9         12.54         17.68         7.73 o
  -4  11   9        343.64        375.95         9.46 o
  -3  11   9        537.59        550.02        10.68 o
  -2  11   9       2061.61       2381.30        34.09 o
  -1  11   9         55.55         76.48         9.69 o
   0  11   9        577.61        609.28        10.25 o
   1  11   9       1416.86       1605.42        23.94 o
   2  11   9       2162.76       2312.42        35.30 o
   3  11   9        192.86        212.06         8.35 o
   4  11   9        361.48        401.29         8.25 o
   5  11   9          0.99         -2.12         6.04 o
   6  11   9        557.86        538.74        18.76 o
   7  11   9        185.51        147.16         8.03 o
  -7  12   9        378.75        370.69        14.50 o
  -6  12   9         12.68          8.62         7.71 o
  -5  12   9         23.09         26.05         7.82 o
  -4  12   9          8.61         12.78         7.53 o
  -3  12   9         56.93         71.51         7.37 o
  -2  12   9        202.52        199.53         8.73 o
  -1  12   9        186.19        216.60        15.83 o
   0  12   9        294.25        333.57        10.79 o
   1  12   9         42.53         20.89         9.52 o
   2  12   9         83.36         99.30         8.69 o
   3  12   9         25.84         29.50         7.26 o
   4  12   9        299.06        280.50        13.57 o
   5  12   9         14.34         18.17         6.33 o
   6  12   9        307.54        274.93        15.20 o
   7  12   9         78.72         68.54         6.34 o
  -7  13   9         11.73         23.08        10.65 o
  -6  13   9        288.39        242.23        20.95 o
  -5  13   9        330.07        325.08        15.60 o
  -4  13   9        951.53        974.64        33.79 o
  -3  13   9         80.66         94.40        16.61 o
  -2  13   9        777.54        831.64        25.38 o
  -1  13   9        924.00        961.47        15.42 o
   0  13   9        381.12        421.48        15.96 o
   1  13   9        100.25        113.78        14.21 o
   2  13   9       1644.74       1807.13        84.83 o
   3  13   9        253.43        274.48         8.98 o
   4  13   9        447.23        473.10         8.29 o
   5  13   9          6.54          7.02         6.31 o
   6  13   9         19.84         12.03         5.89 o
   7  13   9        202.13        217.49        10.52 o
  -6  14   9         87.89         72.99         8.85 o
  -5  14   9        374.76        369.52        14.85 o
  -4  14   9        298.83        317.42        19.04 o
  -3  14   9        305.93        290.35         9.19 o
  -2  14   9        158.35        192.75         9.10 o
  -1  14   9        301.71        312.21        11.91 o
   0  14   9        550.27        605.89        13.35 o
   1  14   9          0.02         -6.51        10.73 o
   2  14   9          5.87          1.99         7.82 o
   3  14   9          0.93         -1.04         7.55 o
   4  14   9        185.81        183.47         7.65 o
   5  14   9         36.82         35.10         5.89 o
   6  14   9          3.34          0.01         6.43 o
  -6  15   9        142.47        152.28        10.21 o
  -5  15   9         28.10         23.46         7.79 o
  -4  15   9        435.84        420.12        32.84 o
  -3  15   9          3.46         12.19         9.46 o
  -2  15   9        534.89        560.37        10.14 o
  -1  15   9        813.54        848.77        10.94 o
   0  15   9        285.16        300.59         9.06 o
   1  15   9         90.71         82.34         8.97 o
   2  15   9         17.04         26.73         7.93 o
   3  15   9          3.38         -7.69         7.69 o
   4  15   9        154.49        144.31         7.76 o
   5  15   9        304.99        298.67        12.56 o
   6  15   9         52.22         68.50         7.76 o
  -5  16   9         17.48          1.58         9.71 o
  -4  16   9          6.73         10.23         7.71 o
  -3  16   9        192.51        177.76        10.99 o
  -2  16   9         42.44         56.47         8.76 o
  -1  16   9          0.64         -5.25         8.44 o
   0  16   9          0.48          1.79        11.98 o
   1  16   9        108.71        132.35        15.16 o
   2  16   9          0.79          1.97         9.46 o
   3  16   9          2.68         13.76        14.09 o
   4  16   9        508.35        441.10        30.65 o
   5  16   9         95.17        109.42         7.88 o
  -5  17   9         47.13         -7.35        10.06 o
  -4  17   9        179.89        179.65         9.38 o
  -3  17   9        318.47        282.46        28.66 o
  -2  17   9         74.93         78.18         8.04 o
  -1  17   9         46.62         37.45         8.49 o
   0  17   9        189.39        219.24        10.47 o
   1  17   9        254.99        234.84        11.60 o
   2  17   9        229.38        223.93        11.96 o
   3  17   9          8.53         15.26         8.52 o
   4  17   9         95.18         97.92        11.42 o
   5  17   9         84.76         81.15         8.90 o
  -4  18   9        111.67         79.04         8.54 o
  -3  18   9        151.98         99.69        12.30 o
  -2  18   9          8.93          3.55         7.79 o
  -1  18   9         51.89         53.61         8.01 o
   0  18   9         62.30         55.97        11.73 o
   1  18   9         25.44         20.70        10.97 o
   2  18   9          2.30         16.83        10.88 o
   3  18   9        143.25        111.11         8.66 o
   4  18   9          2.74         12.04         8.00 o
  -3  19   9         27.76         12.81        10.42 o
  -2  19   9        169.03        153.78        11.38 o
  -1  19   9        273.53        231.57         9.14 o
   0  19   9          5.38         13.82         7.75 o
   1  19   9        199.20        182.10        24.83 o
   2  19   9         43.02         36.84         7.89 o
   3  19   9        221.69        190.32        24.45 o
  -2  20   9         30.49         22.13        10.78 o
  -1  20   9          2.22          0.92         8.00 o
   0  20   9         72.90         71.33        24.43 o
   1  20   9          7.93          0.45        13.76 o
   2  20   9         66.89         61.11        12.68 o
  -8   0  10         41.19         42.08        11.57 o
  -7   0  10          1.90         24.96        11.14 o
  -6   0  10          3.06          8.50         9.35 o
  -5   0  10       2006.02       2186.18        55.12 o
  -4   0  10         37.84         34.70        13.76 o
  -3   0  10         49.17         43.26         9.29 o
  -2   0  10        220.43        198.67         9.85 o
  -1   0  10       2357.94       2355.36        47.81 o
   0   0  10       1149.08       1112.17        21.08 o
   1   0  10       3360.44       3428.38        61.98 o
   2   0  10        213.02        190.93         7.31 o
   3   0  10       1570.57       1649.42        49.45 o
   4   0  10        588.75        603.21        11.22 o
   5   0  10       2127.33       2298.01        56.72 o
   6   0  10         22.54         17.31         8.50 o
   7   0  10        218.87        214.45         9.27 o
   8   0  10         19.08          9.39         8.14 o
  -8   1  10         16.52         21.38         8.65 o
  -7   1  10         27.92         25.26         6.97 o
  -6   1  10          2.61          1.29         8.45 o
  -5   1  10         78.93         77.58         8.18 o
  -4   1  10          5.25         12.01         8.45 o
  -3   1  10         42.50         30.42         5.96 o
  -2   1  10        117.00        106.97         4.97 o
  -1   1  10        129.54        126.51         5.56 o
   0   1  10          7.68         13.93         5.23 o
   1   1  10          0.10          7.83         4.40 o
   2   1  10          0.80          3.47         4.74 o
   3   1  10          0.46         -4.66         4.66 o
   4   1  10         12.85         16.54         6.08 o
   5   1  10         66.60         63.20         7.93 o
   6   1  10         15.51         10.03         7.78 o
   7   1  10         26.71         16.41         6.87 o
   8   1  10          9.52         20.91         6.99 o
  -8   2  10         24.78         31.74         6.95 o
  -7   2  10        310.18        311.58        12.88 o
  -6   2  10          1.14          0.77         6.67 o
  -5   2  10        495.76        559.17        15.18 o
  -4   2  10        352.59        390.65         9.36 o
  -3   2  10        708.02        719.96         9.33 o
  -2   2  10          5.26          4.05         5.12 o
  -1   2  10        668.00        705.81         9.42 o
   0   2  10        523.99        526.29         8.48 o
   1   2  10        446.02        436.17         9.81 o
   2   2  10          2.62         -0.65         5.07 o
   3   2  10       1885.67       2068.93        20.77 o
   4   2  10        461.93        457.95         7.68 o
   5   2  10        195.89        212.86         6.48 o
   6   2  10         27.28         22.54         7.17 o
   7   2  10        398.21        386.63        15.00 o
   8   2  10         18.20         17.13         8.55 o
  -8   3  10         62.99         32.26        10.06 o
  -7   3  10        177.08        166.38         8.26 o
  -6   3  10         48.98         47.54         8.80 o
  -5   3  10          0.84         -7.70         7.70 o
  -4   3  10         31.38         39.20         7.25 o
  -3   3  10        290.80        307.39        11.61 o
  -2   3  10        125.78         98.84         5.88 o
  -1   3  10       2139.20       2169.10        26.11 o
   0   3  10          7.99          7.73         5.87 o
   1   3  10        484.06        506.42         8.04 o
   2   3  10         79.01         82.37         6.06 o
   3   3  10        133.44        127.58         6.36 o
   4   3  10        155.34        146.42         6.02 o
   5   3  10          4.65         16.83         6.72 o
   6   3  10         47.63         52.32         5.91 o
   7   3  10         52.41         46.21         6.68 o
   8   3  10          3.49          0.91         6.85 o
  -8   4  10          0.81         12.19        10.63 o
  -7   4  10        282.61        264.11         8.67 o
  -6   4  10        658.89        656.72         9.94 o
  -5   4  10        298.88        366.57        16.76 o
  -4   4  10         28.43         37.44         8.65 o
  -3   4  10       1260.63       1417.70        17.30 o
  -2   4  10        672.33        658.26        12.63 o
  -1   4  10        278.30        248.18         6.18 o
   0   4  10         13.49         18.27         5.15 o
   1   4  10       1144.65       1200.94        25.37 o
   2   4  10        398.47        344.06         7.12 o
   3   4  10       1122.29       1188.42        18.38 o
   4   4  10          2.61         18.64         6.30 o
   5   4  10        380.00        451.76         6.38 o
   6   4  10        350.52        322.80         8.23 o
   7   4  10        163.75        149.20         9.53 o
   8   4  10          9.86          0.54         7.41 o
  -8   5  10          3.33          2.36        10.06 o
  -7   5  10          0.00         -0.43         7.84 o
  -6   5  10        101.98         96.76         7.71 o
  -5   5  10          6.94         11.86         9.51 o
  -4   5  10        161.90        166.78         7.89 o
  -3   5  10         63.59         79.62         8.23 o
  -2   5  10        351.97        350.44         7.58 o
  -1   5  10        499.29        487.14         7.71 o
   0   5  10        346.47        336.92         6.54 o
   1   5  10          0.14          4.09         4.54 o
   2   5  10          0.91          1.13         5.36 o
   3   5  10        162.59        157.82         8.96 o
   4   5  10         15.41         17.44         5.50 o
   5   5  10          7.06          8.22         5.44 o
   6   5  10        144.40        144.65         8.54 o
   7   5  10          6.82          2.64         5.83 o
   8   5  10         41.37         26.70         7.25 o
  -8   6  10        254.32        210.88        10.08 o
  -7   6  10        330.69        315.02        27.73 o
  -6   6  10        383.56        379.51        15.68 o
  -5   6  10         53.84         74.49        10.71 o
  -4   6  10        744.89        787.09        15.24 o
  -3   6  10        460.35        545.95         7.74 o
  -2   6  10        708.01        775.03         8.89 o
  -1   6  10        634.90        660.40         8.70 o
   0   6  10        220.05        204.66         6.61 o
   1   6  10         61.80         60.07         5.49 o
   2   6  10        869.82        837.74        12.38 o
   3   6  10        200.53        235.01         7.76 o
   4   6  10        168.36        183.02         6.74 o
   5   6  10         25.29         17.29         5.76 o
   6   6  10        126.42        118.82         6.55 o
   7   6  10        157.99        133.68        11.16 o
  -7   7  10          3.39          1.26         7.88 o
  -6   7  10         31.90         22.67         8.08 o
  -5   7  10         13.21         12.99         7.68 o
  -4   7  10        166.33        158.95        10.10 o
  -3   7  10        473.38        493.58         9.32 o
  -2   7  10         43.89         47.63         6.89 o
  -1   7  10         13.19         16.96         7.68 o
   0   7  10         32.35         21.39         6.56 o
   1   7  10       1814.41       1938.81        20.91 o
   2   7  10        666.80        675.05        10.34 o
   3   7  10          1.22         11.98         6.65 o
   4   7  10        293.70        302.51         6.79 o
   5   7  10         30.14         25.64         5.82 o
   6   7  10          9.06         11.13         5.76 o
   7   7  10         11.53          8.53         7.91 o
  -7   8  10         19.36         16.09         7.93 o
  -6   8  10        711.48        682.52        26.54 o
  -5   8  10          0.62         -1.23         8.49 o
  -4   8  10         97.66        121.25         8.18 o
  -3   8  10         70.20         80.17         6.49 o
  -2   8  10       1079.80       1157.82        11.30 o
  -1   8  10         14.62         24.49         6.74 o
   0   8  10          1.98          0.50         7.81 o
   1   8  10        640.91        671.02        11.70 o
   2   8  10         89.07         95.75         7.03 o
   3   8  10        314.91        388.25         9.67 o
   4   8  10        480.73        550.41         9.51 o
   5   8  10        191.48        204.19         7.42 o
   6   8  10         26.34         26.89         6.15 o
   7   8  10          8.05          2.79         7.44 o
  -7   9  10          1.39          5.02         7.95 o
  -6   9  10          3.00          0.51         7.36 o
  -5   9  10        163.56        174.08        10.40 o
  -4   9  10         20.28         30.64         8.53 o
  -3   9  10        374.61        376.46         8.61 o
  -2   9  10         21.47         34.29         6.39 o
  -1   9  10         67.34         73.05         7.03 o
   0   9  10        179.17        185.93         7.89 o
   1   9  10         41.12         40.82         7.41 o
   2   9  10          4.27          2.14         8.53 o
   3   9  10         18.52         19.75         7.28 o
   4   9  10        136.03        140.29         7.73 o
   5   9  10        108.53        105.65         7.53 o
   6   9  10          8.25         19.68         7.04 o
   7   9  10         12.71         16.47         6.99 o
  -7  10  10         64.16         82.96         9.34 o
  -6  10  10        882.64        725.67        15.23 o
  -5  10  10         60.72         38.74         9.66 o
  -4  10  10        918.26        919.50        18.61 o
  -3  10  10         90.31         86.66         7.41 o
  -2  10  10        655.02        746.24        12.36 o
  -1  10  10        201.68        206.80         8.44 o
   0  10  10       2059.31       2326.67        23.47 o
   1  10  10         88.18         96.20         7.34 o
   2  10  10        401.39        452.52        10.56 o
   3  10  10        126.21        121.94         9.41 o
   4  10  10        763.37        829.06        13.66 o
   5  10  10        105.37         96.84         6.07 o
   6  10  10        496.03        487.38         8.09 o
   7  10  10        150.47        161.19        10.57 o
  -6  11  10          8.78         -7.88         7.88 o
  -5  11  10          5.90          1.61         8.30 o
  -4  11  10        120.05        121.52         8.50 o
  -3  11  10         40.64         41.52         6.70 o
  -2  11  10        196.25        217.31         8.39 o
  -1  11  10          0.47         -1.19         7.70 o
   0  11  10         39.51         50.95         9.12 o
   1  11  10        159.64        170.55         7.75 o
   2  11  10        207.91        219.40         9.09 o
   3  11  10        230.94        249.63         8.81 o
   4  11  10        153.53        151.12         6.99 o
   5  11  10         13.63         10.39         6.35 o
   6  11  10        168.15        157.33         7.51 o
  -6  12  10        304.88        285.75        18.26 o
  -5  12  10        198.56        188.35         9.56 o
  -4  12  10       1091.07       1141.04        28.78 o
  -3  12  10          2.25         -0.84         6.96 o
  -2  12  10        117.93        133.65         9.01 o
  -1  12  10        261.01        239.63         9.51 o
   0  12  10        877.54        954.41        20.95 o
   1  12  10         88.78         92.59        11.95 o
   2  12  10        276.84        343.64         9.96 o
   3  12  10         41.56         37.70         8.40 o
   4  12  10        314.62        321.95        13.16 o
   5  12  10        256.76        237.48         7.27 o
   6  12  10        451.09        392.79        15.64 o
  -6  13  10          8.83          8.34        10.96 o
  -5  13  10         31.29         41.13         8.64 o
  -4  13  10         15.76         11.49         7.16 o
  -3  13  10          0.98         11.17        11.87 o
  -2  13  10          0.62         -6.41         9.46 o
  -1  13  10          0.04         -7.79         7.79 o
   0  13  10        265.23        249.72        10.72 o
   1  13  10         48.43         65.22        10.90 o
   2  13  10          1.59         -9.34         9.34 o
   3  13  10         20.03         19.84         8.18 o
   4  13  10          1.16         -3.88         7.76 o
   5  13  10        106.01        108.39         7.91 o
   6  13  10         40.77         25.14         7.49 o
  -5  14  10        230.15        220.84        10.39 o
  -4  14  10        163.24        142.63        12.71 o
  -3  14  10         55.67         26.32         9.69 o
  -2  14  10        764.42        721.40        30.67 o
  -1  14  10         20.29         23.42        10.81 o
   0  14  10        259.04        300.26        10.37 o
   1  14  10         16.13         -0.22         7.83 o
   2  14  10         38.19         41.59         8.67 o
   3  14  10          8.15         -2.17        11.19 o
   4  14  10         53.79         53.65         8.56 o
   5  14  10         21.68         25.37         6.95 o
  -5  15  10          0.95        -11.06        13.40 o
  -4  15  10         27.88         22.53         9.64 o
  -3  15  10         82.30         84.19        11.26 o
  -2  15  10        140.52        143.74        13.73 o
  -1  15  10          1.47          0.48        11.35 o
   0  15  10         20.30         12.40        10.95 o
   1  15  10        344.72        305.33        20.04 o
   2  15  10         28.71         30.19         7.83 o
   3  15  10          0.00          7.25         9.36 o
   4  15  10         18.77         21.22         9.64 o
   5  15  10          8.65         15.21         8.21 o
  -4  16  10        205.89        209.39        37.24 o
  -3  16  10        323.05        317.34        18.73 o
  -2  16  10        365.74        367.17        13.02 o
  -1  16  10        693.07        599.02        17.32 o
   0  16  10          5.32         12.15         7.67 o
   1  16  10        116.65        112.32         9.98 o
   2  16  10        231.09        209.66        10.92 o
   3  16  10        217.75        192.40         9.70 o
   4  16  10         42.80         58.46        11.84 o
  -3  17  10        339.56        296.42        38.56 o
  -2  17  10         38.02         34.60         9.46 o
  -1  17  10          6.94         -2.05         7.90 o
   0  17  10         79.83         68.51         8.26 o
   1  17  10          5.21         -0.10         7.84 o
   2  17  10         10.82         15.34         7.91 o
   3  17  10         11.72         22.89         7.94 o
  -3  18  10         29.25         14.13        16.12 o
  -2  18  10         90.96         39.64         9.11 o
  -1  18  10        171.85        162.62        18.28 o
   0  18  10          2.05          5.25         9.65 o
   1  18  10         81.37         61.12        18.19 o
   2  18  10         82.93         64.55         8.39 o
  -1  19  10         23.13         31.28        15.34 o
   0  19  10         18.94          3.51        12.19 o
   1  19  10          0.87          7.69        12.17 o
  -7   1  11        372.07        291.45         9.71 o
  -6   1  11         38.19         29.01         7.47 o
  -5   1  11        434.58        454.91        10.30 o
  -4   1  11         95.02        101.90         8.88 o
  -3   1  11       1097.14       1165.03        15.31 o
  -2   1  11        344.08        370.67         7.37 o
  -1   1  11        715.72        754.80         9.15 o
   0   1  11        417.49        483.99         7.69 o
   1   1  11       1002.98       1108.77        11.98 o
   2   1  11        425.28        422.80         9.12 o
   3   1  11       1041.15       1105.72        17.10 o
   4   1  11        123.37        139.41         5.95 o
   5   1  11         52.75         58.73         6.53 o
   6   1  11          1.86          9.23         7.13 o
   7   1  11         38.94         34.45         6.22 o
  -7   2  11          0.49         11.97         7.80 o
  -6   2  11          7.46          8.04         9.56 o
  -5   2  11          4.65         -6.16         8.60 o
  -4   2  11        141.86        157.19         9.14 o
  -3   2  11         37.71         51.66         6.36 o
  -2   2  11        272.27        302.05         7.77 o
  -1   2  11         10.24        -23.66        36.60 o
   0   2  11        276.68        678.09       230.24 o
   1   2  11        419.07        405.59         8.09 o
   2   2  11          5.22         13.96         5.46 o
   3   2  11        227.75        248.87         7.48 o
   4   2  11        145.99        125.26         6.73 o
   5   2  11         18.68         13.74         6.40 o
   6   2  11         11.91         11.25         5.46 o
   7   2  11         25.66         24.06         6.61 o
  -7   3  11         22.06         13.43         7.34 o
  -6   3  11        161.65        147.57         8.06 o
  -5   3  11        592.85        626.90        10.65 o
  -4   3  11         14.97         13.28         7.84 o
  -3   3  11         34.98         34.18         6.34 o
  -2   3  11        308.72        340.78         7.26 o
  -1   3  11       2193.93       2395.44        24.67 o
   0   3  11        295.70        289.32         8.59 o
   1   3  11        145.67        154.59         8.26 o
   2   3  11          0.85          3.29         7.10 o
   3   3  11        262.32        313.37         8.30 o
   4   3  11        651.24        665.13         7.97 o
   5   3  11        189.04        179.68         7.49 o
   6   3  11        165.63        151.69         8.30 o
   7   3  11        150.14        100.66         8.11 o
  -7   4  11          3.63         -0.13         7.96 o
  -6   4  11          0.33          3.77         7.76 o
  -5   4  11         39.64         39.75         7.99 o
  -4   4  11        308.57        328.16         8.26 o
  -3   4  11         20.80         28.43         6.03 o
  -2   4  11        301.94        307.38         6.95 o
  -1   4  11          0.65         -1.03         7.16 o
   0   4  11         71.79         96.30         7.56 o
   1   4  11        240.03        249.51         8.48 o
   2   4  11        880.42        934.25        19.73 o
   3   4  11         52.13         53.98         8.56 o
   4   4  11        552.36        570.51        11.37 o
   5   4  11         18.37         25.60         5.35 o
   6   4  11         43.42         49.14         6.99 o
   7   4  11         45.69         43.83         8.48 o
  -7   5  11        120.61        141.58        10.16 o
  -6   5  11        688.37        668.73        34.55 o
  -5   5  11        857.66        931.87        32.07 o
  -4   5  11        209.04        195.80         7.02 o
  -3   5  11        201.51        209.34         7.61 o
  -2   5  11         89.30         97.93         6.29 o
  -1   5  11         37.32         39.90         7.28 o
   0   5  11       1659.21       1793.02        29.75 o
   1   5  11        835.43        897.69        15.19 o
   2   5  11         14.54         21.30         6.69 o
   3   5  11        330.68        340.01         9.98 o
   4   5  11        349.44        386.31         7.13 o
   5   5  11         11.77          9.03         5.73 o
   6   5  11         23.03          8.54         6.48 o
   7   5  11        370.00        356.93        17.56 o
  -7   6  11         58.02         68.07        12.42 o
  -6   6  11         38.52         54.74         8.83 o
  -5   6  11         20.99         18.59         7.97 o
  -4   6  11          3.46          4.20         8.38 o
  -3   6  11       1761.87       1959.45        26.02 o
  -2   6  11         20.73         20.09         6.42 o
  -1   6  11         81.98        101.31         6.52 o
   0   6  11        164.83        176.35         7.36 o
   1   6  11         19.78         26.36         7.08 o
   2   6  11          2.37          8.23         6.56 o
   3   6  11        503.72        558.15         9.19 o
   4   6  11        145.47        151.58         8.60 o
   5   6  11         10.65         18.27         5.73 o
   6   6  11        100.16        101.51         8.78 o
  -6   7  11        372.33        353.35        17.95 o
  -5   7  11          5.40          0.93         7.61 o
  -4   7  11         14.03          9.04         7.71 o
  -3   7  11        117.03        126.01         6.85 o
  -2   7  11       1033.88       1105.19        10.96 o
  -1   7  11        297.71        339.53         7.53 o
   0   7  11         53.49         69.92         7.82 o
   1   7  11          2.65         -1.17         6.22 o
   2   7  11         84.96        106.95         9.63 o
   3   7  11          8.17         13.62         6.35 o
   4   7  11        393.22        404.49         8.05 o
   5   7  11        295.28        284.33        13.88 o
   6   7  11        315.54        290.28        17.48 o
  -6   8  11          1.51          8.83         7.24 o
  -5   8  11          5.83          6.37         8.54 o
  -4   8  11        113.17        135.14         8.44 o
  -3   8  11          9.74         17.66         7.12 o
  -2   8  11          4.51          4.61         7.67 o
  -1   8  11        453.34        620.18        79.42 o
   0   8  11          5.25        354.26       148.63 o
   1   8  11         48.04         66.14         7.86 o
   2   8  11        325.37        324.44         8.10 o
   3   8  11         23.67         33.34         9.08 o
   4   8  11        296.05        324.45        13.01 o
   5   8  11          3.95          8.78         5.69 o
   6   8  11         74.08         48.37         6.52 o
  -6   9  11         70.01         57.57         9.04 o
  -5   9  11        120.38        122.61         9.23 o
  -4   9  11        359.23        354.98        12.84 o
  -3   9  11         25.76         28.84         6.60 o
  -2   9  11        239.19        255.51         7.61 o
  -1   9  11          1.18         16.03         6.88 o
   0   9  11        145.72        159.52         7.74 o
   1   9  11         43.67         61.75         8.01 o
   2   9  11        703.96        809.56        10.12 o
   3   9  11        426.58        450.32         9.81 o
   4   9  11        266.35        251.03         7.88 o
   5   9  11          3.99          5.66         5.75 o
   6   9  11        162.99        165.68        17.61 o
  -6  10  11        122.26        110.83         9.85 o
  -5  10  11          0.00         -7.62         7.62 o
  -4  10  11         22.09         35.23         6.72 o
  -3  10  11          7.66          3.72         7.51 o
  -2  10  11          3.33          5.65         7.98 o
  -1  10  11          8.69         14.14         6.51 o
   0  10  11         50.61         55.60         8.39 o
   1  10  11        196.59        206.21         9.84 o
   2  10  11        156.72        150.11         9.63 o
   3  10  11         78.58         89.75        10.36 o
   4  10  11         37.03         37.21         7.98 o
   5  10  11          3.72         -4.95         7.27 o
   6  10  11          0.21         -5.31         7.24 o
  -5  11  11          0.70         -3.17         7.19 o
  -4  11  11        120.36        107.33        11.25 o
  -3  11  11         10.21         13.84         6.92 o
  -2  11  11        180.42        186.30         8.28 o
  -1  11  11         60.98         66.90         8.66 o
   0  11  11        463.55        550.38        10.51 o
   1  11  11          0.92          1.14         8.05 o
   2  11  11        145.84        176.48         8.87 o
   3  11  11        155.62        152.22         8.56 o
   4  11  11        267.68        226.99        10.35 o
   5  11  11        432.90        369.53        12.53 o
  -5  12  11         24.85          7.07         7.32 o
  -4  12  11         23.83         18.09         7.78 o
  -3  12  11         43.98         43.07         8.71 o
  -2  12  11          0.07          3.33        10.82 o
  -1  12  11         18.10         13.67        18.70 o
   0  12  11         46.91         35.17         7.98 o
   1  12  11          2.96         -4.00        10.88 o
   2  12  11        414.52        421.26        11.19 o
   3  12  11         17.46         13.86         8.36 o
   4  12  11          2.38         -0.27         7.16 o
   5  12  11          4.30         -0.94         7.79 o
  -4  13  11        182.53        144.91         9.02 o
  -3  13  11          7.70          8.53        10.98 o
  -2  13  11          1.79         -7.74         7.74 o
  -1  13  11        150.43        144.54        10.72 o
   0  13  11         17.83          9.42        11.09 o
   1  13  11          6.14          9.68         7.76 o
   2  13  11          1.47         -4.84         9.59 o
   3  13  11         64.16         43.33         9.14 o
   4  13  11        380.59        351.09        18.97 o
  -4  14  11          8.49         -2.87         9.10 o
  -3  14  11         67.76         46.45         8.71 o
  -2  14  11         34.80         25.06         7.82 o
  -1  14  11         32.91         16.02        11.09 o
   0  14  11          0.06         10.56         7.68 o
   1  14  11          1.71          0.06         7.73 o
   2  14  11         90.14         62.55         8.24 o
   3  14  11         40.19         35.22         9.87 o
   4  14  11          1.59          1.00         8.93 o
  -3  15  11         53.10         36.00        16.64 o
  -2  15  11         54.04         76.12        12.81 o
  -1  15  11         63.81         50.30         8.11 o
   0  15  11         16.84         29.26         8.58 o
   1  15  11         78.81         58.39        15.76 o
   2  15  11         25.93         34.11        10.47 o
   3  15  11          7.92          5.35        15.29 o
  -2  16  11         74.71         66.09        12.91 o
  -1  16  11        240.65        190.92        18.10 o
   0  16  11         37.48         45.51        12.23 o
   1  16  11         26.51         18.73         8.69 o
   2  16  11        143.23         80.40        10.81 o
  -1  17  11        321.49        266.50        15.24 o
   0  17  11          3.09          8.99        22.55 o
   1  17  11         35.13         40.16        13.97 o
  -6   0  12         52.93         51.93        11.53 o
  -5   0  12        424.84        358.89        60.00 o
  -4   0  12         47.36         55.08         8.15 o
  -3   0  12        152.55        172.82         9.65 o
  -2   0  12       1253.33       1510.22        22.71 o
  -1   0  12         74.20         75.34         9.97 o
   0   0  12        294.32        343.00        12.34 o
   1   0  12         50.40         45.98         7.98 o
   2   0  12        268.31        319.50        10.58 o
   3   0  12        315.45        307.57        10.12 o
   4   0  12        485.62        508.14        23.73 o
   5   0  12         76.46         67.52        11.30 o
   6   0  12          3.48         -1.61        11.94 o
  -6   1  12          0.17          1.72         7.17 o
  -5   1  12          1.05          8.99         7.86 o
  -4   1  12        409.21        436.17        12.22 o
  -3   1  12        527.91        596.52         9.92 o
  -2   1  12        130.76        139.36         7.67 o
  -1   1  12        251.83        277.82         9.23 o
   0   1  12         48.11         58.24         6.91 o
   1   1  12          6.67          8.56         7.66 o
   2   1  12          3.17          1.47         6.64 o
   3   1  12          0.19         -4.77         6.29 o
   4   1  12         65.86         67.25         6.66 o
   5   1  12         52.79         33.75         6.60 o
   6   1  12          7.18          0.81         6.18 o
  -6   2  12        250.07        224.70        15.03 o
  -5   2  12         48.65         52.81         9.50 o
  -4   2  12          1.43         -5.55         5.55 o
  -3   2  12        213.08        186.58         9.49 o
  -2   2  12        205.96        226.89         6.90 o
  -1   2  12        546.96        566.83         7.58 o
   0   2  12        632.08        716.94        16.43 o
   1   2  12         41.94         46.78         7.24 o
   2   2  12          9.35         21.77         6.23 o
   3   2  12         56.59         52.53         6.06 o
   4   2  12        693.12        715.12        30.57 o
   5   2  12         10.68          8.30         5.81 o
   6   2  12        117.39        106.07         8.02 o
  -6   3  12         26.90         14.33        10.86 o
  -5   3  12        172.35        150.11         8.78 o
  -4   3  12        303.02        272.12         8.63 o
  -3   3  12         26.44         40.05         6.00 o
  -2   3  12         32.40         35.18         6.46 o
  -1   3  12          6.92          2.97         6.24 o
   0   3  12        463.13        457.17         8.43 o
   1   3  12         90.68         91.77         6.95 o
   2   3  12        103.76         94.41         6.65 o
   3   3  12        128.88        134.57         7.70 o
   4   3  12        142.10        151.63        10.52 o
   5   3  12          2.60          6.17         6.34 o
   6   3  12         14.75         13.19         7.75 o
  -6   4  12         60.10         44.64        10.19 o
  -5   4  12        190.24        165.40         9.42 o
  -4   4  12        136.21        150.26         7.35 o
  -3   4  12          5.32         15.08         6.21 o
  -2   4  12        255.74        280.72        11.35 o
  -1   4  12          4.14         15.15         7.03 o
   0   4  12        194.51        224.09         8.94 o
   1   4  12        136.85        152.20         8.16 o
   2   4  12         78.64         84.49         6.04 o
   3   4  12         20.24         15.84         7.31 o
   4   4  12        109.55        110.00         7.81 o
   5   4  12        134.74        114.49         6.88 o
   6   4  12         57.31         50.30         8.34 o
  -6   5  12        114.51        102.24        13.04 o
  -5   5  12         87.35         81.42         8.35 o
  -4   5  12        110.04        108.47         6.62 o
  -3   5  12        166.94        165.81         6.73 o
  -2   5  12        172.20        210.06         8.62 o
  -1   5  12         45.15         50.62         7.27 o
   0   5  12        141.67        139.68         6.93 o
   1   5  12          0.09          6.58         6.22 o
   2   5  12         11.93         13.53         7.75 o
   3   5  12        150.62        176.49         8.82 o
   4   5  12         28.29         30.52         7.89 o
   5   5  12          3.17          9.85         7.29 o
  -5   6  12        350.01        322.36        25.72 o
  -4   6  12        698.17        699.21        20.55 o
  -3   6  12        122.91        119.56         6.33 o
  -2   6  12         35.47         50.75         7.24 o
  -1   6  12         73.02         66.24         6.22 o
   0   6  12         63.61         71.39         6.84 o
   1   6  12        254.82        260.18         7.90 o
   2   6  12          3.22          0.16         7.68 o
   3   6  12         12.11         21.74         6.69 o
   4   6  12        128.09        106.08        10.35 o
   5   6  12        115.52         90.04         7.25 o
  -5   7  12        310.45        242.45         9.33 o
  -4   7  12          0.08          2.45         6.01 o
  -3   7  12        191.57        200.38         8.04 o
  -2   7  12          6.41         -0.83         7.17 o
  -1   7  12         89.23         93.56         6.60 o
   0   7  12         14.58         14.55         6.77 o
   1   7  12          3.67         -6.40         6.40 o
   2   7  12        218.51        204.26         7.80 o
   3   7  12        187.97        187.95         8.81 o
   4   7  12        278.25        261.01        11.34 o
   5   7  12          7.74         14.60         6.46 o
  -5   8  12        110.22        108.03         8.43 o
  -4   8  12        253.72        193.62        12.73 o
  -3   8  12        607.18        560.97        17.89 o
  -2   8  12        224.18        227.28        10.92 o
  -1   8  12        425.82        457.32        15.11 o
   0   8  12        637.52        639.63        14.29 o
   1   8  12        239.72        236.98         8.78 o
   2   8  12        263.68        259.82         8.77 o
   3   8  12        495.79        487.50        27.13 o
   4   8  12        151.41        179.23        10.87 o
   5   8  12         94.72         77.61         9.44 o
  -5   9  12          8.95         23.30         7.98 o
  -4   9  12         29.84         19.93         6.93 o
  -3   9  12         29.81         25.97         6.90 o
  -2   9  12        173.48        168.90         7.53 o
  -1   9  12          2.72          2.83         6.59 o
   0   9  12         16.91         30.61         7.17 o
   1   9  12        108.31         98.88         9.19 o
   2   9  12        233.12        224.73         8.79 o
   3   9  12         25.73         28.11         7.33 o
   4   9  12          9.86         15.88         6.90 o
  -4  10  12        114.70         97.09         7.16 o
  -3  10  12         88.23         81.50         8.16 o
  -2  10  12         44.35         43.63         7.16 o
  -1  10  12        120.94        108.51         8.04 o
   0  10  12         66.82         63.52         7.26 o
   1  10  12        423.87        439.96        15.78 o
   2  10  12         52.05         51.15         7.20 o
   3  10  12        489.88        407.44        12.94 o
   4  10  12        203.87        184.05        14.68 o
  -4  11  12        129.48        134.49         8.95 o
  -3  11  12         27.27         24.23         7.36 o
  -2  11  12         12.13          9.00         8.74 o
  -1  11  12        120.96         92.54        10.83 o
   0  11  12          9.74         13.53         7.81 o
   1  11  12         66.59         42.84        12.97 o
   2  11  12        130.89        123.81         8.24 o
   3  11  12          5.43         11.43         8.17 o
   4  11  12         16.66         18.26         8.63 o
  -3  12  12          0.80          9.32        11.37 o
  -2  12  12         19.77         32.09         7.87 o
  -1  12  12        513.78        447.31        10.35 o
   0  12  12         53.58         48.39         7.90 o
   1  12  12        180.72        189.26        15.58 o
   2  12  12         99.13         87.27         7.85 o
   3  12  12         80.00         85.58        13.03 o
  -3  13  12         59.17         47.49        11.03 o
  -2  13  12          4.07          6.40        13.99 o
  -1  13  12        250.41        227.38        12.16 o
   0  13  12         66.60         33.63        11.54 o
   1  13  12          4.41         16.08        11.04 o
   2  13  12         74.79         41.64         8.28 o
  -2  14  12         41.89         20.94        10.11 o
  -1  14  12        259.71        264.11        13.87 o
   0  14  12         30.69         16.65        15.52 o
   1  14  12         42.27         36.69        11.07 o
  -4   1  13        480.88        432.53        22.56 o
  -3   1  13        100.97         79.29         9.72 o
  -2   1  13        743.93        771.86        29.90 o
  -1   1  13         18.08         15.15         6.41 o
   0   1  13        660.64        684.81         8.27 o
   1   1  13        144.92        130.37         6.61 o
   2   1  13        152.28        139.70         8.25 o
   3   1  13         74.53         79.20         7.21 o
   4   1  13        521.19        493.64        22.67 o
  -4   2  13         34.25         29.71         6.34 o
  -3   2  13         16.03          9.98         6.44 o
  -2   2  13        100.11        101.53         6.88 o
  -1   2  13        123.61        126.72         6.58 o
   0   2  13         19.57         27.77         6.83 o
   1   2  13         30.52         33.05         6.92 o
   2   2  13         81.58        102.24         6.38 o
   3   2  13         14.83         13.74         6.65 o
   4   2  13         67.21         70.14         7.53 o
  -4   3  13        341.61        309.88        10.48 o
  -3   3  13          4.73         10.86         5.47 o
  -2   3  13        394.71        376.38         9.00 o
  -1   3  13         63.29         57.86         6.00 o
   0   3  13        105.52        107.04        11.60 o
   1   3  13         48.53         31.44         6.88 o
   2   3  13        226.20        222.87         6.90 o
   3   3  13         11.71         17.67         6.73 o
   4   3  13         80.37         43.00         6.72 o
  -4   4  13         30.78         20.94         6.21 o
  -3   4  13         41.25         22.72         7.98 o
  -2   4  13         22.52         19.19         6.23 o
  -1   4  13          6.65          3.73         7.21 o
   0   4  13         24.39         31.62         6.45 o
   1   4  13          3.06          3.02         6.71 o
   2   4  13         14.20          2.37         6.10 o
   3   4  13         99.03         75.24         6.81 o
   4   4  13        128.09         77.68         8.08 o
  -4   5  13         52.82         53.01         7.41 o
  -3   5  13         18.15         14.82         7.86 o
  -2   5  13          3.53          5.71         7.18 o
  -1   5  13         74.29         64.55         7.44 o
   0   5  13        154.54        138.87         6.96 o
   1   5  13         44.93         39.50         6.93 o
   2   5  13         70.95         48.87         6.57 o
   3   5  13         12.16         10.94         6.13 o
   4   5  13        357.28        379.82        15.87 o
  -4   6  13         12.47         10.16         8.14 o
  -3   6  13         68.59         46.50         7.57 o
  -2   6  13         56.46         38.85         6.94 o
  -1   6  13        122.89        129.21         6.94 o
   0   6  13          2.67          4.78         6.35 o
   1   6  13         51.07         46.45         7.98 o
   2   6  13          2.28         10.94         7.21 o
   3   6  13         11.57         16.74         6.81 o
   4   6  13         56.26         40.93         8.87 o
  -3   7  13        170.52        134.82        10.55 o
  -2   7  13         32.99         20.65         7.77 o
  -1   7  13        153.69        130.62         8.44 o
   0   7  13          4.07          3.27         6.31 o
   1   7  13        277.33        268.50         7.92 o
   2   7  13        256.96        227.56        15.83 o
   3   7  13        436.39        380.94        30.99 o
  -3   8  13         49.97         49.54         7.33 o
  -2   8  13        108.54         82.89         9.00 o
  -1   8  13         12.57          6.57         6.72 o
   0   8  13         19.93         17.06         6.32 o
   1   8  13          0.00          0.93         8.51 o
   2   8  13         19.77         24.53         7.34 o
   3   8  13          8.17         11.13         8.15 o
  -3   9  13        132.70        116.12        11.35 o
  -2   9  13         67.98         38.69         6.88 o
  -1   9  13        226.98        208.51        14.89 o
   0   9  13        130.41        115.81         7.69 o
   1   9  13       1060.09       1025.48        43.83 o
   2   9  13         14.42          6.39         6.98 o
  -2  10  13          1.60         -8.25         8.25 o
  -1  10  13          0.76          0.87         7.65 o
   0  10  13        121.40        109.98         7.83 o
   1  10  13         27.43         16.68         7.71 o
   2  10  13         20.89         14.61        10.93 o
  -1  11  13        320.56        325.24        19.73 o
   0  11  13         86.53         96.97        10.59 o
   1  11  13        113.49        102.62        10.61 o
  -2   0  14        674.00        561.04        13.31 o
  -1   0  14         33.24         21.67         9.03 o
   0   0  14         60.11         31.29         8.24 o
   1   0  14          2.47         -1.41        11.14 o
   2   0  14        557.41        616.78        16.61 o
  -2   1  14         14.92         13.54         7.60 o
  -1   1  14         60.24         40.88         6.47 o
   0   1  14          4.48          7.16         6.09 o
   1   1  14        140.81        114.53         6.90 o
   2   1  14        176.51        165.03        11.99 o
  -2   2  14        105.09        121.92        10.20 o
  -1   2  14          5.43          3.03         6.77 o
   0   2  14         18.45         16.59         6.52 o
   1   2  14         50.95         35.02         6.03 o
   2   2  14        189.06        188.68        12.19 o
  -2   3  14         17.75         13.20         8.60 o
  -1   3  14         64.65         56.09         7.43 o
   0   3  14         41.41         40.23         6.69 o
   1   3  14          0.98          0.91         7.44 o
   2   3  14        327.32        376.62        13.91 o
  -1   4  14        135.76        141.07         9.69 o
   0   4  14        203.91        172.48        15.28 o
   1   4  14        101.90        120.63         8.97 o
  -1   5  14         73.16         62.19         7.73 o
   0   5  14         60.14         84.22         9.57 o
   1   5  14         43.88         47.68         8.20 o
                                                
